# Supplementary material for: Inverse-cavity structure for low-threshold miniature lasers
Source: Sci Rep. 2022 Jul 5;12:11333. doi: 10.1038/s41598-022-15319-y (PMC9256698; doi:10.1038/s41598-022-15319-y)
Supplement: Supplementary file 1 — Supplementary Information 1. [file 41598_2022_15319_MOESM1_ESM.xlsx]

## Sheet: Figure 2.(b)
	delta(X)	Reflectance
		d100	d080	d060	d040	d020	d000	g020	g040	g060	g080	g100
	-10	0.82839	0.82964	0.83088	0.83212	0.83336	0.83459	0.83582	0.83704	0.83826	0.83947	0.84068
	-9.995	0.8284	0.82965	0.83089	0.83213	0.83337	0.83461	0.83584	0.83706	0.83828	0.83949	0.8407
	-9.99	0.82841	0.82966	0.83091	0.83215	0.83339	0.83462	0.83586	0.83708	0.8383	0.83952	0.84072
	-9.985	0.82842	0.82967	0.83092	0.83216	0.8334	0.83464	0.83587	0.8371	0.83832	0.83954	0.84075
	-9.98	0.82843	0.82968	0.83093	0.83218	0.83342	0.83466	0.83589	0.83712	0.83834	0.83956	0.84077
	-9.975	0.82845	0.8297	0.83094	0.83219	0.83343	0.83467	0.83591	0.83714	0.83836	0.83958	0.84079
	-9.97	0.82846	0.82971	0.83096	0.8322	0.83345	0.83469	0.83593	0.83716	0.83838	0.8396	0.84081
	-9.965	0.82847	0.82972	0.83097	0.83222	0.83347	0.83471	0.83595	0.83718	0.8384	0.83962	0.84084
	-9.96	0.82848	0.82973	0.83098	0.83223	0.83348	0.83472	0.83596	0.8372	0.83843	0.83965	0.84086
	-9.955	0.82849	0.82974	0.831	0.83225	0.8335	0.83474	0.83598	0.83722	0.83845	0.83967	0.84088
	-9.95	0.8285	0.82975	0.83101	0.83226	0.83351	0.83476	0.836	0.83724	0.83847	0.83969	0.84091
	-9.945	0.82851	0.82977	0.83102	0.83228	0.83353	0.83477	0.83602	0.83726	0.83849	0.83971	0.84093
	-9.94	0.82852	0.82978	0.83104	0.83229	0.83354	0.83479	0.83604	0.83727	0.83851	0.83973	0.84095
	-9.935	0.82853	0.82979	0.83105	0.8323	0.83356	0.83481	0.83605	0.83729	0.83853	0.83976	0.84098
	-9.93	0.82854	0.8298	0.83106	0.83232	0.83357	0.83483	0.83607	0.83731	0.83855	0.83978	0.841
	-9.925	0.82855	0.82981	0.83107	0.83233	0.83359	0.83484	0.83609	0.83733	0.83857	0.8398	0.84102
	-9.92	0.82856	0.82982	0.83109	0.83235	0.83361	0.83486	0.83611	0.83735	0.83859	0.83982	0.84104
	-9.915	0.82857	0.82984	0.8311	0.83236	0.83362	0.83488	0.83613	0.83737	0.83861	0.83984	0.84107
	-9.91	0.82858	0.82985	0.83111	0.83238	0.83364	0.83489	0.83614	0.83739	0.83863	0.83987	0.84109
	-9.905	0.82859	0.82986	0.83113	0.83239	0.83365	0.83491	0.83616	0.83741	0.83865	0.83989	0.84111
	-9.9	0.8286	0.82987	0.83114	0.83241	0.83367	0.83493	0.83618	0.83743	0.83867	0.83991	0.84114
	-9.895	0.82861	0.82988	0.83115	0.83242	0.83368	0.83494	0.8362	0.83745	0.83869	0.83993	0.84116
	-9.89	0.82862	0.8299	0.83117	0.83243	0.8337	0.83496	0.83622	0.83747	0.83872	0.83995	0.84118
	-9.885	0.82863	0.82991	0.83118	0.83245	0.83372	0.83498	0.83624	0.83749	0.83874	0.83998	0.84121
	-9.88	0.82864	0.82992	0.83119	0.83246	0.83373	0.835	0.83625	0.83751	0.83876	0.84	0.84123
	-9.875	0.82866	0.82993	0.83121	0.83248	0.83375	0.83501	0.83627	0.83753	0.83878	0.84002	0.84125
	-9.87	0.82867	0.82994	0.83122	0.83249	0.83376	0.83503	0.83629	0.83755	0.8388	0.84004	0.84128
	-9.865	0.82868	0.82995	0.83123	0.83251	0.83378	0.83505	0.83631	0.83757	0.83882	0.84006	0.8413
	-9.86	0.82869	0.82997	0.83124	0.83252	0.83379	0.83506	0.83633	0.83759	0.83884	0.84009	0.84133
	-9.855	0.8287	0.82998	0.83126	0.83254	0.83381	0.83508	0.83635	0.83761	0.83886	0.84011	0.84135
	-9.85	0.82871	0.82999	0.83127	0.83255	0.83383	0.8351	0.83637	0.83763	0.83888	0.84013	0.84137
	-9.845	0.82872	0.83	0.83128	0.83256	0.83384	0.83511	0.83638	0.83765	0.8389	0.84015	0.8414
	-9.84	0.82873	0.83001	0.8313	0.83258	0.83386	0.83513	0.8364	0.83767	0.83892	0.84018	0.84142
	-9.835	0.82874	0.83003	0.83131	0.83259	0.83387	0.83515	0.83642	0.83769	0.83895	0.8402	0.84144
	-9.83	0.82875	0.83004	0.83132	0.83261	0.83389	0.83517	0.83644	0.83771	0.83897	0.84022	0.84147
	-9.825	0.82876	0.83005	0.83134	0.83262	0.83391	0.83518	0.83646	0.83773	0.83899	0.84024	0.84149
	-9.82	0.82877	0.83006	0.83135	0.83264	0.83392	0.8352	0.83648	0.83775	0.83901	0.84027	0.84151
	-9.815	0.82878	0.83007	0.83136	0.83265	0.83394	0.83522	0.83649	0.83777	0.83903	0.84029	0.84154
	-9.81	0.82879	0.83009	0.83138	0.83267	0.83395	0.83524	0.83651	0.83779	0.83905	0.84031	0.84156
	-9.805	0.8288	0.8301	0.83139	0.83268	0.83397	0.83525	0.83653	0.83781	0.83907	0.84033	0.84159
	-9.8	0.82881	0.83011	0.8314	0.8327	0.83399	0.83527	0.83655	0.83783	0.83909	0.84036	0.84161
	-9.795	0.82883	0.83012	0.83142	0.83271	0.834	0.83529	0.83657	0.83785	0.83912	0.84038	0.84163
	-9.79	0.82884	0.83013	0.83143	0.83273	0.83402	0.8353	0.83659	0.83787	0.83914	0.8404	0.84166
	-9.785	0.82885	0.83015	0.83144	0.83274	0.83403	0.83532	0.83661	0.83789	0.83916	0.84042	0.84168
	-9.78	0.82886	0.83016	0.83146	0.83275	0.83405	0.83534	0.83663	0.83791	0.83918	0.84045	0.8417
	-9.775	0.82887	0.83017	0.83147	0.83277	0.83407	0.83536	0.83664	0.83793	0.8392	0.84047	0.84173
	-9.77	0.82888	0.83018	0.83148	0.83278	0.83408	0.83537	0.83666	0.83795	0.83922	0.84049	0.84175
	-9.765	0.82889	0.83019	0.8315	0.8328	0.8341	0.83539	0.83668	0.83797	0.83924	0.84051	0.84178
	-9.76	0.8289	0.83021	0.83151	0.83281	0.83411	0.83541	0.8367	0.83799	0.83926	0.84054	0.8418
	-9.755	0.82891	0.83022	0.83152	0.83283	0.83413	0.83543	0.83672	0.83801	0.83929	0.84056	0.84182
	-9.75	0.82892	0.83023	0.83154	0.83284	0.83415	0.83544	0.83674	0.83803	0.83931	0.84058	0.84185
	-9.745	0.82893	0.83024	0.83155	0.83286	0.83416	0.83546	0.83676	0.83805	0.83933	0.84061	0.84187
	-9.74	0.82894	0.83025	0.83156	0.83287	0.83418	0.83548	0.83678	0.83807	0.83935	0.84063	0.8419
	-9.735	0.82895	0.83027	0.83158	0.83289	0.83419	0.8355	0.83679	0.83809	0.83937	0.84065	0.84192
	-9.73	0.82896	0.83028	0.83159	0.8329	0.83421	0.83551	0.83681	0.83811	0.83939	0.84067	0.84195
	-9.725	0.82898	0.83029	0.83161	0.83292	0.83423	0.83553	0.83683	0.83813	0.83942	0.8407	0.84197
	-9.72	0.82899	0.8303	0.83162	0.83293	0.83424	0.83555	0.83685	0.83815	0.83944	0.84072	0.84199
	-9.715	0.829	0.83032	0.83163	0.83295	0.83426	0.83557	0.83687	0.83817	0.83946	0.84074	0.84202
	-9.71	0.82901	0.83033	0.83165	0.83296	0.83428	0.83558	0.83689	0.83819	0.83948	0.84077	0.84204
	-9.705	0.82902	0.83034	0.83166	0.83298	0.83429	0.8356	0.83691	0.83821	0.8395	0.84079	0.84207
	-9.7	0.82903	0.83035	0.83167	0.83299	0.83431	0.83562	0.83693	0.83823	0.83952	0.84081	0.84209
	-9.695	0.82904	0.83036	0.83169	0.83301	0.83432	0.83564	0.83695	0.83825	0.83955	0.84083	0.84212
	-9.69	0.82905	0.83038	0.8317	0.83302	0.83434	0.83566	0.83697	0.83827	0.83957	0.84086	0.84214
	-9.685	0.82906	0.83039	0.83171	0.83304	0.83436	0.83567	0.83698	0.83829	0.83959	0.84088	0.84216
	-9.68	0.82907	0.8304	0.83173	0.83305	0.83437	0.83569	0.837	0.83831	0.83961	0.8409	0.84219
	-9.675	0.82908	0.83041	0.83174	0.83307	0.83439	0.83571	0.83702	0.83833	0.83963	0.84093	0.84221
	-9.67	0.82909	0.83042	0.83175	0.83308	0.83441	0.83573	0.83704	0.83835	0.83965	0.84095	0.84224
	-9.665	0.8291	0.83044	0.83177	0.8331	0.83442	0.83574	0.83706	0.83837	0.83968	0.84097	0.84226
	-9.66	0.82912	0.83045	0.83178	0.83311	0.83444	0.83576	0.83708	0.83839	0.8397	0.841	0.84229
	-9.655	0.82913	0.83046	0.8318	0.83313	0.83446	0.83578	0.8371	0.83841	0.83972	0.84102	0.84231
	-9.65	0.82914	0.83047	0.83181	0.83314	0.83447	0.8358	0.83712	0.83843	0.83974	0.84104	0.84234
	-9.645	0.82915	0.83049	0.83182	0.83316	0.83449	0.83582	0.83714	0.83845	0.83976	0.84107	0.84236
	-9.64	0.82916	0.8305	0.83184	0.83317	0.8345	0.83583	0.83716	0.83847	0.83979	0.84109	0.84239
	-9.635	0.82917	0.83051	0.83185	0.83319	0.83452	0.83585	0.83718	0.8385	0.83981	0.84111	0.84241
	-9.63	0.82918	0.83052	0.83186	0.8332	0.83454	0.83587	0.8372	0.83852	0.83983	0.84114	0.84244
	-9.625	0.82919	0.83054	0.83188	0.83322	0.83455	0.83589	0.83721	0.83854	0.83985	0.84116	0.84246
	-9.62	0.8292	0.83055	0.83189	0.83323	0.83457	0.8359	0.83723	0.83856	0.83987	0.84118	0.84249
	-9.615	0.82921	0.83056	0.8319	0.83325	0.83459	0.83592	0.83725	0.83858	0.8399	0.84121	0.84251
	-9.61	0.82922	0.83057	0.83192	0.83326	0.8346	0.83594	0.83727	0.8386	0.83992	0.84123	0.84253
	-9.605	0.82924	0.83058	0.83193	0.83328	0.83462	0.83596	0.83729	0.83862	0.83994	0.84125	0.84256
	-9.6	0.82925	0.8306	0.83195	0.83329	0.83464	0.83598	0.83731	0.83864	0.83996	0.84128	0.84258
	-9.595	0.82926	0.83061	0.83196	0.83331	0.83465	0.83599	0.83733	0.83866	0.83999	0.8413	0.84261
	-9.59	0.82927	0.83062	0.83197	0.83332	0.83467	0.83601	0.83735	0.83868	0.84001	0.84133	0.84263
	-9.585	0.82928	0.83063	0.83199	0.83334	0.83469	0.83603	0.83737	0.8387	0.84003	0.84135	0.84266
	-9.58	0.82929	0.83065	0.832	0.83335	0.8347	0.83605	0.83739	0.83872	0.84005	0.84137	0.84268
	-9.575	0.8293	0.83066	0.83202	0.83337	0.83472	0.83607	0.83741	0.83875	0.84007	0.8414	0.84271
	-9.57	0.82931	0.83067	0.83203	0.83338	0.83474	0.83609	0.83743	0.83877	0.8401	0.84142	0.84273
	-9.565	0.82932	0.83068	0.83204	0.8334	0.83475	0.8361	0.83745	0.83879	0.84012	0.84144	0.84276
	-9.56	0.82933	0.8307	0.83206	0.83341	0.83477	0.83612	0.83747	0.83881	0.84014	0.84147	0.84279
	-9.555	0.82935	0.83071	0.83207	0.83343	0.83479	0.83614	0.83749	0.83883	0.84016	0.84149	0.84281
	-9.55	0.82936	0.83072	0.83208	0.83345	0.8348	0.83616	0.83751	0.83885	0.84019	0.84152	0.84284
	-9.545	0.82937	0.83073	0.8321	0.83346	0.83482	0.83618	0.83753	0.83887	0.84021	0.84154	0.84286
	-9.54	0.82938	0.83075	0.83211	0.83348	0.83484	0.83619	0.83755	0.83889	0.84023	0.84156	0.84289
	-9.535	0.82939	0.83076	0.83213	0.83349	0.83485	0.83621	0.83757	0.83891	0.84025	0.84159	0.84291
	-9.53	0.8294	0.83077	0.83214	0.83351	0.83487	0.83623	0.83759	0.83893	0.84028	0.84161	0.84294
	-9.525	0.82941	0.83078	0.83215	0.83352	0.83489	0.83625	0.83761	0.83896	0.8403	0.84163	0.84296
	-9.52	0.82942	0.8308	0.83217	0.83354	0.8349	0.83627	0.83762	0.83898	0.84032	0.84166	0.84299
	-9.515	0.82943	0.83081	0.83218	0.83355	0.83492	0.83629	0.83764	0.839	0.84034	0.84168	0.84301
	-9.51	0.82944	0.83082	0.8322	0.83357	0.83494	0.8363	0.83766	0.83902	0.84037	0.84171	0.84304
	-9.505	0.82946	0.83083	0.83221	0.83358	0.83496	0.83632	0.83768	0.83904	0.84039	0.84173	0.84306
	-9.5	0.82947	0.83085	0.83222	0.8336	0.83497	0.83634	0.8377	0.83906	0.84041	0.84176	0.84309
	-9.495	0.82948	0.83086	0.83224	0.83362	0.83499	0.83636	0.83772	0.83908	0.84043	0.84178	0.84312
	-9.49	0.82949	0.83087	0.83225	0.83363	0.83501	0.83638	0.83774	0.8391	0.84046	0.8418	0.84314
	-9.485	0.8295	0.83088	0.83227	0.83365	0.83502	0.8364	0.83776	0.83913	0.84048	0.84183	0.84317
	-9.48	0.82951	0.8309	0.83228	0.83366	0.83504	0.83641	0.83778	0.83915	0.8405	0.84185	0.84319
	-9.475	0.82952	0.83091	0.83229	0.83368	0.83506	0.83643	0.8378	0.83917	0.84053	0.84188	0.84322
	-9.47	0.82953	0.83092	0.83231	0.83369	0.83507	0.83645	0.83782	0.83919	0.84055	0.8419	0.84324
	-9.465	0.82954	0.83093	0.83232	0.83371	0.83509	0.83647	0.83784	0.83921	0.84057	0.84192	0.84327
	-9.46	0.82956	0.83095	0.83234	0.83372	0.83511	0.83649	0.83786	0.83923	0.84059	0.84195	0.84329
	-9.455	0.82957	0.83096	0.83235	0.83374	0.83513	0.83651	0.83788	0.83925	0.84062	0.84197	0.84332
	-9.45	0.82958	0.83097	0.83236	0.83375	0.83514	0.83653	0.8379	0.83928	0.84064	0.842	0.84335
	-9.445	0.82959	0.83098	0.83238	0.83377	0.83516	0.83654	0.83792	0.8393	0.84066	0.84202	0.84337
	-9.44	0.8296	0.831	0.83239	0.83379	0.83518	0.83656	0.83794	0.83932	0.84069	0.84205	0.8434
	-9.435	0.82961	0.83101	0.83241	0.8338	0.83519	0.83658	0.83796	0.83934	0.84071	0.84207	0.84342
	-9.43	0.82962	0.83102	0.83242	0.83382	0.83521	0.8366	0.83798	0.83936	0.84073	0.8421	0.84345
	-9.425	0.82963	0.83103	0.83244	0.83383	0.83523	0.83662	0.838	0.83938	0.84076	0.84212	0.84348
	-9.42	0.82964	0.83105	0.83245	0.83385	0.83524	0.83664	0.83802	0.8394	0.84078	0.84214	0.8435
	-9.415	0.82966	0.83106	0.83246	0.83386	0.83526	0.83666	0.83804	0.83943	0.8408	0.84217	0.84353
	-9.41	0.82967	0.83107	0.83248	0.83388	0.83528	0.83667	0.83806	0.83945	0.84083	0.84219	0.84355
	-9.405	0.82968	0.83109	0.83249	0.8339	0.8353	0.83669	0.83808	0.83947	0.84085	0.84222	0.84358
	-9.4	0.82969	0.8311	0.83251	0.83391	0.83531	0.83671	0.8381	0.83949	0.84087	0.84224	0.84361
	-9.395	0.8297	0.83111	0.83252	0.83393	0.83533	0.83673	0.83813	0.83951	0.84089	0.84227	0.84363
	-9.39	0.82971	0.83112	0.83253	0.83394	0.83535	0.83675	0.83815	0.83954	0.84092	0.84229	0.84366
	-9.385	0.82972	0.83114	0.83255	0.83396	0.83537	0.83677	0.83817	0.83956	0.84094	0.84232	0.84368
	-9.38	0.82973	0.83115	0.83256	0.83397	0.83538	0.83679	0.83819	0.83958	0.84096	0.84234	0.84371
	-9.375	0.82975	0.83116	0.83258	0.83399	0.8354	0.83681	0.83821	0.8396	0.84099	0.84237	0.84374
	-9.37	0.82976	0.83117	0.83259	0.83401	0.83542	0.83682	0.83823	0.83962	0.84101	0.84239	0.84376
	-9.365	0.82977	0.83119	0.83261	0.83402	0.83544	0.83684	0.83825	0.83964	0.84103	0.84242	0.84379
	-9.36	0.82978	0.8312	0.83262	0.83404	0.83545	0.83686	0.83827	0.83967	0.84106	0.84244	0.84382
	-9.355	0.82979	0.83121	0.83263	0.83405	0.83547	0.83688	0.83829	0.83969	0.84108	0.84247	0.84384
	-9.35	0.8298	0.83123	0.83265	0.83407	0.83549	0.8369	0.83831	0.83971	0.84111	0.84249	0.84387
	-9.345	0.82981	0.83124	0.83266	0.83409	0.8355	0.83692	0.83833	0.83973	0.84113	0.84252	0.8439
	-9.34	0.82982	0.83125	0.83268	0.8341	0.83552	0.83694	0.83835	0.83975	0.84115	0.84254	0.84392
	-9.335	0.82984	0.83126	0.83269	0.83412	0.83554	0.83696	0.83837	0.83978	0.84118	0.84257	0.84395
	-9.33	0.82985	0.83128	0.83271	0.83413	0.83556	0.83698	0.83839	0.8398	0.8412	0.84259	0.84398
	-9.325	0.82986	0.83129	0.83272	0.83415	0.83557	0.837	0.83841	0.83982	0.84122	0.84262	0.844
	-9.32	0.82987	0.8313	0.83274	0.83417	0.83559	0.83701	0.83843	0.83984	0.84125	0.84264	0.84403
	-9.315	0.82988	0.83132	0.83275	0.83418	0.83561	0.83703	0.83845	0.83986	0.84127	0.84267	0.84406
	-9.31	0.82989	0.83133	0.83276	0.8342	0.83563	0.83705	0.83847	0.83989	0.84129	0.84269	0.84408
	-9.305	0.8299	0.83134	0.83278	0.83421	0.83564	0.83707	0.83849	0.83991	0.84132	0.84272	0.84411
	-9.3	0.82992	0.83135	0.83279	0.83423	0.83566	0.83709	0.83851	0.83993	0.84134	0.84274	0.84414
	-9.295	0.82993	0.83137	0.83281	0.83425	0.83568	0.83711	0.83854	0.83995	0.84137	0.84277	0.84416
	-9.29	0.82994	0.83138	0.83282	0.83426	0.8357	0.83713	0.83856	0.83998	0.84139	0.84279	0.84419
	-9.285	0.82995	0.83139	0.83284	0.83428	0.83572	0.83715	0.83858	0.84	0.84141	0.84282	0.84422
	-9.28	0.82996	0.83141	0.83285	0.83429	0.83573	0.83717	0.8386	0.84002	0.84144	0.84284	0.84424
	-9.275	0.82997	0.83142	0.83287	0.83431	0.83575	0.83719	0.83862	0.84004	0.84146	0.84287	0.84427
	-9.27	0.82998	0.83143	0.83288	0.83433	0.83577	0.83721	0.83864	0.84007	0.84148	0.8429	0.8443
	-9.265	0.82999	0.83145	0.83289	0.83434	0.83579	0.83723	0.83866	0.84009	0.84151	0.84292	0.84432
	-9.26	0.83001	0.83146	0.83291	0.83436	0.8358	0.83724	0.83868	0.84011	0.84153	0.84295	0.84435
	-9.255	0.83002	0.83147	0.83292	0.83437	0.83582	0.83726	0.8387	0.84013	0.84156	0.84297	0.84438
	-9.25	0.83003	0.83148	0.83294	0.83439	0.83584	0.83728	0.83872	0.84016	0.84158	0.843	0.8444
	-9.245	0.83004	0.8315	0.83295	0.83441	0.83586	0.8373	0.83874	0.84018	0.8416	0.84302	0.84443
	-9.24	0.83005	0.83151	0.83297	0.83442	0.83587	0.83732	0.83876	0.8402	0.84163	0.84305	0.84446
	-9.235	0.83006	0.83152	0.83298	0.83444	0.83589	0.83734	0.83879	0.84022	0.84165	0.84307	0.84449
	-9.23	0.83007	0.83154	0.833	0.83446	0.83591	0.83736	0.83881	0.84025	0.84168	0.8431	0.84451
	-9.225	0.83009	0.83155	0.83301	0.83447	0.83593	0.83738	0.83883	0.84027	0.8417	0.84313	0.84454
	-9.22	0.8301	0.83156	0.83303	0.83449	0.83595	0.8374	0.83885	0.84029	0.84173	0.84315	0.84457
	-9.215	0.83011	0.83158	0.83304	0.8345	0.83596	0.83742	0.83887	0.84031	0.84175	0.84318	0.8446
	-9.21	0.83012	0.83159	0.83306	0.83452	0.83598	0.83744	0.83889	0.84034	0.84177	0.8432	0.84462
	-9.205	0.83013	0.8316	0.83307	0.83454	0.836	0.83746	0.83891	0.84036	0.8418	0.84323	0.84465
	-9.2	0.83014	0.83161	0.83309	0.83455	0.83602	0.83748	0.83893	0.84038	0.84182	0.84325	0.84468
	-9.195	0.83016	0.83163	0.8331	0.83457	0.83604	0.8375	0.83895	0.8404	0.84185	0.84328	0.8447
	-9.19	0.83017	0.83164	0.83311	0.83459	0.83605	0.83752	0.83898	0.84043	0.84187	0.84331	0.84473
	-9.185	0.83018	0.83165	0.83313	0.8346	0.83607	0.83754	0.839	0.84045	0.8419	0.84333	0.84476
	-9.18	0.83019	0.83167	0.83314	0.83462	0.83609	0.83756	0.83902	0.84047	0.84192	0.84336	0.84479
	-9.175	0.8302	0.83168	0.83316	0.83463	0.83611	0.83758	0.83904	0.8405	0.84194	0.84338	0.84481
	-9.17	0.83021	0.83169	0.83317	0.83465	0.83613	0.8376	0.83906	0.84052	0.84197	0.84341	0.84484
	-9.165	0.83022	0.83171	0.83319	0.83467	0.83614	0.83762	0.83908	0.84054	0.84199	0.84344	0.84487
	-9.16	0.83024	0.83172	0.8332	0.83468	0.83616	0.83763	0.8391	0.84056	0.84202	0.84346	0.8449
	-9.155	0.83025	0.83173	0.83322	0.8347	0.83618	0.83765	0.83912	0.84059	0.84204	0.84349	0.84493
	-9.15	0.83026	0.83175	0.83323	0.83472	0.8362	0.83767	0.83915	0.84061	0.84207	0.84351	0.84495
	-9.145	0.83027	0.83176	0.83325	0.83473	0.83622	0.83769	0.83917	0.84063	0.84209	0.84354	0.84498
	-9.14	0.83028	0.83177	0.83326	0.83475	0.83623	0.83771	0.83919	0.84066	0.84212	0.84357	0.84501
	-9.135	0.83029	0.83179	0.83328	0.83477	0.83625	0.83773	0.83921	0.84068	0.84214	0.84359	0.84504
	-9.13	0.83031	0.8318	0.83329	0.83478	0.83627	0.83775	0.83923	0.8407	0.84217	0.84362	0.84506
	-9.125	0.83032	0.83181	0.83331	0.8348	0.83629	0.83777	0.83925	0.84073	0.84219	0.84365	0.84509
	-9.12	0.83033	0.83183	0.83332	0.83482	0.83631	0.83779	0.83927	0.84075	0.84221	0.84367	0.84512
	-9.115	0.83034	0.83184	0.83334	0.83483	0.83633	0.83781	0.8393	0.84077	0.84224	0.8437	0.84515
	-9.11	0.83035	0.83185	0.83335	0.83485	0.83634	0.83783	0.83932	0.84079	0.84226	0.84373	0.84518
	-9.105	0.83036	0.83187	0.83337	0.83487	0.83636	0.83785	0.83934	0.84082	0.84229	0.84375	0.8452
	-9.1	0.83037	0.83188	0.83338	0.83488	0.83638	0.83787	0.83936	0.84084	0.84231	0.84378	0.84523
	-9.095	0.83039	0.83189	0.8334	0.8349	0.8364	0.83789	0.83938	0.84086	0.84234	0.8438	0.84526
	-9.09	0.8304	0.83191	0.83341	0.83492	0.83642	0.83791	0.8394	0.84089	0.84236	0.84383	0.84529
	-9.085	0.83041	0.83192	0.83343	0.83493	0.83643	0.83793	0.83943	0.84091	0.84239	0.84386	0.84532
	-9.08	0.83042	0.83193	0.83344	0.83495	0.83645	0.83795	0.83945	0.84093	0.84241	0.84388	0.84535
	-9.075	0.83043	0.83195	0.83346	0.83497	0.83647	0.83797	0.83947	0.84096	0.84244	0.84391	0.84537
	-9.07	0.83044	0.83196	0.83347	0.83498	0.83649	0.83799	0.83949	0.84098	0.84246	0.84394	0.8454
	-9.065	0.83046	0.83197	0.83349	0.835	0.83651	0.83801	0.83951	0.841	0.84249	0.84396	0.84543
	-9.06	0.83047	0.83199	0.8335	0.83502	0.83653	0.83803	0.83953	0.84103	0.84251	0.84399	0.84546
	-9.055	0.83048	0.832	0.83352	0.83503	0.83655	0.83805	0.83956	0.84105	0.84254	0.84402	0.84549
	-9.05	0.83049	0.83201	0.83353	0.83505	0.83656	0.83807	0.83958	0.84107	0.84256	0.84404	0.84552
	-9.045	0.8305	0.83203	0.83355	0.83507	0.83658	0.83809	0.8396	0.8411	0.84259	0.84407	0.84554
	-9.04	0.83051	0.83204	0.83356	0.83508	0.8366	0.83811	0.83962	0.84112	0.84261	0.8441	0.84557
	-9.035	0.83053	0.83205	0.83358	0.8351	0.83662	0.83813	0.83964	0.84115	0.84264	0.84413	0.8456
	-9.03	0.83054	0.83207	0.83359	0.83512	0.83664	0.83815	0.83967	0.84117	0.84267	0.84415	0.84563
	-9.025	0.83055	0.83208	0.83361	0.83513	0.83666	0.83817	0.83969	0.84119	0.84269	0.84418	0.84566
	-9.02	0.83056	0.83209	0.83362	0.83515	0.83667	0.83819	0.83971	0.84122	0.84272	0.84421	0.84569
	-9.015	0.83057	0.83211	0.83364	0.83517	0.83669	0.83822	0.83973	0.84124	0.84274	0.84423	0.84572
	-9.01	0.83059	0.83212	0.83365	0.83518	0.83671	0.83824	0.83975	0.84126	0.84277	0.84426	0.84574
	-9.005	0.8306	0.83213	0.83367	0.8352	0.83673	0.83826	0.83978	0.84129	0.84279	0.84429	0.84577
	-9	0.83061	0.83215	0.83368	0.83522	0.83675	0.83828	0.8398	0.84131	0.84282	0.84431	0.8458
	-8.995	0.83062	0.83216	0.8337	0.83524	0.83677	0.8383	0.83982	0.84134	0.84284	0.84434	0.84583
	-8.99	0.83063	0.83217	0.83371	0.83525	0.83679	0.83832	0.83984	0.84136	0.84287	0.84437	0.84586
	-8.985	0.83064	0.83219	0.83373	0.83527	0.83681	0.83834	0.83986	0.84138	0.84289	0.8444	0.84589
	-8.98	0.83066	0.8322	0.83374	0.83529	0.83682	0.83836	0.83989	0.84141	0.84292	0.84442	0.84592
	-8.975	0.83067	0.83221	0.83376	0.8353	0.83684	0.83838	0.83991	0.84143	0.84295	0.84445	0.84595
	-8.97	0.83068	0.83223	0.83378	0.83532	0.83686	0.8384	0.83993	0.84145	0.84297	0.84448	0.84598
	-8.965	0.83069	0.83224	0.83379	0.83534	0.83688	0.83842	0.83995	0.84148	0.843	0.84451	0.846
	-8.96	0.8307	0.83226	0.83381	0.83535	0.8369	0.83844	0.83997	0.8415	0.84302	0.84453	0.84603
	-8.955	0.83072	0.83227	0.83382	0.83537	0.83692	0.83846	0.84	0.84153	0.84305	0.84456	0.84606
	-8.95	0.83073	0.83228	0.83384	0.83539	0.83694	0.83848	0.84002	0.84155	0.84307	0.84459	0.84609
	-8.945	0.83074	0.8323	0.83385	0.83541	0.83696	0.8385	0.84004	0.84157	0.8431	0.84462	0.84612
	-8.94	0.83075	0.83231	0.83387	0.83542	0.83697	0.83852	0.84006	0.8416	0.84313	0.84464	0.84615
	-8.935	0.83076	0.83232	0.83388	0.83544	0.83699	0.83854	0.84009	0.84162	0.84315	0.84467	0.84618
	-8.93	0.83077	0.83234	0.8339	0.83546	0.83701	0.83856	0.84011	0.84165	0.84318	0.8447	0.84621
	-8.925	0.83079	0.83235	0.83391	0.83547	0.83703	0.83858	0.84013	0.84167	0.8432	0.84473	0.84624
	-8.92	0.8308	0.83236	0.83393	0.83549	0.83705	0.83861	0.84015	0.8417	0.84323	0.84475	0.84627
	-8.915	0.83081	0.83238	0.83394	0.83551	0.83707	0.83863	0.84018	0.84172	0.84326	0.84478	0.8463
	-8.91	0.83082	0.83239	0.83396	0.83553	0.83709	0.83865	0.8402	0.84174	0.84328	0.84481	0.84633
	-8.905	0.83083	0.83241	0.83398	0.83554	0.83711	0.83867	0.84022	0.84177	0.84331	0.84484	0.84636
	-8.9	0.83085	0.83242	0.83399	0.83556	0.83713	0.83869	0.84024	0.84179	0.84333	0.84486	0.84639
	-8.895	0.83086	0.83243	0.83401	0.83558	0.83715	0.83871	0.84027	0.84182	0.84336	0.84489	0.84641
	-8.89	0.83087	0.83245	0.83402	0.83559	0.83716	0.83873	0.84029	0.84184	0.84339	0.84492	0.84644
	-8.885	0.83088	0.83246	0.83404	0.83561	0.83718	0.83875	0.84031	0.84187	0.84341	0.84495	0.84647
	-8.88	0.83089	0.83247	0.83405	0.83563	0.8372	0.83877	0.84033	0.84189	0.84344	0.84498	0.8465
	-8.875	0.83091	0.83249	0.83407	0.83565	0.83722	0.83879	0.84036	0.84191	0.84346	0.845	0.84653
	-8.87	0.83092	0.8325	0.83408	0.83566	0.83724	0.83881	0.84038	0.84194	0.84349	0.84503	0.84656
	-8.865	0.83093	0.83252	0.8341	0.83568	0.83726	0.83883	0.8404	0.84196	0.84352	0.84506	0.84659
	-8.86	0.83094	0.83253	0.83412	0.8357	0.83728	0.83886	0.84043	0.84199	0.84354	0.84509	0.84662
	-8.855	0.83095	0.83254	0.83413	0.83572	0.8373	0.83888	0.84045	0.84201	0.84357	0.84512	0.84665
	-8.85	0.83097	0.83256	0.83415	0.83573	0.83732	0.8389	0.84047	0.84204	0.8436	0.84514	0.84668
	-8.845	0.83098	0.83257	0.83416	0.83575	0.83734	0.83892	0.84049	0.84206	0.84362	0.84517	0.84671
	-8.84	0.83099	0.83258	0.83418	0.83577	0.83736	0.83894	0.84052	0.84209	0.84365	0.8452	0.84674
	-8.835	0.831	0.8326	0.83419	0.83579	0.83738	0.83896	0.84054	0.84211	0.84368	0.84523	0.84677
	-8.83	0.83101	0.83261	0.83421	0.8358	0.8374	0.83898	0.84056	0.84214	0.8437	0.84526	0.8468
	-8.825	0.83103	0.83263	0.83422	0.83582	0.83741	0.839	0.84059	0.84216	0.84373	0.84529	0.84683
	-8.82	0.83104	0.83264	0.83424	0.83584	0.83743	0.83902	0.84061	0.84219	0.84375	0.84531	0.84686
	-8.815	0.83105	0.83265	0.83426	0.83586	0.83745	0.83905	0.84063	0.84221	0.84378	0.84534	0.84689
	-8.81	0.83106	0.83267	0.83427	0.83587	0.83747	0.83907	0.84065	0.84224	0.84381	0.84537	0.84692
	-8.805	0.83107	0.83268	0.83429	0.83589	0.83749	0.83909	0.84068	0.84226	0.84383	0.8454	0.84695
	-8.8	0.83109	0.83269	0.8343	0.83591	0.83751	0.83911	0.8407	0.84229	0.84386	0.84543	0.84698
	-8.795	0.8311	0.83271	0.83432	0.83593	0.83753	0.83913	0.84072	0.84231	0.84389	0.84546	0.84701
	-8.79	0.83111	0.83272	0.83433	0.83594	0.83755	0.83915	0.84075	0.84234	0.84391	0.84548	0.84704
	-8.785	0.83112	0.83274	0.83435	0.83596	0.83757	0.83917	0.84077	0.84236	0.84394	0.84551	0.84707
	-8.78	0.83113	0.83275	0.83437	0.83598	0.83759	0.83919	0.84079	0.84239	0.84397	0.84554	0.8471
	-8.775	0.83115	0.83276	0.83438	0.836	0.83761	0.83922	0.84082	0.84241	0.844	0.84557	0.84714
	-8.77	0.83116	0.83278	0.8344	0.83601	0.83763	0.83924	0.84084	0.84244	0.84402	0.8456	0.84717
	-8.765	0.83117	0.83279	0.83441	0.83603	0.83765	0.83926	0.84086	0.84246	0.84405	0.84563	0.8472
	-8.76	0.83118	0.83281	0.83443	0.83605	0.83767	0.83928	0.84089	0.84249	0.84408	0.84566	0.84723
	-8.755	0.83119	0.83282	0.83445	0.83607	0.83769	0.8393	0.84091	0.84251	0.8441	0.84569	0.84726
	-8.75	0.83121	0.83283	0.83446	0.83609	0.83771	0.83932	0.84093	0.84254	0.84413	0.84571	0.84729
	-8.745	0.83122	0.83285	0.83448	0.8361	0.83773	0.83934	0.84096	0.84256	0.84416	0.84574	0.84732
	-8.74	0.83123	0.83286	0.83449	0.83612	0.83775	0.83937	0.84098	0.84259	0.84418	0.84577	0.84735
	-8.735	0.83124	0.83288	0.83451	0.83614	0.83777	0.83939	0.841	0.84261	0.84421	0.8458	0.84738
	-8.73	0.83126	0.83289	0.83452	0.83616	0.83779	0.83941	0.84103	0.84264	0.84424	0.84583	0.84741
	-8.725	0.83127	0.8329	0.83454	0.83617	0.83781	0.83943	0.84105	0.84266	0.84427	0.84586	0.84744
	-8.72	0.83128	0.83292	0.83456	0.83619	0.83782	0.83945	0.84107	0.84269	0.84429	0.84589	0.84747
	-8.715	0.83129	0.83293	0.83457	0.83621	0.83784	0.83947	0.8411	0.84271	0.84432	0.84592	0.8475
	-8.71	0.8313	0.83295	0.83459	0.83623	0.83786	0.8395	0.84112	0.84274	0.84435	0.84595	0.84753
	-8.705	0.83132	0.83296	0.8346	0.83625	0.83788	0.83952	0.84114	0.84276	0.84438	0.84598	0.84757
	-8.7	0.83133	0.83298	0.83462	0.83626	0.8379	0.83954	0.84117	0.84279	0.8444	0.84601	0.8476
	-8.695	0.83134	0.83299	0.83464	0.83628	0.83792	0.83956	0.84119	0.84282	0.84443	0.84603	0.84763
	-8.69	0.83135	0.833	0.83465	0.8363	0.83794	0.83958	0.84122	0.84284	0.84446	0.84606	0.84766
	-8.685	0.83137	0.83302	0.83467	0.83632	0.83796	0.8396	0.84124	0.84287	0.84448	0.84609	0.84769
	-8.68	0.83138	0.83303	0.83469	0.83634	0.83798	0.83963	0.84126	0.84289	0.84451	0.84612	0.84772
	-8.675	0.83139	0.83305	0.8347	0.83635	0.838	0.83965	0.84129	0.84292	0.84454	0.84615	0.84775
	-8.67	0.8314	0.83306	0.83472	0.83637	0.83802	0.83967	0.84131	0.84294	0.84457	0.84618	0.84778
	-8.665	0.83141	0.83307	0.83473	0.83639	0.83804	0.83969	0.84133	0.84297	0.8446	0.84621	0.84782
	-8.66	0.83143	0.83309	0.83475	0.83641	0.83806	0.83971	0.84136	0.84299	0.84462	0.84624	0.84785
	-8.655	0.83144	0.8331	0.83477	0.83643	0.83808	0.83974	0.84138	0.84302	0.84465	0.84627	0.84788
	-8.65	0.83145	0.83312	0.83478	0.83644	0.8381	0.83976	0.84141	0.84305	0.84468	0.8463	0.84791
	-8.645	0.83146	0.83313	0.8348	0.83646	0.83812	0.83978	0.84143	0.84307	0.84471	0.84633	0.84794
	-8.64	0.83148	0.83315	0.83481	0.83648	0.83814	0.8398	0.84145	0.8431	0.84473	0.84636	0.84797
	-8.635	0.83149	0.83316	0.83483	0.8365	0.83816	0.83982	0.84148	0.84312	0.84476	0.84639	0.848
	-8.63	0.8315	0.83317	0.83485	0.83652	0.83818	0.83985	0.8415	0.84315	0.84479	0.84642	0.84804
	-8.625	0.83151	0.83319	0.83486	0.83654	0.8382	0.83987	0.84153	0.84318	0.84482	0.84645	0.84807
	-8.62	0.83153	0.8332	0.83488	0.83655	0.83822	0.83989	0.84155	0.8432	0.84485	0.84648	0.8481
	-8.615	0.83154	0.83322	0.8349	0.83657	0.83824	0.83991	0.84157	0.84323	0.84487	0.84651	0.84813
	-8.61	0.83155	0.83323	0.83491	0.83659	0.83826	0.83993	0.8416	0.84325	0.8449	0.84654	0.84816
	-8.605	0.83156	0.83325	0.83493	0.83661	0.83828	0.83996	0.84162	0.84328	0.84493	0.84657	0.84819
	-8.6	0.83157	0.83326	0.83494	0.83663	0.83831	0.83998	0.84165	0.84331	0.84496	0.8466	0.84823
	-8.595	0.83159	0.83327	0.83496	0.83664	0.83833	0.84	0.84167	0.84333	0.84499	0.84663	0.84826
	-8.59	0.8316	0.83329	0.83498	0.83666	0.83835	0.84002	0.84169	0.84336	0.84501	0.84666	0.84829
	-8.585	0.83161	0.8333	0.83499	0.83668	0.83837	0.84005	0.84172	0.84338	0.84504	0.84669	0.84832
	-8.58	0.83162	0.83332	0.83501	0.8367	0.83839	0.84007	0.84174	0.84341	0.84507	0.84672	0.84835
	-8.575	0.83164	0.83333	0.83503	0.83672	0.83841	0.84009	0.84177	0.84344	0.8451	0.84675	0.84839
	-8.57	0.83165	0.83335	0.83504	0.83674	0.83843	0.84011	0.84179	0.84346	0.84513	0.84678	0.84842
	-8.565	0.83166	0.83336	0.83506	0.83675	0.83845	0.84014	0.84182	0.84349	0.84515	0.84681	0.84845
	-8.56	0.83167	0.83337	0.83507	0.83677	0.83847	0.84016	0.84184	0.84352	0.84518	0.84684	0.84848
	-8.555	0.83169	0.83339	0.83509	0.83679	0.83849	0.84018	0.84187	0.84354	0.84521	0.84687	0.84852
	-8.55	0.8317	0.8334	0.83511	0.83681	0.83851	0.8402	0.84189	0.84357	0.84524	0.8469	0.84855
	-8.545	0.83171	0.83342	0.83512	0.83683	0.83853	0.84022	0.84191	0.8436	0.84527	0.84693	0.84858
	-8.54	0.83172	0.83343	0.83514	0.83685	0.83855	0.84025	0.84194	0.84362	0.8453	0.84696	0.84861
	-8.535	0.83174	0.83345	0.83516	0.83687	0.83857	0.84027	0.84196	0.84365	0.84533	0.84699	0.84864
	-8.53	0.83175	0.83346	0.83517	0.83688	0.83859	0.84029	0.84199	0.84368	0.84535	0.84702	0.84868
	-8.525	0.83176	0.83348	0.83519	0.8369	0.83861	0.84032	0.84201	0.8437	0.84538	0.84705	0.84871
	-8.52	0.83177	0.83349	0.83521	0.83692	0.83863	0.84034	0.84204	0.84373	0.84541	0.84708	0.84874
	-8.515	0.83179	0.8335	0.83522	0.83694	0.83865	0.84036	0.84206	0.84376	0.84544	0.84711	0.84877
	-8.51	0.8318	0.83352	0.83524	0.83696	0.83867	0.84038	0.84209	0.84378	0.84547	0.84714	0.84881
	-8.505	0.83181	0.83353	0.83526	0.83698	0.83869	0.84041	0.84211	0.84381	0.8455	0.84717	0.84884
	-8.5	0.83182	0.83355	0.83527	0.837	0.83871	0.84043	0.84214	0.84384	0.84553	0.84721	0.84887
	-8.495	0.83184	0.83356	0.83529	0.83701	0.83874	0.84045	0.84216	0.84386	0.84555	0.84724	0.84891
	-8.49	0.83185	0.83358	0.83531	0.83703	0.83876	0.84047	0.84219	0.84389	0.84558	0.84727	0.84894
	-8.485	0.83186	0.83359	0.83532	0.83705	0.83878	0.8405	0.84221	0.84392	0.84561	0.8473	0.84897
	-8.48	0.83187	0.83361	0.83534	0.83707	0.8388	0.84052	0.84224	0.84394	0.84564	0.84733	0.849
	-8.475	0.83189	0.83362	0.83536	0.83709	0.83882	0.84054	0.84226	0.84397	0.84567	0.84736	0.84904
	-8.47	0.8319	0.83364	0.83537	0.83711	0.83884	0.84057	0.84228	0.844	0.8457	0.84739	0.84907
	-8.465	0.83191	0.83365	0.83539	0.83713	0.83886	0.84059	0.84231	0.84402	0.84573	0.84742	0.8491
	-8.46	0.83192	0.83367	0.83541	0.83715	0.83888	0.84061	0.84233	0.84405	0.84576	0.84745	0.84914
	-8.455	0.83194	0.83368	0.83542	0.83716	0.8389	0.84063	0.84236	0.84408	0.84579	0.84748	0.84917
	-8.45	0.83195	0.83369	0.83544	0.83718	0.83892	0.84066	0.84238	0.8441	0.84582	0.84751	0.8492
	-8.445	0.83196	0.83371	0.83546	0.8372	0.83894	0.84068	0.84241	0.84413	0.84584	0.84755	0.84924
	-8.44	0.83197	0.83372	0.83547	0.83722	0.83896	0.8407	0.84243	0.84416	0.84587	0.84758	0.84927
	-8.435	0.83199	0.83374	0.83549	0.83724	0.83899	0.84073	0.84246	0.84419	0.8459	0.84761	0.8493
	-8.43	0.832	0.83375	0.83551	0.83726	0.83901	0.84075	0.84249	0.84421	0.84593	0.84764	0.84934
	-8.425	0.83201	0.83377	0.83552	0.83728	0.83903	0.84077	0.84251	0.84424	0.84596	0.84767	0.84937
	-8.42	0.83202	0.83378	0.83554	0.8373	0.83905	0.8408	0.84254	0.84427	0.84599	0.8477	0.8494
	-8.415	0.83204	0.8338	0.83556	0.83731	0.83907	0.84082	0.84256	0.8443	0.84602	0.84773	0.84944
	-8.41	0.83205	0.83381	0.83557	0.83733	0.83909	0.84084	0.84259	0.84432	0.84605	0.84777	0.84947
	-8.405	0.83206	0.83383	0.83559	0.83735	0.83911	0.84086	0.84261	0.84435	0.84608	0.8478	0.8495
	-8.4	0.83207	0.83384	0.83561	0.83737	0.83913	0.84089	0.84264	0.84438	0.84611	0.84783	0.84954
	-8.395	0.83209	0.83386	0.83562	0.83739	0.83915	0.84091	0.84266	0.84441	0.84614	0.84786	0.84957
	-8.39	0.8321	0.83387	0.83564	0.83741	0.83917	0.84093	0.84269	0.84443	0.84617	0.84789	0.8496
	-8.385	0.83211	0.83389	0.83566	0.83743	0.8392	0.84096	0.84271	0.84446	0.8462	0.84792	0.84964
	-8.38	0.83213	0.8339	0.83568	0.83745	0.83922	0.84098	0.84274	0.84449	0.84623	0.84796	0.84967
	-8.375	0.83214	0.83392	0.83569	0.83747	0.83924	0.841	0.84276	0.84452	0.84626	0.84799	0.8497
	-8.37	0.83215	0.83393	0.83571	0.83749	0.83926	0.84103	0.84279	0.84454	0.84629	0.84802	0.84974
	-8.365	0.83216	0.83395	0.83573	0.83751	0.83928	0.84105	0.84281	0.84457	0.84632	0.84805	0.84977
	-8.36	0.83218	0.83396	0.83574	0.83752	0.8393	0.84107	0.84284	0.8446	0.84635	0.84808	0.84981
	-8.355	0.83219	0.83397	0.83576	0.83754	0.83932	0.8411	0.84287	0.84463	0.84638	0.84811	0.84984
	-8.35	0.8322	0.83399	0.83578	0.83756	0.83934	0.84112	0.84289	0.84465	0.84641	0.84815	0.84987
	-8.345	0.83221	0.834	0.83579	0.83758	0.83937	0.84115	0.84292	0.84468	0.84644	0.84818	0.84991
	-8.34	0.83223	0.83402	0.83581	0.8376	0.83939	0.84117	0.84294	0.84471	0.84647	0.84821	0.84994
	-8.335	0.83224	0.83403	0.83583	0.83762	0.83941	0.84119	0.84297	0.84474	0.8465	0.84824	0.84998
	-8.33	0.83225	0.83405	0.83585	0.83764	0.83943	0.84122	0.84299	0.84477	0.84653	0.84827	0.85001
	-8.325	0.83227	0.83406	0.83586	0.83766	0.83945	0.84124	0.84302	0.84479	0.84656	0.84831	0.85005
	-8.32	0.83228	0.83408	0.83588	0.83768	0.83947	0.84126	0.84305	0.84482	0.84659	0.84834	0.85008
	-8.315	0.83229	0.83409	0.8359	0.8377	0.83949	0.84129	0.84307	0.84485	0.84662	0.84837	0.85011
	-8.31	0.8323	0.83411	0.83591	0.83772	0.83952	0.84131	0.8431	0.84488	0.84665	0.8484	0.85015
	-8.305	0.83232	0.83412	0.83593	0.83774	0.83954	0.84133	0.84312	0.84491	0.84668	0.84844	0.85018
	-8.3	0.83233	0.83414	0.83595	0.83776	0.83956	0.84136	0.84315	0.84493	0.84671	0.84847	0.85022
	-8.295	0.83234	0.83415	0.83597	0.83778	0.83958	0.84138	0.84318	0.84496	0.84674	0.8485	0.85025
	-8.29	0.83235	0.83417	0.83598	0.83779	0.8396	0.84141	0.8432	0.84499	0.84677	0.84853	0.85029
	-8.285	0.83237	0.83418	0.836	0.83781	0.83962	0.84143	0.84323	0.84502	0.8468	0.84857	0.85032
	-8.28	0.83238	0.8342	0.83602	0.83783	0.83965	0.84145	0.84325	0.84505	0.84683	0.8486	0.85036
	-8.275	0.83239	0.83421	0.83603	0.83785	0.83967	0.84148	0.84328	0.84507	0.84686	0.84863	0.85039
	-8.27	0.83241	0.83423	0.83605	0.83787	0.83969	0.8415	0.84331	0.8451	0.84689	0.84866	0.85043
	-8.265	0.83242	0.83424	0.83607	0.83789	0.83971	0.84153	0.84333	0.84513	0.84692	0.8487	0.85046
	-8.26	0.83243	0.83426	0.83609	0.83791	0.83973	0.84155	0.84336	0.84516	0.84695	0.84873	0.8505
	-8.255	0.83244	0.83427	0.8361	0.83793	0.83975	0.84157	0.84338	0.84519	0.84698	0.84876	0.85053
	-8.25	0.83246	0.83429	0.83612	0.83795	0.83978	0.8416	0.84341	0.84522	0.84701	0.8488	0.85057
	-8.245	0.83247	0.8343	0.83614	0.83797	0.8398	0.84162	0.84344	0.84524	0.84704	0.84883	0.8506
	-8.24	0.83248	0.83432	0.83616	0.83799	0.83982	0.84165	0.84346	0.84527	0.84707	0.84886	0.85064
	-8.235	0.8325	0.83433	0.83617	0.83801	0.83984	0.84167	0.84349	0.8453	0.8471	0.84889	0.85067
	-8.23	0.83251	0.83435	0.83619	0.83803	0.83986	0.84169	0.84352	0.84533	0.84713	0.84893	0.85071
	-8.225	0.83252	0.83437	0.83621	0.83805	0.83989	0.84172	0.84354	0.84536	0.84717	0.84896	0.85074
	-8.22	0.83254	0.83438	0.83623	0.83807	0.83991	0.84174	0.84357	0.84539	0.8472	0.84899	0.85078
	-8.215	0.83255	0.8344	0.83624	0.83809	0.83993	0.84177	0.8436	0.84542	0.84723	0.84903	0.85081
	-8.21	0.83256	0.83441	0.83626	0.83811	0.83995	0.84179	0.84362	0.84545	0.84726	0.84906	0.85085
	-8.205	0.83257	0.83443	0.83628	0.83813	0.83997	0.84181	0.84365	0.84547	0.84729	0.84909	0.85088
	-8.2	0.83259	0.83444	0.8363	0.83815	0.84	0.84184	0.84368	0.8455	0.84732	0.84913	0.85092
	-8.195	0.8326	0.83446	0.83631	0.83817	0.84002	0.84186	0.8437	0.84553	0.84735	0.84916	0.85095
	-8.19	0.83261	0.83447	0.83633	0.83819	0.84004	0.84189	0.84373	0.84556	0.84738	0.84919	0.85099
	-8.185	0.83263	0.83449	0.83635	0.83821	0.84006	0.84191	0.84376	0.84559	0.84741	0.84923	0.85102
	-8.18	0.83264	0.8345	0.83637	0.83823	0.84008	0.84194	0.84378	0.84562	0.84745	0.84926	0.85106
	-8.175	0.83265	0.83452	0.83638	0.83825	0.84011	0.84196	0.84381	0.84565	0.84748	0.84929	0.8511
	-8.17	0.83266	0.83453	0.8364	0.83827	0.84013	0.84199	0.84384	0.84568	0.84751	0.84933	0.85113
	-8.165	0.83268	0.83455	0.83642	0.83829	0.84015	0.84201	0.84386	0.84571	0.84754	0.84936	0.85117
	-8.16	0.83269	0.83456	0.83644	0.83831	0.84017	0.84203	0.84389	0.84574	0.84757	0.84939	0.8512
	-8.155	0.8327	0.83458	0.83645	0.83833	0.8402	0.84206	0.84392	0.84576	0.8476	0.84943	0.85124
	-8.15	0.83272	0.83459	0.83647	0.83835	0.84022	0.84208	0.84394	0.84579	0.84763	0.84946	0.85128
	-8.145	0.83273	0.83461	0.83649	0.83837	0.84024	0.84211	0.84397	0.84582	0.84766	0.84949	0.85131
	-8.14	0.83274	0.83462	0.83651	0.83839	0.84026	0.84213	0.844	0.84585	0.8477	0.84953	0.85135
	-8.135	0.83276	0.83464	0.83652	0.83841	0.84028	0.84216	0.84402	0.84588	0.84773	0.84956	0.85138
	-8.13	0.83277	0.83466	0.83654	0.83843	0.84031	0.84218	0.84405	0.84591	0.84776	0.8496	0.85142
	-8.125	0.83278	0.83467	0.83656	0.83845	0.84033	0.84221	0.84408	0.84594	0.84779	0.84963	0.85146
	-8.12	0.83279	0.83469	0.83658	0.83847	0.84035	0.84223	0.84411	0.84597	0.84782	0.84966	0.85149
	-8.115	0.83281	0.8347	0.83659	0.83849	0.84037	0.84226	0.84413	0.846	0.84785	0.8497	0.85153
	-8.11	0.83282	0.83472	0.83661	0.83851	0.8404	0.84228	0.84416	0.84603	0.84789	0.84973	0.85156
	-8.105	0.83283	0.83473	0.83663	0.83853	0.84042	0.84231	0.84419	0.84606	0.84792	0.84977	0.8516
	-8.1	0.83285	0.83475	0.83665	0.83855	0.84044	0.84233	0.84421	0.84609	0.84795	0.8498	0.85164
	-8.095	0.83286	0.83476	0.83667	0.83857	0.84046	0.84236	0.84424	0.84612	0.84798	0.84984	0.85167
	-8.09	0.83287	0.83478	0.83668	0.83859	0.84049	0.84238	0.84427	0.84615	0.84801	0.84987	0.85171
	-8.085	0.83289	0.83479	0.8367	0.83861	0.84051	0.84241	0.8443	0.84618	0.84805	0.8499	0.85175
	-8.08	0.8329	0.83481	0.83672	0.83863	0.84053	0.84243	0.84432	0.84621	0.84808	0.84994	0.85178
	-8.075	0.83291	0.83483	0.83674	0.83865	0.84055	0.84246	0.84435	0.84624	0.84811	0.84997	0.85182
	-8.07	0.83293	0.83484	0.83676	0.83867	0.84058	0.84248	0.84438	0.84627	0.84814	0.85001	0.85186
	-8.065	0.83294	0.83486	0.83677	0.83869	0.8406	0.84251	0.84441	0.8463	0.84817	0.85004	0.85189
	-8.06	0.83295	0.83487	0.83679	0.83871	0.84062	0.84253	0.84443	0.84633	0.84821	0.85008	0.85193
	-8.055	0.83297	0.83489	0.83681	0.83873	0.84065	0.84256	0.84446	0.84636	0.84824	0.85011	0.85197
	-8.05	0.83298	0.8349	0.83683	0.83875	0.84067	0.84258	0.84449	0.84639	0.84827	0.85015	0.85201
	-8.045	0.83299	0.83492	0.83685	0.83877	0.84069	0.84261	0.84452	0.84642	0.8483	0.85018	0.85204
	-8.04	0.833	0.83493	0.83686	0.83879	0.84071	0.84263	0.84454	0.84645	0.84834	0.85021	0.85208
	-8.035	0.83302	0.83495	0.83688	0.83881	0.84074	0.84266	0.84457	0.84648	0.84837	0.85025	0.85212
	-8.03	0.83303	0.83497	0.8369	0.83883	0.84076	0.84268	0.8446	0.84651	0.8484	0.85028	0.85215
	-8.025	0.83304	0.83498	0.83692	0.83885	0.84078	0.84271	0.84463	0.84654	0.84843	0.85032	0.85219
	-8.02	0.83306	0.835	0.83694	0.83887	0.84081	0.84273	0.84465	0.84657	0.84847	0.85035	0.85223
	-8.015	0.83307	0.83501	0.83695	0.83889	0.84083	0.84276	0.84468	0.8466	0.8485	0.85039	0.85227
	-8.01	0.83308	0.83503	0.83697	0.83891	0.84085	0.84278	0.84471	0.84663	0.84853	0.85042	0.8523
	-8.005	0.8331	0.83504	0.83699	0.83893	0.84087	0.84281	0.84474	0.84666	0.84856	0.85046	0.85234
	-8	0.83311	0.83506	0.83701	0.83895	0.8409	0.84284	0.84477	0.84669	0.8486	0.85049	0.85238
	-7.995	0.83312	0.83507	0.83703	0.83897	0.84092	0.84286	0.84479	0.84672	0.84863	0.85053	0.85242
	-7.99	0.83314	0.83509	0.83704	0.839	0.84094	0.84289	0.84482	0.84675	0.84866	0.85057	0.85245
	-7.985	0.83315	0.83511	0.83706	0.83902	0.84097	0.84291	0.84485	0.84678	0.8487	0.8506	0.85249
	-7.98	0.83316	0.83512	0.83708	0.83904	0.84099	0.84294	0.84488	0.84681	0.84873	0.85064	0.85253
	-7.975	0.83318	0.83514	0.8371	0.83906	0.84101	0.84296	0.84491	0.84684	0.84876	0.85067	0.85257
	-7.97	0.83319	0.83515	0.83712	0.83908	0.84104	0.84299	0.84493	0.84687	0.84879	0.85071	0.8526
	-7.965	0.8332	0.83517	0.83713	0.8391	0.84106	0.84301	0.84496	0.8469	0.84883	0.85074	0.85264
	-7.96	0.83322	0.83518	0.83715	0.83912	0.84108	0.84304	0.84499	0.84693	0.84886	0.85078	0.85268
	-7.955	0.83323	0.8352	0.83717	0.83914	0.84111	0.84307	0.84502	0.84696	0.84889	0.85081	0.85272
	-7.95	0.83324	0.83522	0.83719	0.83916	0.84113	0.84309	0.84505	0.84699	0.84893	0.85085	0.85276
	-7.945	0.83326	0.83523	0.83721	0.83918	0.84115	0.84312	0.84508	0.84702	0.84896	0.85088	0.85279
	-7.94	0.83327	0.83525	0.83723	0.8392	0.84118	0.84314	0.8451	0.84705	0.84899	0.85092	0.85283
	-7.935	0.83328	0.83526	0.83724	0.83922	0.8412	0.84317	0.84513	0.84709	0.84903	0.85096	0.85287
	-7.93	0.8333	0.83528	0.83726	0.83924	0.84122	0.8432	0.84516	0.84712	0.84906	0.85099	0.85291
	-7.925	0.83331	0.8353	0.83728	0.83927	0.84125	0.84322	0.84519	0.84715	0.84909	0.85103	0.85295
	-7.92	0.83332	0.83531	0.8373	0.83929	0.84127	0.84325	0.84522	0.84718	0.84913	0.85106	0.85298
	-7.915	0.83334	0.83533	0.83732	0.83931	0.84129	0.84327	0.84525	0.84721	0.84916	0.8511	0.85302
	-7.91	0.83335	0.83534	0.83734	0.83933	0.84132	0.8433	0.84527	0.84724	0.84919	0.85114	0.85306
	-7.905	0.83336	0.83536	0.83735	0.83935	0.84134	0.84333	0.8453	0.84727	0.84923	0.85117	0.8531
	-7.9	0.83338	0.83537	0.83737	0.83937	0.84136	0.84335	0.84533	0.8473	0.84926	0.85121	0.85314
	-7.895	0.83339	0.83539	0.83739	0.83939	0.84139	0.84338	0.84536	0.84733	0.8493	0.85124	0.85318
	-7.89	0.8334	0.83541	0.83741	0.83941	0.84141	0.8434	0.84539	0.84736	0.84933	0.85128	0.85322
	-7.885	0.83342	0.83542	0.83743	0.83943	0.84143	0.84343	0.84542	0.8474	0.84936	0.85132	0.85325
	-7.88	0.83343	0.83544	0.83745	0.83945	0.84146	0.84346	0.84545	0.84743	0.8494	0.85135	0.85329
	-7.875	0.83344	0.83545	0.83747	0.83948	0.84148	0.84348	0.84548	0.84746	0.84943	0.85139	0.85333
	-7.87	0.83346	0.83547	0.83748	0.8395	0.84151	0.84351	0.8455	0.84749	0.84946	0.85143	0.85337
	-7.865	0.83347	0.83549	0.8375	0.83952	0.84153	0.84353	0.84553	0.84752	0.8495	0.85146	0.85341
	-7.86	0.83348	0.8355	0.83752	0.83954	0.84155	0.84356	0.84556	0.84755	0.84953	0.8515	0.85345
	-7.855	0.8335	0.83552	0.83754	0.83956	0.84158	0.84359	0.84559	0.84758	0.84957	0.85154	0.85349
	-7.85	0.83351	0.83553	0.83756	0.83958	0.8416	0.84361	0.84562	0.84762	0.8496	0.85157	0.85353
	-7.845	0.83352	0.83555	0.83758	0.8396	0.84162	0.84364	0.84565	0.84765	0.84963	0.85161	0.85357
	-7.84	0.83354	0.83557	0.8376	0.83962	0.84165	0.84367	0.84568	0.84768	0.84967	0.85165	0.85361
	-7.835	0.83355	0.83558	0.83761	0.83965	0.84167	0.84369	0.84571	0.84771	0.8497	0.85168	0.85365
	-7.83	0.83356	0.8356	0.83763	0.83967	0.8417	0.84372	0.84574	0.84774	0.84974	0.85172	0.85368
	-7.825	0.83358	0.83561	0.83765	0.83969	0.84172	0.84375	0.84577	0.84777	0.84977	0.85176	0.85372
	-7.82	0.83359	0.83563	0.83767	0.83971	0.84174	0.84377	0.84579	0.84781	0.84981	0.85179	0.85376
	-7.815	0.8336	0.83565	0.83769	0.83973	0.84177	0.8438	0.84582	0.84784	0.84984	0.85183	0.8538
	-7.81	0.83362	0.83566	0.83771	0.83975	0.84179	0.84383	0.84585	0.84787	0.84988	0.85187	0.85384
	-7.805	0.83363	0.83568	0.83773	0.83977	0.84182	0.84385	0.84588	0.8479	0.84991	0.8519	0.85388
	-7.8	0.83365	0.8357	0.83775	0.83979	0.84184	0.84388	0.84591	0.84793	0.84994	0.85194	0.85392
	-7.795	0.83366	0.83571	0.83776	0.83982	0.84186	0.84391	0.84594	0.84797	0.84998	0.85198	0.85396
	-7.79	0.83367	0.83573	0.83778	0.83984	0.84189	0.84393	0.84597	0.848	0.85001	0.85202	0.854
	-7.785	0.83369	0.83574	0.8378	0.83986	0.84191	0.84396	0.846	0.84803	0.85005	0.85205	0.85404
	-7.78	0.8337	0.83576	0.83782	0.83988	0.84194	0.84399	0.84603	0.84806	0.85008	0.85209	0.85408
	-7.775	0.83371	0.83578	0.83784	0.8399	0.84196	0.84401	0.84606	0.84809	0.85012	0.85213	0.85412
	-7.77	0.83373	0.83579	0.83786	0.83992	0.84199	0.84404	0.84609	0.84813	0.85015	0.85217	0.85416
	-7.765	0.83374	0.83581	0.83788	0.83995	0.84201	0.84407	0.84612	0.84816	0.85019	0.8522	0.8542
	-7.76	0.83375	0.83582	0.8379	0.83997	0.84203	0.84409	0.84615	0.84819	0.85022	0.85224	0.85424
	-7.755	0.83377	0.83584	0.83792	0.83999	0.84206	0.84412	0.84618	0.84822	0.85026	0.85228	0.85428
	-7.75	0.83378	0.83586	0.83793	0.84001	0.84208	0.84415	0.84621	0.84826	0.85029	0.85232	0.85432
	-7.745	0.83379	0.83587	0.83795	0.84003	0.84211	0.84418	0.84624	0.84829	0.85033	0.85235	0.85436
	-7.74	0.83381	0.83589	0.83797	0.84005	0.84213	0.8442	0.84627	0.84832	0.85036	0.85239	0.8544
	-7.735	0.83382	0.83591	0.83799	0.84008	0.84216	0.84423	0.8463	0.84835	0.8504	0.85243	0.85444
	-7.73	0.83383	0.83592	0.83801	0.8401	0.84218	0.84426	0.84633	0.84839	0.85043	0.85247	0.85448
	-7.725	0.83385	0.83594	0.83803	0.84012	0.8422	0.84428	0.84636	0.84842	0.85047	0.8525	0.85452
	-7.72	0.83386	0.83596	0.83805	0.84014	0.84223	0.84431	0.84639	0.84845	0.8505	0.85254	0.85457
	-7.715	0.83388	0.83597	0.83807	0.84016	0.84225	0.84434	0.84642	0.84848	0.85054	0.85258	0.85461
	-7.71	0.83389	0.83599	0.83809	0.84018	0.84228	0.84437	0.84645	0.84852	0.85058	0.85262	0.85465
	-7.705	0.8339	0.836	0.83811	0.84021	0.8423	0.84439	0.84648	0.84855	0.85061	0.85266	0.85469
	-7.7	0.83392	0.83602	0.83813	0.84023	0.84233	0.84442	0.84651	0.84858	0.85065	0.8527	0.85473
	-7.695	0.83393	0.83604	0.83814	0.84025	0.84235	0.84445	0.84654	0.84862	0.85068	0.85273	0.85477
	-7.69	0.83394	0.83605	0.83816	0.84027	0.84238	0.84448	0.84657	0.84865	0.85072	0.85277	0.85481
	-7.685	0.83396	0.83607	0.83818	0.84029	0.8424	0.8445	0.8466	0.84868	0.85075	0.85281	0.85485
	-7.68	0.83397	0.83609	0.8382	0.84032	0.84243	0.84453	0.84663	0.84871	0.85079	0.85285	0.85489
	-7.675	0.83398	0.8361	0.83822	0.84034	0.84245	0.84456	0.84666	0.84875	0.85082	0.85289	0.85493
	-7.67	0.834	0.83612	0.83824	0.84036	0.84248	0.84459	0.84669	0.84878	0.85086	0.85293	0.85497
	-7.665	0.83401	0.83614	0.83826	0.84038	0.8425	0.84461	0.84672	0.84881	0.8509	0.85296	0.85502
	-7.66	0.83403	0.83615	0.83828	0.8404	0.84253	0.84464	0.84675	0.84885	0.85093	0.853	0.85506
	-7.655	0.83404	0.83617	0.8383	0.84043	0.84255	0.84467	0.84678	0.84888	0.85097	0.85304	0.8551
	-7.65	0.83405	0.83619	0.83832	0.84045	0.84258	0.8447	0.84681	0.84891	0.851	0.85308	0.85514
	-7.645	0.83407	0.8362	0.83834	0.84047	0.8426	0.84472	0.84684	0.84895	0.85104	0.85312	0.85518
	-7.64	0.83408	0.83622	0.83836	0.84049	0.84263	0.84475	0.84687	0.84898	0.85108	0.85316	0.85522
	-7.635	0.83409	0.83623	0.83838	0.84051	0.84265	0.84478	0.8469	0.84901	0.85111	0.8532	0.85527
	-7.63	0.83411	0.83625	0.83839	0.84054	0.84268	0.84481	0.84693	0.84905	0.85115	0.85324	0.85531
	-7.625	0.83412	0.83627	0.83841	0.84056	0.8427	0.84484	0.84696	0.84908	0.85119	0.85328	0.85535
	-7.62	0.83414	0.83628	0.83843	0.84058	0.84273	0.84486	0.84699	0.84911	0.85122	0.85331	0.85539
	-7.615	0.83415	0.8363	0.83845	0.8406	0.84275	0.84489	0.84703	0.84915	0.85126	0.85335	0.85543
	-7.61	0.83416	0.83632	0.83847	0.84063	0.84278	0.84492	0.84706	0.84918	0.85129	0.85339	0.85547
	-7.605	0.83418	0.83633	0.83849	0.84065	0.8428	0.84495	0.84709	0.84922	0.85133	0.85343	0.85552
	-7.6	0.83419	0.83635	0.83851	0.84067	0.84283	0.84498	0.84712	0.84925	0.85137	0.85347	0.85556
	-7.595	0.8342	0.83637	0.83853	0.84069	0.84285	0.845	0.84715	0.84928	0.8514	0.85351	0.8556
	-7.59	0.83422	0.83638	0.83855	0.84072	0.84288	0.84503	0.84718	0.84932	0.85144	0.85355	0.85564
	-7.585	0.83423	0.8364	0.83857	0.84074	0.8429	0.84506	0.84721	0.84935	0.85148	0.85359	0.85569
	-7.58	0.83425	0.83642	0.83859	0.84076	0.84293	0.84509	0.84724	0.84938	0.85151	0.85363	0.85573
	-7.575	0.83426	0.83643	0.83861	0.84078	0.84295	0.84512	0.84727	0.84942	0.85155	0.85367	0.85577
	-7.57	0.83427	0.83645	0.83863	0.84081	0.84298	0.84515	0.8473	0.84945	0.85159	0.85371	0.85581
	-7.565	0.83429	0.83647	0.83865	0.84083	0.843	0.84517	0.84734	0.84949	0.85163	0.85375	0.85585
	-7.56	0.8343	0.83648	0.83867	0.84085	0.84303	0.8452	0.84737	0.84952	0.85166	0.85379	0.8559
	-7.555	0.83432	0.8365	0.83869	0.84087	0.84305	0.84523	0.8474	0.84955	0.8517	0.85383	0.85594
	-7.55	0.83433	0.83652	0.83871	0.8409	0.84308	0.84526	0.84743	0.84959	0.85174	0.85387	0.85598
	-7.545	0.83434	0.83653	0.83873	0.84092	0.84311	0.84529	0.84746	0.84962	0.85177	0.85391	0.85603
	-7.54	0.83436	0.83655	0.83875	0.84094	0.84313	0.84532	0.84749	0.84966	0.85181	0.85395	0.85607
	-7.535	0.83437	0.83657	0.83877	0.84096	0.84316	0.84534	0.84752	0.84969	0.85185	0.85399	0.85611
	-7.53	0.83438	0.83658	0.83879	0.84099	0.84318	0.84537	0.84755	0.84973	0.85189	0.85403	0.85615
	-7.525	0.8344	0.8366	0.83881	0.84101	0.84321	0.8454	0.84759	0.84976	0.85192	0.85407	0.8562
	-7.52	0.83441	0.83662	0.83883	0.84103	0.84323	0.84543	0.84762	0.8498	0.85196	0.85411	0.85624
	-7.515	0.83443	0.83664	0.83885	0.84105	0.84326	0.84546	0.84765	0.84983	0.852	0.85415	0.85628
	-7.51	0.83444	0.83665	0.83886	0.84108	0.84328	0.84549	0.84768	0.84986	0.85203	0.85419	0.85633
	-7.505	0.83445	0.83667	0.83888	0.8411	0.84331	0.84552	0.84771	0.8499	0.85207	0.85423	0.85637
	-7.5	0.83447	0.83669	0.8389	0.84112	0.84334	0.84554	0.84774	0.84993	0.85211	0.85427	0.85641
	-7.495	0.83448	0.8367	0.83892	0.84115	0.84336	0.84557	0.84778	0.84997	0.85215	0.85431	0.85646
	-7.49	0.8345	0.83672	0.83894	0.84117	0.84339	0.8456	0.84781	0.85	0.85219	0.85435	0.8565
	-7.485	0.83451	0.83674	0.83896	0.84119	0.84341	0.84563	0.84784	0.85004	0.85222	0.85439	0.85654
	-7.48	0.83452	0.83675	0.83898	0.84121	0.84344	0.84566	0.84787	0.85007	0.85226	0.85443	0.85659
	-7.475	0.83454	0.83677	0.839	0.84124	0.84347	0.84569	0.8479	0.85011	0.8523	0.85447	0.85663
	-7.47	0.83455	0.83679	0.83902	0.84126	0.84349	0.84572	0.84794	0.85014	0.85234	0.85452	0.85668
	-7.465	0.83457	0.8368	0.83904	0.84128	0.84352	0.84575	0.84797	0.85018	0.85238	0.85456	0.85672
	-7.46	0.83458	0.83682	0.83906	0.84131	0.84354	0.84578	0.848	0.85021	0.85241	0.8546	0.85676
	-7.455	0.83459	0.83684	0.83908	0.84133	0.84357	0.84581	0.84803	0.85025	0.85245	0.85464	0.85681
	-7.45	0.83461	0.83685	0.8391	0.84135	0.8436	0.84583	0.84806	0.85028	0.85249	0.85468	0.85685
	-7.445	0.83462	0.83687	0.83912	0.84137	0.84362	0.84586	0.8481	0.85032	0.85253	0.85472	0.8569
	-7.44	0.83464	0.83689	0.83914	0.8414	0.84365	0.84589	0.84813	0.85035	0.85257	0.85476	0.85694
	-7.435	0.83465	0.83691	0.83916	0.84142	0.84367	0.84592	0.84816	0.85039	0.8526	0.8548	0.85698
	-7.43	0.83466	0.83692	0.83918	0.84144	0.8437	0.84595	0.84819	0.85042	0.85264	0.85484	0.85703
	-7.425	0.83468	0.83694	0.8392	0.84147	0.84373	0.84598	0.84823	0.85046	0.85268	0.85489	0.85707
	-7.42	0.83469	0.83696	0.83922	0.84149	0.84375	0.84601	0.84826	0.8505	0.85272	0.85493	0.85712
	-7.415	0.83471	0.83697	0.83924	0.84151	0.84378	0.84604	0.84829	0.85053	0.85276	0.85497	0.85716
	-7.41	0.83472	0.83699	0.83926	0.84154	0.84381	0.84607	0.84832	0.85057	0.8528	0.85501	0.85721
	-7.405	0.83473	0.83701	0.83928	0.84156	0.84383	0.8461	0.84836	0.8506	0.85284	0.85505	0.85725
	-7.4	0.83475	0.83703	0.83931	0.84158	0.84386	0.84613	0.84839	0.85064	0.85287	0.85509	0.8573
	-7.395	0.83476	0.83704	0.83933	0.84161	0.84389	0.84616	0.84842	0.85067	0.85291	0.85514	0.85734
	-7.39	0.83478	0.83706	0.83935	0.84163	0.84391	0.84619	0.84845	0.85071	0.85295	0.85518	0.85739
	-7.385	0.83479	0.83708	0.83937	0.84165	0.84394	0.84622	0.84849	0.85075	0.85299	0.85522	0.85743
	-7.38	0.8348	0.83709	0.83939	0.84168	0.84396	0.84625	0.84852	0.85078	0.85303	0.85526	0.85748
	-7.375	0.83482	0.83711	0.83941	0.8417	0.84399	0.84628	0.84855	0.85082	0.85307	0.8553	0.85752
	-7.37	0.83483	0.83713	0.83943	0.84172	0.84402	0.84631	0.84859	0.85085	0.85311	0.85535	0.85757
	-7.365	0.83485	0.83715	0.83945	0.84175	0.84404	0.84634	0.84862	0.85089	0.85315	0.85539	0.85761
	-7.36	0.83486	0.83716	0.83947	0.84177	0.84407	0.84637	0.84865	0.85093	0.85319	0.85543	0.85766
	-7.355	0.83487	0.83718	0.83949	0.84179	0.8441	0.8464	0.84868	0.85096	0.85323	0.85547	0.8577
	-7.35	0.83489	0.8372	0.83951	0.84182	0.84412	0.84643	0.84872	0.851	0.85326	0.85552	0.85775
	-7.345	0.8349	0.83721	0.83953	0.84184	0.84415	0.84646	0.84875	0.85103	0.8533	0.85556	0.85779
	-7.34	0.83492	0.83723	0.83955	0.84187	0.84418	0.84649	0.84878	0.85107	0.85334	0.8556	0.85784
	-7.335	0.83493	0.83725	0.83957	0.84189	0.84421	0.84652	0.84882	0.85111	0.85338	0.85564	0.85788
	-7.33	0.83494	0.83727	0.83959	0.84191	0.84423	0.84655	0.84885	0.85114	0.85342	0.85569	0.85793
	-7.325	0.83496	0.83728	0.83961	0.84194	0.84426	0.84658	0.84888	0.85118	0.85346	0.85573	0.85797
	-7.32	0.83497	0.8373	0.83963	0.84196	0.84429	0.84661	0.84892	0.85122	0.8535	0.85577	0.85802
	-7.315	0.83499	0.83732	0.83965	0.84198	0.84431	0.84664	0.84895	0.85125	0.85354	0.85581	0.85807
	-7.31	0.835	0.83734	0.83967	0.84201	0.84434	0.84667	0.84898	0.85129	0.85358	0.85586	0.85811
	-7.305	0.83501	0.83735	0.83969	0.84203	0.84437	0.8467	0.84902	0.85133	0.85362	0.8559	0.85816
	-7.3	0.83503	0.83737	0.83971	0.84206	0.84439	0.84673	0.84905	0.85136	0.85366	0.85594	0.8582
	-7.295	0.83504	0.83739	0.83973	0.84208	0.84442	0.84676	0.84908	0.8514	0.8537	0.85599	0.85825
	-7.29	0.83506	0.8374	0.83975	0.8421	0.84445	0.84679	0.84912	0.85144	0.85374	0.85603	0.8583
	-7.285	0.83507	0.83742	0.83977	0.84213	0.84448	0.84682	0.84915	0.85147	0.85378	0.85607	0.85834
	-7.28	0.83509	0.83744	0.8398	0.84215	0.8445	0.84685	0.84918	0.85151	0.85382	0.85612	0.85839
	-7.275	0.8351	0.83746	0.83982	0.84217	0.84453	0.84688	0.84922	0.85155	0.85386	0.85616	0.85844
	-7.27	0.83511	0.83747	0.83984	0.8422	0.84456	0.84691	0.84925	0.85158	0.8539	0.8562	0.85848
	-7.265	0.83513	0.83749	0.83986	0.84222	0.84458	0.84694	0.84929	0.85162	0.85394	0.85625	0.85853
	-7.26	0.83514	0.83751	0.83988	0.84225	0.84461	0.84697	0.84932	0.85166	0.85398	0.85629	0.85858
	-7.255	0.83516	0.83753	0.8399	0.84227	0.84464	0.847	0.84935	0.8517	0.85402	0.85633	0.85862
	-7.25	0.83517	0.83754	0.83992	0.84229	0.84467	0.84703	0.84939	0.85173	0.85406	0.85638	0.85867
	-7.245	0.83519	0.83756	0.83994	0.84232	0.84469	0.84706	0.84942	0.85177	0.8541	0.85642	0.85872
	-7.24	0.8352	0.83758	0.83996	0.84234	0.84472	0.84709	0.84946	0.85181	0.85414	0.85646	0.85876
	-7.235	0.83521	0.8376	0.83998	0.84237	0.84475	0.84712	0.84949	0.85184	0.85418	0.85651	0.85881
	-7.23	0.83523	0.83761	0.84	0.84239	0.84478	0.84715	0.84952	0.85188	0.85423	0.85655	0.85886
	-7.225	0.83524	0.83763	0.84002	0.84242	0.8448	0.84719	0.84956	0.85192	0.85427	0.8566	0.85891
	-7.22	0.83526	0.83765	0.84004	0.84244	0.84483	0.84722	0.84959	0.85196	0.85431	0.85664	0.85895
	-7.215	0.83527	0.83767	0.84007	0.84246	0.84486	0.84725	0.84963	0.85199	0.85435	0.85668	0.859
	-7.21	0.83528	0.83768	0.84009	0.84249	0.84489	0.84728	0.84966	0.85203	0.85439	0.85673	0.85905
	-7.205	0.8353	0.8377	0.84011	0.84251	0.84491	0.84731	0.8497	0.85207	0.85443	0.85677	0.85909
	-7.2	0.83531	0.83772	0.84013	0.84254	0.84494	0.84734	0.84973	0.85211	0.85447	0.85682	0.85914
	-7.195	0.83533	0.83774	0.84015	0.84256	0.84497	0.84737	0.84976	0.85215	0.85451	0.85686	0.85919
	-7.19	0.83534	0.83776	0.84017	0.84259	0.845	0.8474	0.8498	0.85218	0.85455	0.85691	0.85924
	-7.185	0.83536	0.83777	0.84019	0.84261	0.84502	0.84743	0.84983	0.85222	0.85459	0.85695	0.85929
	-7.18	0.83537	0.83779	0.84021	0.84263	0.84505	0.84746	0.84987	0.85226	0.85464	0.85699	0.85933
	-7.175	0.83538	0.83781	0.84023	0.84266	0.84508	0.8475	0.8499	0.8523	0.85468	0.85704	0.85938
	-7.17	0.8354	0.83783	0.84025	0.84268	0.84511	0.84753	0.84994	0.85234	0.85472	0.85708	0.85943
	-7.165	0.83541	0.83784	0.84028	0.84271	0.84514	0.84756	0.84997	0.85237	0.85476	0.85713	0.85948
	-7.16	0.83543	0.83786	0.8403	0.84273	0.84516	0.84759	0.85001	0.85241	0.8548	0.85717	0.85953
	-7.155	0.83544	0.83788	0.84032	0.84276	0.84519	0.84762	0.85004	0.85245	0.85484	0.85722	0.85957
	-7.15	0.83546	0.8379	0.84034	0.84278	0.84522	0.84765	0.85008	0.85249	0.85489	0.85726	0.85962
	-7.145	0.83547	0.83791	0.84036	0.84281	0.84525	0.84768	0.85011	0.85253	0.85493	0.85731	0.85967
	-7.14	0.83548	0.83793	0.84038	0.84283	0.84528	0.84772	0.85015	0.85257	0.85497	0.85735	0.85972
	-7.135	0.8355	0.83795	0.8404	0.84286	0.8453	0.84775	0.85018	0.8526	0.85501	0.8574	0.85977
	-7.13	0.83551	0.83797	0.84042	0.84288	0.84533	0.84778	0.85022	0.85264	0.85505	0.85745	0.85982
	-7.125	0.83553	0.83799	0.84045	0.8429	0.84536	0.84781	0.85025	0.85268	0.85509	0.85749	0.85987
	-7.12	0.83554	0.838	0.84047	0.84293	0.84539	0.84784	0.85029	0.85272	0.85514	0.85754	0.85991
	-7.115	0.83556	0.83802	0.84049	0.84295	0.84542	0.84787	0.85032	0.85276	0.85518	0.85758	0.85996
	-7.11	0.83557	0.83804	0.84051	0.84298	0.84545	0.84791	0.85036	0.8528	0.85522	0.85763	0.86001
	-7.105	0.83559	0.83806	0.84053	0.843	0.84547	0.84794	0.85039	0.85284	0.85526	0.85767	0.86006
	-7.1	0.8356	0.83807	0.84055	0.84303	0.8455	0.84797	0.85043	0.85287	0.85531	0.85772	0.86011
	-7.095	0.83561	0.83809	0.84057	0.84305	0.84553	0.848	0.85046	0.85291	0.85535	0.85776	0.86016
	-7.09	0.83563	0.83811	0.84059	0.84308	0.84556	0.84803	0.8505	0.85295	0.85539	0.85781	0.86021
	-7.085	0.83564	0.83813	0.84062	0.8431	0.84559	0.84807	0.85054	0.85299	0.85543	0.85786	0.86026
	-7.08	0.83566	0.83815	0.84064	0.84313	0.84562	0.8481	0.85057	0.85303	0.85548	0.8579	0.86031
	-7.075	0.83567	0.83816	0.84066	0.84315	0.84565	0.84813	0.85061	0.85307	0.85552	0.85795	0.86036
	-7.07	0.83569	0.83818	0.84068	0.84318	0.84567	0.84816	0.85064	0.85311	0.85556	0.85799	0.86041
	-7.065	0.8357	0.8382	0.8407	0.8432	0.8457	0.84819	0.85068	0.85315	0.8556	0.85804	0.86046
	-7.06	0.83571	0.83822	0.84072	0.84323	0.84573	0.84823	0.85071	0.85319	0.85565	0.85809	0.86051
	-7.055	0.83573	0.83824	0.84074	0.84325	0.84576	0.84826	0.85075	0.85323	0.85569	0.85813	0.86056
	-7.05	0.83574	0.83825	0.84077	0.84328	0.84579	0.84829	0.85079	0.85327	0.85573	0.85818	0.86061
	-7.045	0.83576	0.83827	0.84079	0.8433	0.84582	0.84832	0.85082	0.85331	0.85578	0.85823	0.86066
	-7.04	0.83577	0.83829	0.84081	0.84333	0.84585	0.84836	0.85086	0.85335	0.85582	0.85827	0.86071
	-7.035	0.83579	0.83831	0.84083	0.84335	0.84587	0.84839	0.85089	0.85339	0.85586	0.85832	0.86076
	-7.03	0.8358	0.83833	0.84085	0.84338	0.8459	0.84842	0.85093	0.85343	0.85591	0.85837	0.86081
	-7.025	0.83582	0.83834	0.84087	0.84341	0.84593	0.84845	0.85097	0.85346	0.85595	0.85841	0.86086
	-7.02	0.83583	0.83836	0.8409	0.84343	0.84596	0.84849	0.851	0.8535	0.85599	0.85846	0.86091
	-7.015	0.83584	0.83838	0.84092	0.84346	0.84599	0.84852	0.85104	0.85354	0.85604	0.85851	0.86096
	-7.01	0.83586	0.8384	0.84094	0.84348	0.84602	0.84855	0.85107	0.85358	0.85608	0.85855	0.86101
	-7.005	0.83587	0.83842	0.84096	0.84351	0.84605	0.84858	0.85111	0.85362	0.85612	0.8586	0.86106
	-7	0.83589	0.83843	0.84098	0.84353	0.84608	0.84862	0.85115	0.85366	0.85617	0.85865	0.86111
	-6.995	0.8359	0.83845	0.841	0.84356	0.84611	0.84865	0.85118	0.8537	0.85621	0.8587	0.86116
	-6.99	0.83592	0.83847	0.84103	0.84358	0.84614	0.84868	0.85122	0.85374	0.85625	0.85874	0.86121
	-6.985	0.83593	0.83849	0.84105	0.84361	0.84617	0.84872	0.85126	0.85379	0.8563	0.85879	0.86126
	-6.98	0.83595	0.83851	0.84107	0.84363	0.84619	0.84875	0.85129	0.85383	0.85634	0.85884	0.86131
	-6.975	0.83596	0.83852	0.84109	0.84366	0.84622	0.84878	0.85133	0.85387	0.85639	0.85889	0.86137
	-6.97	0.83597	0.83854	0.84111	0.84369	0.84625	0.84881	0.85137	0.85391	0.85643	0.85893	0.86142
	-6.965	0.83599	0.83856	0.84114	0.84371	0.84628	0.84885	0.8514	0.85395	0.85647	0.85898	0.86147
	-6.96	0.836	0.83858	0.84116	0.84374	0.84631	0.84888	0.85144	0.85399	0.85652	0.85903	0.86152
	-6.955	0.83602	0.8386	0.84118	0.84376	0.84634	0.84891	0.85148	0.85403	0.85656	0.85908	0.86157
	-6.95	0.83603	0.83862	0.8412	0.84379	0.84637	0.84895	0.85151	0.85407	0.85661	0.85913	0.86162
	-6.945	0.83605	0.83863	0.84122	0.84381	0.8464	0.84898	0.85155	0.85411	0.85665	0.85917	0.86167
	-6.94	0.83606	0.83865	0.84125	0.84384	0.84643	0.84901	0.85159	0.85415	0.8567	0.85922	0.86173
	-6.935	0.83608	0.83867	0.84127	0.84386	0.84646	0.84905	0.85163	0.85419	0.85674	0.85927	0.86178
	-6.93	0.83609	0.83869	0.84129	0.84389	0.84649	0.84908	0.85166	0.85423	0.85678	0.85932	0.86183
	-6.925	0.83611	0.83871	0.84131	0.84392	0.84652	0.84911	0.8517	0.85427	0.85683	0.85937	0.86188
	-6.92	0.83612	0.83873	0.84133	0.84394	0.84655	0.84915	0.85174	0.85431	0.85687	0.85942	0.86193
	-6.915	0.83613	0.83874	0.84136	0.84397	0.84658	0.84918	0.85177	0.85435	0.85692	0.85946	0.86199
	-6.91	0.83615	0.83876	0.84138	0.84399	0.84661	0.84921	0.85181	0.8544	0.85696	0.85951	0.86204
	-6.905	0.83616	0.83878	0.8414	0.84402	0.84664	0.84925	0.85185	0.85444	0.85701	0.85956	0.86209
	-6.9	0.83618	0.8388	0.84142	0.84405	0.84667	0.84928	0.85189	0.85448	0.85705	0.85961	0.86214
	-6.895	0.83619	0.83882	0.84144	0.84407	0.8467	0.84932	0.85192	0.85452	0.8571	0.85966	0.8622
	-6.89	0.83621	0.83884	0.84147	0.8441	0.84673	0.84935	0.85196	0.85456	0.85714	0.85971	0.86225
	-6.885	0.83622	0.83885	0.84149	0.84412	0.84676	0.84938	0.852	0.8546	0.85719	0.85976	0.8623
	-6.88	0.83624	0.83887	0.84151	0.84415	0.84679	0.84942	0.85204	0.85464	0.85723	0.85981	0.86235
	-6.875	0.83625	0.83889	0.84153	0.84418	0.84682	0.84945	0.85207	0.85469	0.85728	0.85985	0.86241
	-6.87	0.83627	0.83891	0.84156	0.8442	0.84685	0.84948	0.85211	0.85473	0.85733	0.8599	0.86246
	-6.865	0.83628	0.83893	0.84158	0.84423	0.84688	0.84952	0.85215	0.85477	0.85737	0.85995	0.86251
	-6.86	0.83629	0.83895	0.8416	0.84426	0.84691	0.84955	0.85219	0.85481	0.85742	0.86	0.86257
	-6.855	0.83631	0.83896	0.84162	0.84428	0.84694	0.84959	0.85223	0.85485	0.85746	0.86005	0.86262
	-6.85	0.83632	0.83898	0.84164	0.84431	0.84697	0.84962	0.85226	0.85489	0.85751	0.8601	0.86267
	-6.845	0.83634	0.839	0.84167	0.84433	0.847	0.84965	0.8523	0.85494	0.85755	0.86015	0.86273
	-6.84	0.83635	0.83902	0.84169	0.84436	0.84703	0.84969	0.85234	0.85498	0.8576	0.8602	0.86278
	-6.835	0.83637	0.83904	0.84171	0.84439	0.84706	0.84972	0.85238	0.85502	0.85765	0.86025	0.86283
	-6.83	0.83638	0.83906	0.84173	0.84441	0.84709	0.84976	0.85242	0.85506	0.85769	0.8603	0.86289
	-6.825	0.8364	0.83907	0.84176	0.84444	0.84712	0.84979	0.85246	0.85511	0.85774	0.86035	0.86294
	-6.82	0.83641	0.83909	0.84178	0.84447	0.84715	0.84983	0.85249	0.85515	0.85778	0.8604	0.86299
	-6.815	0.83643	0.83911	0.8418	0.84449	0.84718	0.84986	0.85253	0.85519	0.85783	0.86045	0.86305
	-6.81	0.83644	0.83913	0.84182	0.84452	0.84721	0.8499	0.85257	0.85523	0.85788	0.8605	0.8631
	-6.805	0.83646	0.83915	0.84185	0.84455	0.84724	0.84993	0.85261	0.85527	0.85792	0.86055	0.86316
	-6.8	0.83647	0.83917	0.84187	0.84457	0.84727	0.84996	0.85265	0.85532	0.85797	0.8606	0.86321
	-6.795	0.83648	0.83919	0.84189	0.8446	0.8473	0.85	0.85269	0.85536	0.85802	0.86065	0.86326
	-6.79	0.8365	0.8392	0.84191	0.84463	0.84733	0.85003	0.85272	0.8554	0.85806	0.8607	0.86332
	-6.785	0.83651	0.83922	0.84194	0.84465	0.84736	0.85007	0.85276	0.85545	0.85811	0.86075	0.86337
	-6.78	0.83653	0.83924	0.84196	0.84468	0.84739	0.8501	0.8528	0.85549	0.85816	0.8608	0.86343
	-6.775	0.83654	0.83926	0.84198	0.84471	0.84742	0.85014	0.85284	0.85553	0.8582	0.86086	0.86348
	-6.77	0.83656	0.83928	0.84201	0.84473	0.84746	0.85017	0.85288	0.85557	0.85825	0.86091	0.86354
	-6.765	0.83657	0.8393	0.84203	0.84476	0.84749	0.85021	0.85292	0.85562	0.8583	0.86096	0.86359
	-6.76	0.83659	0.83932	0.84205	0.84479	0.84752	0.85024	0.85296	0.85566	0.85834	0.86101	0.86365
	-6.755	0.8366	0.83934	0.84207	0.84481	0.84755	0.85028	0.853	0.8557	0.85839	0.86106	0.8637
	-6.75	0.83662	0.83935	0.8421	0.84484	0.84758	0.85031	0.85304	0.85575	0.85844	0.86111	0.86376
	-6.745	0.83663	0.83937	0.84212	0.84487	0.84761	0.85035	0.85308	0.85579	0.85849	0.86116	0.86381
	-6.74	0.83665	0.83939	0.84214	0.84489	0.84764	0.85038	0.85311	0.85583	0.85853	0.86121	0.86387
	-6.735	0.83666	0.83941	0.84216	0.84492	0.84767	0.85042	0.85315	0.85588	0.85858	0.86126	0.86392
	-6.73	0.83668	0.83943	0.84219	0.84495	0.8477	0.85045	0.85319	0.85592	0.85863	0.86132	0.86398
	-6.725	0.83669	0.83945	0.84221	0.84497	0.84773	0.85049	0.85323	0.85596	0.85868	0.86137	0.86403
	-6.72	0.8367	0.83947	0.84223	0.845	0.84777	0.85052	0.85327	0.85601	0.85872	0.86142	0.86409
	-6.715	0.83672	0.83949	0.84226	0.84503	0.8478	0.85056	0.85331	0.85605	0.85877	0.86147	0.86415
	-6.71	0.83673	0.8395	0.84228	0.84506	0.84783	0.85059	0.85335	0.85609	0.85882	0.86152	0.8642
	-6.705	0.83675	0.83952	0.8423	0.84508	0.84786	0.85063	0.85339	0.85614	0.85887	0.86158	0.86426
	-6.7	0.83676	0.83954	0.84233	0.84511	0.84789	0.85067	0.85343	0.85618	0.85892	0.86163	0.86431
	-6.695	0.83678	0.83956	0.84235	0.84514	0.84792	0.8507	0.85347	0.85623	0.85896	0.86168	0.86437
	-6.69	0.83679	0.83958	0.84237	0.84516	0.84795	0.85074	0.85351	0.85627	0.85901	0.86173	0.86443
	-6.685	0.83681	0.8396	0.84239	0.84519	0.84799	0.85077	0.85355	0.85631	0.85906	0.86178	0.86448
	-6.68	0.83682	0.83962	0.84242	0.84522	0.84802	0.85081	0.85359	0.85636	0.85911	0.86184	0.86454
	-6.675	0.83684	0.83964	0.84244	0.84525	0.84805	0.85084	0.85363	0.8564	0.85916	0.86189	0.8646
	-6.67	0.83685	0.83966	0.84246	0.84527	0.84808	0.85088	0.85367	0.85645	0.8592	0.86194	0.86465
	-6.665	0.83687	0.83967	0.84249	0.8453	0.84811	0.85092	0.85371	0.85649	0.85925	0.86199	0.86471
	-6.66	0.83688	0.83969	0.84251	0.84533	0.84814	0.85095	0.85375	0.85654	0.8593	0.86205	0.86477
	-6.655	0.8369	0.83971	0.84253	0.84536	0.84817	0.85099	0.85379	0.85658	0.85935	0.8621	0.86482
	-6.65	0.83691	0.83973	0.84256	0.84538	0.84821	0.85102	0.85383	0.85662	0.8594	0.86215	0.86488
	-6.645	0.83693	0.83975	0.84258	0.84541	0.84824	0.85106	0.85387	0.85667	0.85945	0.86221	0.86494
	-6.64	0.83694	0.83977	0.8426	0.84544	0.84827	0.8511	0.85391	0.85671	0.8595	0.86226	0.86499
	-6.635	0.83695	0.83979	0.84263	0.84547	0.8483	0.85113	0.85395	0.85676	0.85955	0.86231	0.86505
	-6.63	0.83697	0.83981	0.84265	0.84549	0.84833	0.85117	0.85399	0.8568	0.8596	0.86237	0.86511
	-6.625	0.83698	0.83983	0.84267	0.84552	0.84837	0.85121	0.85403	0.85685	0.85964	0.86242	0.86517
	-6.62	0.837	0.83984	0.8427	0.84555	0.8484	0.85124	0.85407	0.85689	0.85969	0.86247	0.86522
	-6.615	0.83701	0.83986	0.84272	0.84558	0.84843	0.85128	0.85412	0.85694	0.85974	0.86253	0.86528
	-6.61	0.83703	0.83988	0.84274	0.8456	0.84846	0.85131	0.85416	0.85698	0.85979	0.86258	0.86534
	-6.605	0.83704	0.8399	0.84277	0.84563	0.84849	0.85135	0.8542	0.85703	0.85984	0.86263	0.8654
	-6.6	0.83706	0.83992	0.84279	0.84566	0.84853	0.85139	0.85424	0.85707	0.85989	0.86269	0.86546
	-6.595	0.83707	0.83994	0.84281	0.84569	0.84856	0.85142	0.85428	0.85712	0.85994	0.86274	0.86551
	-6.59	0.83709	0.83996	0.84284	0.84571	0.84859	0.85146	0.85432	0.85716	0.85999	0.8628	0.86557
	-6.585	0.8371	0.83998	0.84286	0.84574	0.84862	0.8515	0.85436	0.85721	0.86004	0.86285	0.86563
	-6.58	0.83712	0.84	0.84288	0.84577	0.84866	0.85153	0.8544	0.85726	0.86009	0.8629	0.86569
	-6.575	0.83713	0.84002	0.84291	0.8458	0.84869	0.85157	0.85444	0.8573	0.86014	0.86296	0.86575
	-6.57	0.83715	0.84004	0.84293	0.84583	0.84872	0.85161	0.85448	0.85735	0.86019	0.86301	0.86581
	-6.565	0.83716	0.84005	0.84295	0.84585	0.84875	0.85164	0.85453	0.85739	0.86024	0.86307	0.86587
	-6.56	0.83718	0.84007	0.84298	0.84588	0.84879	0.85168	0.85457	0.85744	0.86029	0.86312	0.86592
	-6.555	0.83719	0.84009	0.843	0.84591	0.84882	0.85172	0.85461	0.85748	0.86034	0.86318	0.86598
	-6.55	0.83721	0.84011	0.84302	0.84594	0.84885	0.85176	0.85465	0.85753	0.86039	0.86323	0.86604
	-6.545	0.83722	0.84013	0.84305	0.84597	0.84888	0.85179	0.85469	0.85758	0.86044	0.86329	0.8661
	-6.54	0.83723	0.84015	0.84307	0.846	0.84892	0.85183	0.85473	0.85762	0.86049	0.86334	0.86616
	-6.535	0.83725	0.84017	0.8431	0.84602	0.84895	0.85187	0.85478	0.85767	0.86054	0.8634	0.86622
	-6.53	0.83726	0.84019	0.84312	0.84605	0.84898	0.8519	0.85482	0.85772	0.86059	0.86345	0.86628
	-6.525	0.83728	0.84021	0.84314	0.84608	0.84901	0.85194	0.85486	0.85776	0.86065	0.86351	0.86634
	-6.52	0.83729	0.84023	0.84317	0.84611	0.84905	0.85198	0.8549	0.85781	0.8607	0.86356	0.8664
	-6.515	0.83731	0.84025	0.84319	0.84614	0.84908	0.85202	0.85494	0.85786	0.86075	0.86362	0.86646
	-6.51	0.83732	0.84027	0.84321	0.84616	0.84911	0.85205	0.85499	0.8579	0.8608	0.86367	0.86652
	-6.505	0.83734	0.84029	0.84324	0.84619	0.84915	0.85209	0.85503	0.85795	0.86085	0.86373	0.86658
	-6.5	0.83735	0.8403	0.84326	0.84622	0.84918	0.85213	0.85507	0.858	0.8609	0.86378	0.86664
	-6.495	0.83737	0.84032	0.84329	0.84625	0.84921	0.85217	0.85511	0.85804	0.86095	0.86384	0.8667
	-6.49	0.83738	0.84034	0.84331	0.84628	0.84925	0.85221	0.85515	0.85809	0.861	0.8639	0.86676
	-6.485	0.8374	0.84036	0.84333	0.84631	0.84928	0.85224	0.8552	0.85814	0.86106	0.86395	0.86682
	-6.48	0.83741	0.84038	0.84336	0.84634	0.84931	0.85228	0.85524	0.85818	0.86111	0.86401	0.86688
	-6.475	0.83743	0.8404	0.84338	0.84636	0.84934	0.85232	0.85528	0.85823	0.86116	0.86406	0.86694
	-6.47	0.83744	0.84042	0.84341	0.84639	0.84938	0.85236	0.85532	0.85828	0.86121	0.86412	0.867
	-6.465	0.83746	0.84044	0.84343	0.84642	0.84941	0.85239	0.85537	0.85832	0.86126	0.86418	0.86706
	-6.46	0.83747	0.84046	0.84345	0.84645	0.84944	0.85243	0.85541	0.85837	0.86131	0.86423	0.86712
	-6.455	0.83749	0.84048	0.84348	0.84648	0.84948	0.85247	0.85545	0.85842	0.86137	0.86429	0.86719
	-6.45	0.8375	0.8405	0.8435	0.84651	0.84951	0.85251	0.8555	0.85847	0.86142	0.86435	0.86725
	-6.445	0.83752	0.84052	0.84353	0.84654	0.84954	0.85255	0.85554	0.85851	0.86147	0.8644	0.86731
	-6.44	0.83753	0.84054	0.84355	0.84657	0.84958	0.85259	0.85558	0.85856	0.86152	0.86446	0.86737
	-6.435	0.83755	0.84056	0.84357	0.84659	0.84961	0.85262	0.85562	0.85861	0.86158	0.86452	0.86743
	-6.43	0.83756	0.84058	0.8436	0.84662	0.84965	0.85266	0.85567	0.85866	0.86163	0.86457	0.86749
	-6.425	0.83757	0.8406	0.84362	0.84665	0.84968	0.8527	0.85571	0.85871	0.86168	0.86463	0.86755
	-6.42	0.83759	0.84061	0.84365	0.84668	0.84971	0.85274	0.85575	0.85875	0.86173	0.86469	0.86762
	-6.415	0.8376	0.84063	0.84367	0.84671	0.84975	0.85278	0.8558	0.8588	0.86179	0.86475	0.86768
	-6.41	0.83762	0.84065	0.8437	0.84674	0.84978	0.85282	0.85584	0.85885	0.86184	0.8648	0.86774
	-6.405	0.83763	0.84067	0.84372	0.84677	0.84981	0.85285	0.85588	0.8589	0.86189	0.86486	0.8678
	-6.4	0.83765	0.84069	0.84374	0.8468	0.84985	0.85289	0.85593	0.85895	0.86194	0.86492	0.86786
	-6.395	0.83766	0.84071	0.84377	0.84683	0.84988	0.85293	0.85597	0.85899	0.862	0.86498	0.86793
	-6.39	0.83768	0.84073	0.84379	0.84686	0.84992	0.85297	0.85601	0.85904	0.86205	0.86503	0.86799
	-6.385	0.83769	0.84075	0.84382	0.84688	0.84995	0.85301	0.85606	0.85909	0.8621	0.86509	0.86805
	-6.38	0.83771	0.84077	0.84384	0.84691	0.84998	0.85305	0.8561	0.85914	0.86216	0.86515	0.86811
	-6.375	0.83772	0.84079	0.84387	0.84694	0.85002	0.85309	0.85615	0.85919	0.86221	0.86521	0.86818
	-6.37	0.83774	0.84081	0.84389	0.84697	0.85005	0.85313	0.85619	0.85924	0.86226	0.86527	0.86824
	-6.365	0.83775	0.84083	0.84391	0.847	0.85009	0.85317	0.85623	0.85929	0.86232	0.86533	0.8683
	-6.36	0.83777	0.84085	0.84394	0.84703	0.85012	0.85321	0.85628	0.85934	0.86237	0.86538	0.86837
	-6.355	0.83778	0.84087	0.84396	0.84706	0.85016	0.85324	0.85632	0.85938	0.86243	0.86544	0.86843
	-6.35	0.8378	0.84089	0.84399	0.84709	0.85019	0.85328	0.85637	0.85943	0.86248	0.8655	0.86849
	-6.345	0.83781	0.84091	0.84401	0.84712	0.85022	0.85332	0.85641	0.85948	0.86253	0.86556	0.86856
	-6.34	0.83783	0.84093	0.84404	0.84715	0.85026	0.85336	0.85645	0.85953	0.86259	0.86562	0.86862
	-6.335	0.83784	0.84095	0.84406	0.84718	0.85029	0.8534	0.8565	0.85958	0.86264	0.86568	0.86868
	-6.33	0.83786	0.84097	0.84409	0.84721	0.85033	0.85344	0.85654	0.85963	0.8627	0.86574	0.86875
	-6.325	0.83787	0.84099	0.84411	0.84724	0.85036	0.85348	0.85659	0.85968	0.86275	0.8658	0.86881
	-6.32	0.83789	0.84101	0.84414	0.84727	0.8504	0.85352	0.85663	0.85973	0.86281	0.86586	0.86888
	-6.315	0.8379	0.84103	0.84416	0.8473	0.85043	0.85356	0.85668	0.85978	0.86286	0.86592	0.86894
	-6.31	0.83791	0.84105	0.84418	0.84733	0.85047	0.8536	0.85672	0.85983	0.86291	0.86598	0.86901
	-6.305	0.83793	0.84107	0.84421	0.84736	0.8505	0.85364	0.85677	0.85988	0.86297	0.86603	0.86907
	-6.3	0.83794	0.84109	0.84423	0.84739	0.85054	0.85368	0.85681	0.85993	0.86302	0.86609	0.86913
	-6.295	0.83796	0.84111	0.84426	0.84742	0.85057	0.85372	0.85686	0.85998	0.86308	0.86615	0.8692
	-6.29	0.83797	0.84112	0.84428	0.84745	0.85061	0.85376	0.8569	0.86003	0.86313	0.86621	0.86926
	-6.285	0.83799	0.84114	0.84431	0.84748	0.85064	0.8538	0.85695	0.86008	0.86319	0.86627	0.86933
	-6.28	0.838	0.84116	0.84433	0.84751	0.85068	0.85384	0.85699	0.86013	0.86324	0.86633	0.86939
	-6.275	0.83802	0.84118	0.84436	0.84753	0.85071	0.85388	0.85704	0.86018	0.8633	0.8664	0.86946
	-6.27	0.83803	0.8412	0.84438	0.84756	0.85075	0.85392	0.85708	0.86023	0.86336	0.86646	0.86952
	-6.265	0.83805	0.84122	0.84441	0.84759	0.85078	0.85396	0.85713	0.86028	0.86341	0.86652	0.86959
	-6.26	0.83806	0.84124	0.84443	0.84762	0.85082	0.854	0.85717	0.86033	0.86347	0.86658	0.86966
	-6.255	0.83808	0.84126	0.84446	0.84766	0.85085	0.85404	0.85722	0.86038	0.86352	0.86664	0.86972
	-6.25	0.83809	0.84128	0.84448	0.84769	0.85089	0.85408	0.85726	0.86043	0.86358	0.8667	0.86979
	-6.245	0.83811	0.8413	0.84451	0.84772	0.85092	0.85412	0.85731	0.86048	0.86363	0.86676	0.86985
	-6.24	0.83812	0.84132	0.84453	0.84775	0.85096	0.85416	0.85736	0.86053	0.86369	0.86682	0.86992
	-6.235	0.83814	0.84134	0.84456	0.84778	0.85099	0.8542	0.8574	0.86058	0.86375	0.86688	0.86999
	-6.23	0.83815	0.84136	0.84458	0.84781	0.85103	0.85424	0.85745	0.86064	0.8638	0.86694	0.87005
	-6.225	0.83817	0.84138	0.84461	0.84784	0.85106	0.85428	0.85749	0.86069	0.86386	0.867	0.87012
	-6.22	0.83818	0.8414	0.84463	0.84787	0.8511	0.85433	0.85754	0.86074	0.86392	0.86707	0.87018
	-6.215	0.8382	0.84142	0.84466	0.8479	0.85113	0.85437	0.85759	0.86079	0.86397	0.86713	0.87025
	-6.21	0.83821	0.84144	0.84468	0.84793	0.85117	0.85441	0.85763	0.86084	0.86403	0.86719	0.87032
	-6.205	0.83823	0.84146	0.84471	0.84796	0.85121	0.85445	0.85768	0.86089	0.86409	0.86725	0.87039
	-6.2	0.83824	0.84148	0.84473	0.84799	0.85124	0.85449	0.85772	0.86094	0.86414	0.86731	0.87045
	-6.195	0.83825	0.8415	0.84476	0.84802	0.85128	0.85453	0.85777	0.861	0.8642	0.86737	0.87052
	-6.19	0.83827	0.84152	0.84478	0.84805	0.85131	0.85457	0.85782	0.86105	0.86426	0.86744	0.87059
	-6.185	0.83828	0.84154	0.84481	0.84808	0.85135	0.85461	0.85786	0.8611	0.86431	0.8675	0.87065
	-6.18	0.8383	0.84156	0.84483	0.84811	0.85139	0.85465	0.85791	0.86115	0.86437	0.86756	0.87072
	-6.175	0.83831	0.84158	0.84486	0.84814	0.85142	0.8547	0.85796	0.8612	0.86443	0.86762	0.87079
	-6.17	0.83833	0.8416	0.84488	0.84817	0.85146	0.85474	0.858	0.86126	0.86448	0.86769	0.87086
	-6.165	0.83834	0.84162	0.84491	0.8482	0.85149	0.85478	0.85805	0.86131	0.86454	0.86775	0.87092
	-6.16	0.83836	0.84164	0.84494	0.84823	0.85153	0.85482	0.8581	0.86136	0.8646	0.86781	0.87099
	-6.155	0.83837	0.84166	0.84496	0.84826	0.85157	0.85486	0.85815	0.86141	0.86466	0.86788	0.87106
	-6.15	0.83839	0.84168	0.84499	0.84829	0.8516	0.8549	0.85819	0.86146	0.86472	0.86794	0.87113
	-6.145	0.8384	0.8417	0.84501	0.84833	0.85164	0.85494	0.85824	0.86152	0.86477	0.868	0.8712
	-6.14	0.83842	0.84172	0.84504	0.84836	0.85167	0.85499	0.85829	0.86157	0.86483	0.86807	0.87127
	-6.135	0.83843	0.84174	0.84506	0.84839	0.85171	0.85503	0.85833	0.86162	0.86489	0.86813	0.87134
	-6.13	0.83845	0.84176	0.84509	0.84842	0.85175	0.85507	0.85838	0.86168	0.86495	0.86819	0.8714
	-6.125	0.83846	0.84178	0.84511	0.84845	0.85178	0.85511	0.85843	0.86173	0.86501	0.86826	0.87147
	-6.12	0.83848	0.8418	0.84514	0.84848	0.85182	0.85515	0.85848	0.86178	0.86506	0.86832	0.87154
	-6.115	0.83849	0.84182	0.84516	0.84851	0.85186	0.8552	0.85852	0.86183	0.86512	0.86838	0.87161
	-6.11	0.83851	0.84184	0.84519	0.84854	0.85189	0.85524	0.85857	0.86189	0.86518	0.86845	0.87168
	-6.105	0.83852	0.84186	0.84522	0.84857	0.85193	0.85528	0.85862	0.86194	0.86524	0.86851	0.87175
	-6.1	0.83853	0.84188	0.84524	0.8486	0.85197	0.85532	0.85867	0.86199	0.8653	0.86858	0.87182
	-6.095	0.83855	0.8419	0.84527	0.84864	0.852	0.85537	0.85872	0.86205	0.86536	0.86864	0.87189
	-6.09	0.83856	0.84192	0.84529	0.84867	0.85204	0.85541	0.85876	0.8621	0.86542	0.8687	0.87196
	-6.085	0.83858	0.84194	0.84532	0.8487	0.85208	0.85545	0.85881	0.86216	0.86548	0.86877	0.87203
	-6.08	0.83859	0.84196	0.84534	0.84873	0.85211	0.85549	0.85886	0.86221	0.86554	0.86883	0.8721
	-6.075	0.83861	0.84198	0.84537	0.84876	0.85215	0.85554	0.85891	0.86226	0.8656	0.8689	0.87217
	-6.07	0.83862	0.842	0.8454	0.84879	0.85219	0.85558	0.85896	0.86232	0.86565	0.86896	0.87224
	-6.065	0.83864	0.84202	0.84542	0.84882	0.85223	0.85562	0.859	0.86237	0.86571	0.86903	0.87231
	-6.06	0.83865	0.84204	0.84545	0.84886	0.85226	0.85566	0.85905	0.86243	0.86577	0.86909	0.87238
	-6.055	0.83867	0.84206	0.84547	0.84889	0.8523	0.85571	0.8591	0.86248	0.86583	0.86916	0.87245
	-6.05	0.83868	0.84209	0.8455	0.84892	0.85234	0.85575	0.85915	0.86253	0.86589	0.86923	0.87252
	-6.045	0.8387	0.84211	0.84553	0.84895	0.85237	0.85579	0.8592	0.86259	0.86595	0.86929	0.87259
	-6.04	0.83871	0.84213	0.84555	0.84898	0.85241	0.85584	0.85925	0.86264	0.86601	0.86936	0.87267
	-6.035	0.83873	0.84215	0.84558	0.84901	0.85245	0.85588	0.8593	0.8627	0.86607	0.86942	0.87274
	-6.03	0.83874	0.84217	0.8456	0.84905	0.85249	0.85592	0.85935	0.86275	0.86613	0.86949	0.87281
	-6.025	0.83875	0.84219	0.84563	0.84908	0.85252	0.85597	0.85939	0.86281	0.8662	0.86955	0.87288
	-6.02	0.83877	0.84221	0.84566	0.84911	0.85256	0.85601	0.85944	0.86286	0.86626	0.86962	0.87295
	-6.015	0.83878	0.84223	0.84568	0.84914	0.8526	0.85605	0.85949	0.86292	0.86632	0.86969	0.87302
	-6.01	0.8388	0.84225	0.84571	0.84917	0.85264	0.8561	0.85954	0.86297	0.86638	0.86975	0.8731
	-6.005	0.83881	0.84227	0.84573	0.8492	0.85267	0.85614	0.85959	0.86303	0.86644	0.86982	0.87317
	-6	0.83883	0.84229	0.84576	0.84924	0.85271	0.85618	0.85964	0.86308	0.8665	0.86989	0.87324
	-5.995	0.83884	0.84231	0.84579	0.84927	0.85275	0.85623	0.85969	0.86314	0.86656	0.86995	0.87331
	-5.99	0.83886	0.84233	0.84581	0.8493	0.85279	0.85627	0.85974	0.86319	0.86662	0.87002	0.87338
	-5.985	0.83887	0.84235	0.84584	0.84933	0.85283	0.85631	0.85979	0.86325	0.86668	0.87009	0.87346
	-5.98	0.83889	0.84237	0.84586	0.84936	0.85286	0.85636	0.85984	0.8633	0.86674	0.87015	0.87353
	-5.975	0.8389	0.84239	0.84589	0.8494	0.8529	0.8564	0.85989	0.86336	0.86681	0.87022	0.8736
	-5.97	0.83892	0.84241	0.84592	0.84943	0.85294	0.85645	0.85994	0.86342	0.86687	0.87029	0.87368
	-5.965	0.83893	0.84243	0.84594	0.84946	0.85298	0.85649	0.85999	0.86347	0.86693	0.87036	0.87375
	-5.96	0.83894	0.84245	0.84597	0.84949	0.85302	0.85653	0.86004	0.86353	0.86699	0.87043	0.87382
	-5.955	0.83896	0.84247	0.846	0.84953	0.85305	0.85658	0.86009	0.86358	0.86705	0.87049	0.8739
	-5.95	0.83897	0.84249	0.84602	0.84956	0.85309	0.85662	0.86014	0.86364	0.86712	0.87056	0.87397
	-5.945	0.83899	0.84251	0.84605	0.84959	0.85313	0.85667	0.86019	0.8637	0.86718	0.87063	0.87404
	-5.94	0.839	0.84253	0.84607	0.84962	0.85317	0.85671	0.86024	0.86375	0.86724	0.8707	0.87412
	-5.935	0.83902	0.84255	0.8461	0.84965	0.85321	0.85676	0.86029	0.86381	0.8673	0.87077	0.87419
	-5.93	0.83903	0.84257	0.84613	0.84969	0.85325	0.8568	0.86034	0.86387	0.86737	0.87083	0.87427
	-5.925	0.83905	0.84259	0.84615	0.84972	0.85329	0.85685	0.86039	0.86392	0.86743	0.8709	0.87434
	-5.92	0.83906	0.84261	0.84618	0.84975	0.85332	0.85689	0.86044	0.86398	0.86749	0.87097	0.87442
	-5.915	0.83908	0.84264	0.84621	0.84978	0.85336	0.85693	0.86049	0.86404	0.86755	0.87104	0.87449
	-5.91	0.83909	0.84266	0.84623	0.84982	0.8534	0.85698	0.86055	0.86409	0.86762	0.87111	0.87457
	-5.905	0.8391	0.84268	0.84626	0.84985	0.85344	0.85702	0.8606	0.86415	0.86768	0.87118	0.87464
	-5.9	0.83912	0.8427	0.84629	0.84988	0.85348	0.85707	0.86065	0.86421	0.86774	0.87125	0.87472
	-5.895	0.83913	0.84272	0.84631	0.84992	0.85352	0.85711	0.8607	0.86427	0.86781	0.87132	0.87479
	-5.89	0.83915	0.84274	0.84634	0.84995	0.85356	0.85716	0.86075	0.86432	0.86787	0.87139	0.87487
	-5.885	0.83916	0.84276	0.84637	0.84998	0.8536	0.8572	0.8608	0.86438	0.86793	0.87146	0.87494
	-5.88	0.83918	0.84278	0.84639	0.85001	0.85363	0.85725	0.86085	0.86444	0.868	0.87153	0.87502
	-5.875	0.83919	0.8428	0.84642	0.85005	0.85367	0.8573	0.8609	0.8645	0.86806	0.8716	0.87509
	-5.87	0.83921	0.84282	0.84645	0.85008	0.85371	0.85734	0.86096	0.86455	0.86813	0.87167	0.87517
	-5.865	0.83922	0.84284	0.84647	0.85011	0.85375	0.85739	0.86101	0.86461	0.86819	0.87174	0.87525
	-5.86	0.83923	0.84286	0.8465	0.85015	0.85379	0.85743	0.86106	0.86467	0.86825	0.87181	0.87532
	-5.855	0.83925	0.84288	0.84653	0.85018	0.85383	0.85748	0.86111	0.86473	0.86832	0.87188	0.8754
	-5.85	0.83926	0.8429	0.84655	0.85021	0.85387	0.85752	0.86116	0.86479	0.86838	0.87195	0.87548
	-5.845	0.83928	0.84292	0.84658	0.85024	0.85391	0.85757	0.86122	0.86484	0.86845	0.87202	0.87555
	-5.84	0.83929	0.84294	0.84661	0.85028	0.85395	0.85761	0.86127	0.8649	0.86851	0.87209	0.87563
	-5.835	0.83931	0.84296	0.84663	0.85031	0.85399	0.85766	0.86132	0.86496	0.86858	0.87216	0.87571
	-5.83	0.83932	0.84298	0.84666	0.85034	0.85403	0.85771	0.86137	0.86502	0.86864	0.87223	0.87578
	-5.825	0.83934	0.843	0.84669	0.85038	0.85407	0.85775	0.86142	0.86508	0.86871	0.8723	0.87586
	-5.82	0.83935	0.84303	0.84671	0.85041	0.85411	0.8578	0.86148	0.86514	0.86877	0.87237	0.87594
	-5.815	0.83936	0.84305	0.84674	0.85044	0.85415	0.85784	0.86153	0.8652	0.86884	0.87245	0.87602
	-5.81	0.83938	0.84307	0.84677	0.85048	0.85419	0.85789	0.86158	0.86526	0.8689	0.87252	0.87609
	-5.805	0.83939	0.84309	0.8468	0.85051	0.85423	0.85794	0.86164	0.86531	0.86897	0.87259	0.87617
	-5.8	0.83941	0.84311	0.84682	0.85054	0.85427	0.85798	0.86169	0.86537	0.86903	0.87266	0.87625
	-5.795	0.83942	0.84313	0.84685	0.85058	0.85431	0.85803	0.86174	0.86543	0.8691	0.87273	0.87633
	-5.79	0.83944	0.84315	0.84688	0.85061	0.85435	0.85808	0.86179	0.86549	0.86917	0.87281	0.87641
	-5.785	0.83945	0.84317	0.8469	0.85064	0.85439	0.85812	0.86185	0.86555	0.86923	0.87288	0.87649
	-5.78	0.83946	0.84319	0.84693	0.85068	0.85443	0.85817	0.8619	0.86561	0.8693	0.87295	0.87657
	-5.775	0.83948	0.84321	0.84696	0.85071	0.85447	0.85822	0.86195	0.86567	0.86936	0.87302	0.87664
	-5.77	0.83949	0.84323	0.84699	0.85075	0.85451	0.85826	0.86201	0.86573	0.86943	0.8731	0.87672
	-5.765	0.83951	0.84325	0.84701	0.85078	0.85455	0.85831	0.86206	0.86579	0.8695	0.87317	0.8768
	-5.76	0.83952	0.84327	0.84704	0.85081	0.85459	0.85836	0.86211	0.86585	0.86956	0.87324	0.87688
	-5.755	0.83954	0.84329	0.84707	0.85085	0.85463	0.8584	0.86217	0.86591	0.86963	0.87332	0.87696
	-5.75	0.83955	0.84331	0.84709	0.85088	0.85467	0.85845	0.86222	0.86597	0.8697	0.87339	0.87704
	-5.745	0.83956	0.84334	0.84712	0.85091	0.85471	0.8585	0.86228	0.86603	0.86977	0.87346	0.87712
	-5.74	0.83958	0.84336	0.84715	0.85095	0.85475	0.85855	0.86233	0.86609	0.86983	0.87354	0.8772
	-5.735	0.83959	0.84338	0.84718	0.85098	0.85479	0.85859	0.86238	0.86616	0.8699	0.87361	0.87728
	-5.73	0.83961	0.8434	0.8472	0.85102	0.85483	0.85864	0.86244	0.86622	0.86997	0.87368	0.87736
	-5.725	0.83962	0.84342	0.84723	0.85105	0.85487	0.85869	0.86249	0.86628	0.87003	0.87376	0.87744
	-5.72	0.83964	0.84344	0.84726	0.85108	0.85491	0.85874	0.86255	0.86634	0.8701	0.87383	0.87752
	-5.715	0.83965	0.84346	0.84729	0.85112	0.85495	0.85878	0.8626	0.8664	0.87017	0.87391	0.8776
	-5.71	0.83966	0.84348	0.84731	0.85115	0.855	0.85883	0.86266	0.86646	0.87024	0.87398	0.87769
	-5.705	0.83968	0.8435	0.84734	0.85119	0.85504	0.85888	0.86271	0.86652	0.87031	0.87406	0.87777
	-5.7	0.83969	0.84352	0.84737	0.85122	0.85508	0.85893	0.86277	0.86658	0.87037	0.87413	0.87785
	-5.695	0.83971	0.84354	0.8474	0.85126	0.85512	0.85898	0.86282	0.86665	0.87044	0.87421	0.87793
	-5.69	0.83972	0.84356	0.84742	0.85129	0.85516	0.85902	0.86288	0.86671	0.87051	0.87428	0.87801
	-5.685	0.83973	0.84358	0.84745	0.85132	0.8552	0.85907	0.86293	0.86677	0.87058	0.87436	0.87809
	-5.68	0.83975	0.84361	0.84748	0.85136	0.85524	0.85912	0.86299	0.86683	0.87065	0.87443	0.87818
	-5.675	0.83976	0.84363	0.84751	0.85139	0.85528	0.85917	0.86304	0.86689	0.87072	0.87451	0.87826
	-5.67	0.83978	0.84365	0.84753	0.85143	0.85533	0.85922	0.8631	0.86696	0.87079	0.87458	0.87834
	-5.665	0.83979	0.84367	0.84756	0.85146	0.85537	0.85927	0.86315	0.86702	0.87086	0.87466	0.87842
	-5.66	0.83981	0.84369	0.84759	0.8515	0.85541	0.85931	0.86321	0.86708	0.87093	0.87474	0.87851
	-5.655	0.83982	0.84371	0.84762	0.85153	0.85545	0.85936	0.86326	0.86714	0.871	0.87481	0.87859
	-5.65	0.83983	0.84373	0.84764	0.85157	0.85549	0.85941	0.86332	0.86721	0.87106	0.87489	0.87867
	-5.645	0.83985	0.84375	0.84767	0.8516	0.85553	0.85946	0.86337	0.86727	0.87113	0.87497	0.87876
	-5.64	0.83986	0.84377	0.8477	0.85164	0.85558	0.85951	0.86343	0.86733	0.8712	0.87504	0.87884
	-5.635	0.83988	0.84379	0.84773	0.85167	0.85562	0.85956	0.86349	0.86739	0.87127	0.87512	0.87892
	-5.63	0.83989	0.84381	0.84776	0.85171	0.85566	0.85961	0.86354	0.86746	0.87134	0.8752	0.87901
	-5.625	0.8399	0.84383	0.84778	0.85174	0.8557	0.85966	0.8636	0.86752	0.87141	0.87527	0.87909
	-5.62	0.83992	0.84386	0.84781	0.85178	0.85574	0.8597	0.86365	0.86758	0.87149	0.87535	0.87917
	-5.615	0.83993	0.84388	0.84784	0.85181	0.85578	0.85975	0.86371	0.86765	0.87156	0.87543	0.87926
	-5.61	0.83994	0.8439	0.84787	0.85185	0.85583	0.8598	0.86377	0.86771	0.87163	0.87551	0.87934
	-5.605	0.83996	0.84392	0.84789	0.85188	0.85587	0.85985	0.86382	0.86777	0.8717	0.87558	0.87943
	-5.6	0.83997	0.84394	0.84792	0.85192	0.85591	0.8599	0.86388	0.86784	0.87177	0.87566	0.87951
	-5.595	0.83999	0.84396	0.84795	0.85195	0.85595	0.85995	0.86394	0.8679	0.87184	0.87574	0.8796
	-5.59	0.84	0.84398	0.84798	0.85199	0.856	0.86	0.86399	0.86797	0.87191	0.87582	0.87968
	-5.585	0.84001	0.844	0.84801	0.85202	0.85604	0.86005	0.86405	0.86803	0.87198	0.8759	0.87977
	-5.58	0.84003	0.84402	0.84803	0.85206	0.85608	0.8601	0.86411	0.86809	0.87205	0.87598	0.87985
	-5.575	0.84004	0.84404	0.84806	0.85209	0.85612	0.86015	0.86417	0.86816	0.87212	0.87605	0.87994
	-5.57	0.84006	0.84406	0.84809	0.85213	0.85617	0.8602	0.86422	0.86822	0.8722	0.87613	0.88003
	-5.565	0.84007	0.84409	0.84812	0.85216	0.85621	0.86025	0.86428	0.86829	0.87227	0.87621	0.88011
	-5.56	0.84008	0.84411	0.84815	0.8522	0.85625	0.8603	0.86434	0.86835	0.87234	0.87629	0.8802
	-5.555	0.8401	0.84413	0.84817	0.85223	0.85629	0.86035	0.8644	0.86842	0.87241	0.87637	0.88028
	-5.55	0.84011	0.84415	0.8482	0.85227	0.85634	0.8604	0.86445	0.86848	0.87249	0.87645	0.88037
	-5.545	0.84012	0.84417	0.84823	0.8523	0.85638	0.86045	0.86451	0.86855	0.87256	0.87653	0.88046
	-5.54	0.84014	0.84419	0.84826	0.85234	0.85642	0.8605	0.86457	0.86861	0.87263	0.87661	0.88054
	-5.535	0.84015	0.84421	0.84829	0.85238	0.85647	0.86055	0.86463	0.86868	0.8727	0.87669	0.88063
	-5.53	0.84017	0.84423	0.84832	0.85241	0.85651	0.8606	0.86468	0.86875	0.87278	0.87677	0.88072
	-5.525	0.84018	0.84425	0.84834	0.85245	0.85655	0.86065	0.86474	0.86881	0.87285	0.87685	0.88081
	-5.52	0.84019	0.84427	0.84837	0.85248	0.8566	0.86071	0.8648	0.86888	0.87292	0.87693	0.88089
	-5.515	0.84021	0.84429	0.8484	0.85252	0.85664	0.86076	0.86486	0.86894	0.873	0.87701	0.88098
	-5.51	0.84022	0.84432	0.84843	0.85255	0.85668	0.86081	0.86492	0.86901	0.87307	0.87709	0.88107
	-5.505	0.84023	0.84434	0.84846	0.85259	0.85673	0.86086	0.86498	0.86907	0.87314	0.87717	0.88116
	-5.5	0.84025	0.84436	0.84849	0.85263	0.85677	0.86091	0.86504	0.86914	0.87322	0.87726	0.88125
	-5.495	0.84026	0.84438	0.84851	0.85266	0.85681	0.86096	0.86509	0.86921	0.87329	0.87734	0.88134
	-5.49	0.84027	0.8444	0.84854	0.8527	0.85686	0.86101	0.86515	0.86927	0.87336	0.87742	0.88143
	-5.485	0.84029	0.84442	0.84857	0.85273	0.8569	0.86106	0.86521	0.86934	0.87344	0.8775	0.88151
	-5.48	0.8403	0.84444	0.8486	0.85277	0.85695	0.86111	0.86527	0.86941	0.87351	0.87758	0.8816
	-5.475	0.84032	0.84446	0.84863	0.85281	0.85699	0.86117	0.86533	0.86947	0.87359	0.87766	0.88169
	-5.47	0.84033	0.84448	0.84866	0.85284	0.85703	0.86122	0.86539	0.86954	0.87366	0.87775	0.88178
	-5.465	0.84034	0.8445	0.84869	0.85288	0.85708	0.86127	0.86545	0.86961	0.87374	0.87783	0.88187
	-5.46	0.84036	0.84453	0.84871	0.85292	0.85712	0.86132	0.86551	0.86968	0.87381	0.87791	0.88196
	-5.455	0.84037	0.84455	0.84874	0.85295	0.85717	0.86137	0.86557	0.86974	0.87389	0.87799	0.88205
	-5.45	0.84038	0.84457	0.84877	0.85299	0.85721	0.86143	0.86563	0.86981	0.87396	0.87808	0.88214
	-5.445	0.8404	0.84459	0.8488	0.85302	0.85725	0.86148	0.86569	0.86988	0.87404	0.87816	0.88223
	-5.44	0.84041	0.84461	0.84883	0.85306	0.8573	0.86153	0.86575	0.86995	0.87411	0.87824	0.88232
	-5.435	0.84042	0.84463	0.84886	0.8531	0.85734	0.86158	0.86581	0.87001	0.87419	0.87833	0.88242
	-5.43	0.84044	0.84465	0.84889	0.85313	0.85739	0.86163	0.86587	0.87008	0.87427	0.87841	0.88251
	-5.425	0.84045	0.84467	0.84892	0.85317	0.85743	0.86169	0.86593	0.87015	0.87434	0.87849	0.8826
	-5.42	0.84046	0.84469	0.84894	0.85321	0.85748	0.86174	0.86599	0.87022	0.87442	0.87858	0.88269
	-5.415	0.84048	0.84471	0.84897	0.85324	0.85752	0.86179	0.86605	0.87029	0.87449	0.87866	0.88278
	-5.41	0.84049	0.84473	0.849	0.85328	0.85756	0.86184	0.86611	0.87036	0.87457	0.87875	0.88287
	-5.405	0.8405	0.84476	0.84903	0.85332	0.85761	0.8619	0.86617	0.87043	0.87465	0.87883	0.88297
	-5.4	0.84052	0.84478	0.84906	0.85335	0.85765	0.86195	0.86623	0.87049	0.87472	0.87892	0.88306
	-5.395	0.84053	0.8448	0.84909	0.85339	0.8577	0.862	0.86629	0.87056	0.8748	0.879	0.88315
	-5.39	0.84054	0.84482	0.84912	0.85343	0.85774	0.86206	0.86636	0.87063	0.87488	0.87909	0.88324
	-5.385	0.84056	0.84484	0.84915	0.85347	0.85779	0.86211	0.86642	0.8707	0.87496	0.87917	0.88334
	-5.38	0.84057	0.84486	0.84917	0.8535	0.85783	0.86216	0.86648	0.87077	0.87503	0.87926	0.88343
	-5.375	0.84058	0.84488	0.8492	0.85354	0.85788	0.86222	0.86654	0.87084	0.87511	0.87934	0.88352
	-5.37	0.8406	0.8449	0.84923	0.85358	0.85792	0.86227	0.8666	0.87091	0.87519	0.87943	0.88362
	-5.365	0.84061	0.84492	0.84926	0.85361	0.85797	0.86232	0.86666	0.87098	0.87527	0.87951	0.88371
	-5.36	0.84062	0.84494	0.84929	0.85365	0.85802	0.86238	0.86672	0.87105	0.87535	0.8796	0.8838
	-5.355	0.84063	0.84497	0.84932	0.85369	0.85806	0.86243	0.86679	0.87112	0.87542	0.87969	0.8839
	-5.35	0.84065	0.84499	0.84935	0.85373	0.85811	0.86248	0.86685	0.87119	0.8755	0.87977	0.88399
	-5.345	0.84066	0.84501	0.84938	0.85376	0.85815	0.86254	0.86691	0.87126	0.87558	0.87986	0.88409
	-5.34	0.84067	0.84503	0.84941	0.8538	0.8582	0.86259	0.86697	0.87133	0.87566	0.87995	0.88418
	-5.335	0.84069	0.84505	0.84944	0.85384	0.85824	0.86265	0.86704	0.8714	0.87574	0.88003	0.88428
	-5.33	0.8407	0.84507	0.84947	0.85387	0.85829	0.8627	0.8671	0.87147	0.87582	0.88012	0.88437
	-5.325	0.84071	0.84509	0.84949	0.85391	0.85834	0.86275	0.86716	0.87154	0.8759	0.88021	0.88447
	-5.32	0.84073	0.84511	0.84952	0.85395	0.85838	0.86281	0.86722	0.87162	0.87598	0.88029	0.88456
	-5.315	0.84074	0.84513	0.84955	0.85399	0.85843	0.86286	0.86729	0.87169	0.87606	0.88038	0.88466
	-5.31	0.84075	0.84515	0.84958	0.85402	0.85847	0.86292	0.86735	0.87176	0.87614	0.88047	0.88476
	-5.305	0.84076	0.84518	0.84961	0.85406	0.85852	0.86297	0.86741	0.87183	0.87622	0.88056	0.88485
	-5.3	0.84078	0.8452	0.84964	0.8541	0.85857	0.86303	0.86748	0.8719	0.8763	0.88065	0.88495
	-5.295	0.84079	0.84522	0.84967	0.85414	0.85861	0.86308	0.86754	0.87197	0.87638	0.88074	0.88504
	-5.29	0.8408	0.84524	0.8497	0.85418	0.85866	0.86314	0.8676	0.87205	0.87646	0.88082	0.88514
	-5.285	0.84081	0.84526	0.84973	0.85421	0.8587	0.86319	0.86767	0.87212	0.87654	0.88091	0.88524
	-5.28	0.84083	0.84528	0.84976	0.85425	0.85875	0.86325	0.86773	0.87219	0.87662	0.881	0.88534
	-5.275	0.84084	0.8453	0.84979	0.85429	0.8588	0.8633	0.86779	0.87226	0.8767	0.88109	0.88543
	-5.27	0.84085	0.84532	0.84982	0.85433	0.85884	0.86336	0.86786	0.87233	0.87678	0.88118	0.88553
	-5.265	0.84087	0.84534	0.84985	0.85437	0.85889	0.86341	0.86792	0.87241	0.87686	0.88127	0.88563
	-5.26	0.84088	0.84536	0.84988	0.8544	0.85894	0.86347	0.86799	0.87248	0.87694	0.88136	0.88573
	-5.255	0.84089	0.84539	0.84991	0.85444	0.85898	0.86352	0.86805	0.87255	0.87702	0.88145	0.88583
	-5.25	0.8409	0.84541	0.84994	0.85448	0.85903	0.86358	0.86811	0.87263	0.87711	0.88154	0.88592
	-5.245	0.84092	0.84543	0.84996	0.85452	0.85908	0.86363	0.86818	0.8727	0.87719	0.88163	0.88602
	-5.24	0.84093	0.84545	0.84999	0.85456	0.85913	0.86369	0.86824	0.87277	0.87727	0.88172	0.88612
	-5.235	0.84094	0.84547	0.85002	0.85459	0.85917	0.86375	0.86831	0.87285	0.87735	0.88181	0.88622
	-5.23	0.84095	0.84549	0.85005	0.85463	0.85922	0.8638	0.86837	0.87292	0.87743	0.8819	0.88632
	-5.225	0.84097	0.84551	0.85008	0.85467	0.85927	0.86386	0.86844	0.87299	0.87752	0.882	0.88642
	-5.22	0.84098	0.84553	0.85011	0.85471	0.85931	0.86392	0.8685	0.87307	0.8776	0.88209	0.88652
	-5.215	0.84099	0.84555	0.85014	0.85475	0.85936	0.86397	0.86857	0.87314	0.87768	0.88218	0.88662
	-5.21	0.841	0.84557	0.85017	0.85479	0.85941	0.86403	0.86863	0.87322	0.87777	0.88227	0.88672
	-5.205	0.84102	0.8456	0.8502	0.85483	0.85946	0.86408	0.8687	0.87329	0.87785	0.88236	0.88682
	-5.2	0.84103	0.84562	0.85023	0.85486	0.8595	0.86414	0.86877	0.87337	0.87793	0.88246	0.88692
	-5.195	0.84104	0.84564	0.85026	0.8549	0.85955	0.8642	0.86883	0.87344	0.87802	0.88255	0.88702
	-5.19	0.84105	0.84566	0.85029	0.85494	0.8596	0.86425	0.8689	0.87352	0.8781	0.88264	0.88713
	-5.185	0.84106	0.84568	0.85032	0.85498	0.85965	0.86431	0.86896	0.87359	0.87818	0.88273	0.88723
	-5.18	0.84108	0.8457	0.85035	0.85502	0.8597	0.86437	0.86903	0.87367	0.87827	0.88283	0.88733
	-5.175	0.84109	0.84572	0.85038	0.85506	0.85974	0.86443	0.8691	0.87374	0.87835	0.88292	0.88743
	-5.17	0.8411	0.84574	0.85041	0.8551	0.85979	0.86448	0.86916	0.87382	0.87844	0.88301	0.88753
	-5.165	0.84111	0.84576	0.85044	0.85514	0.85984	0.86454	0.86923	0.87389	0.87852	0.88311	0.88764
	-5.16	0.84112	0.84578	0.85047	0.85517	0.85989	0.8646	0.86929	0.87397	0.87861	0.8832	0.88774
	-5.155	0.84114	0.8458	0.8505	0.85521	0.85994	0.86466	0.86936	0.87404	0.87869	0.88329	0.88784
	-5.15	0.84115	0.84583	0.85053	0.85525	0.85998	0.86471	0.86943	0.87412	0.87878	0.88339	0.88794
	-5.145	0.84116	0.84585	0.85056	0.85529	0.86003	0.86477	0.8695	0.8742	0.87886	0.88348	0.88805
	-5.14	0.84117	0.84587	0.85059	0.85533	0.86008	0.86483	0.86956	0.87427	0.87895	0.88358	0.88815
	-5.135	0.84118	0.84589	0.85062	0.85537	0.86013	0.86489	0.86963	0.87435	0.87903	0.88367	0.88826
	-5.13	0.8412	0.84591	0.85065	0.85541	0.86018	0.86494	0.8697	0.87443	0.87912	0.88377	0.88836
	-5.125	0.84121	0.84593	0.85068	0.85545	0.86023	0.865	0.86976	0.8745	0.87921	0.88386	0.88846
	-5.12	0.84122	0.84595	0.85071	0.85549	0.86028	0.86506	0.86983	0.87458	0.87929	0.88396	0.88857
	-5.115	0.84123	0.84597	0.85074	0.85553	0.86032	0.86512	0.8699	0.87466	0.87938	0.88406	0.88867
	-5.11	0.84124	0.84599	0.85077	0.85557	0.86037	0.86518	0.86997	0.87473	0.87947	0.88415	0.88878
	-5.105	0.84126	0.84601	0.8508	0.85561	0.86042	0.86524	0.87004	0.87481	0.87955	0.88425	0.88888
	-5.1	0.84127	0.84603	0.85083	0.85565	0.86047	0.86529	0.8701	0.87489	0.87964	0.88434	0.88899
	-5.095	0.84128	0.84605	0.85086	0.85569	0.86052	0.86535	0.87017	0.87497	0.87973	0.88444	0.8891
	-5.09	0.84129	0.84608	0.85089	0.85573	0.86057	0.86541	0.87024	0.87505	0.87982	0.88454	0.8892
	-5.085	0.8413	0.8461	0.85092	0.85577	0.86062	0.86547	0.87031	0.87512	0.8799	0.88463	0.88931
	-5.08	0.84131	0.84612	0.85095	0.85581	0.86067	0.86553	0.87038	0.8752	0.87999	0.88473	0.88941
	-5.075	0.84133	0.84614	0.85098	0.85585	0.86072	0.86559	0.87045	0.87528	0.88008	0.88483	0.88952
	-5.07	0.84134	0.84616	0.85101	0.85588	0.86077	0.86565	0.87052	0.87536	0.88017	0.88493	0.88963
	-5.065	0.84135	0.84618	0.85104	0.85592	0.86082	0.86571	0.87059	0.87544	0.88026	0.88503	0.88974
	-5.06	0.84136	0.8462	0.85107	0.85596	0.86087	0.86577	0.87065	0.87552	0.88034	0.88512	0.88984
	-5.055	0.84137	0.84622	0.8511	0.856	0.86092	0.86583	0.87072	0.8756	0.88043	0.88522	0.88995
	-5.05	0.84138	0.84624	0.85113	0.85604	0.86097	0.86589	0.87079	0.87568	0.88052	0.88532	0.89006
	-5.045	0.84139	0.84626	0.85116	0.85608	0.86102	0.86595	0.87086	0.87576	0.88061	0.88542	0.89017
	-5.04	0.84141	0.84628	0.85119	0.85612	0.86107	0.86601	0.87093	0.87584	0.8807	0.88552	0.89028
	-5.035	0.84142	0.8463	0.85122	0.85617	0.86112	0.86607	0.871	0.87592	0.88079	0.88562	0.89039
	-5.03	0.84143	0.84633	0.85125	0.85621	0.86117	0.86613	0.87107	0.876	0.88088	0.88572	0.89049
	-5.025	0.84144	0.84635	0.85128	0.85625	0.86122	0.86619	0.87114	0.87608	0.88097	0.88582	0.8906
	-5.02	0.84145	0.84637	0.85132	0.85629	0.86127	0.86625	0.87121	0.87616	0.88106	0.88592	0.89071
	-5.015	0.84146	0.84639	0.85135	0.85633	0.86132	0.86631	0.87128	0.87624	0.88115	0.88602	0.89082
	-5.01	0.84147	0.84641	0.85138	0.85637	0.86137	0.86637	0.87135	0.87632	0.88124	0.88612	0.89093
	-5.005	0.84148	0.84643	0.85141	0.85641	0.86142	0.86643	0.87143	0.8764	0.88133	0.88622	0.89104
	-5	0.84149	0.84645	0.85144	0.85645	0.86147	0.86649	0.8715	0.87648	0.88142	0.88632	0.89115
	-4.995	0.84151	0.84647	0.85147	0.85649	0.86152	0.86655	0.87157	0.87656	0.88152	0.88642	0.89127
	-4.99	0.84152	0.84649	0.8515	0.85653	0.86157	0.86661	0.87164	0.87664	0.88161	0.88652	0.89138
	-4.985	0.84153	0.84651	0.85153	0.85657	0.86162	0.86667	0.87171	0.87672	0.8817	0.88662	0.89149
	-4.98	0.84154	0.84653	0.85156	0.85661	0.86167	0.86673	0.87178	0.8768	0.88179	0.88673	0.8916
	-4.975	0.84155	0.84655	0.85159	0.85665	0.86172	0.86679	0.87185	0.87689	0.88188	0.88683	0.89171
	-4.97	0.84156	0.84657	0.85162	0.85669	0.86177	0.86686	0.87193	0.87697	0.88197	0.88693	0.89182
	-4.965	0.84157	0.84659	0.85165	0.85673	0.86183	0.86692	0.872	0.87705	0.88207	0.88703	0.89194
	-4.96	0.84158	0.84661	0.85168	0.85677	0.86188	0.86698	0.87207	0.87713	0.88216	0.88714	0.89205
	-4.955	0.84159	0.84663	0.85171	0.85681	0.86193	0.86704	0.87214	0.87722	0.88225	0.88724	0.89216
	-4.95	0.8416	0.84666	0.85174	0.85686	0.86198	0.8671	0.87221	0.8773	0.88235	0.88734	0.89227
	-4.945	0.84161	0.84668	0.85177	0.8569	0.86203	0.86716	0.87229	0.87738	0.88244	0.88745	0.89239
	-4.94	0.84162	0.8467	0.85181	0.85694	0.86208	0.86723	0.87236	0.87746	0.88253	0.88755	0.8925
	-4.935	0.84163	0.84672	0.85184	0.85698	0.86213	0.86729	0.87243	0.87755	0.88263	0.88765	0.89262
	-4.93	0.84164	0.84674	0.85187	0.85702	0.86219	0.86735	0.8725	0.87763	0.88272	0.88776	0.89273
	-4.925	0.84165	0.84676	0.8519	0.85706	0.86224	0.86741	0.87258	0.87772	0.88281	0.88786	0.89285
	-4.92	0.84167	0.84678	0.85193	0.8571	0.86229	0.86748	0.87265	0.8778	0.88291	0.88797	0.89296
	-4.915	0.84168	0.8468	0.85196	0.85714	0.86234	0.86754	0.87272	0.87788	0.883	0.88807	0.89308
	-4.91	0.84169	0.84682	0.85199	0.85719	0.86239	0.8676	0.8728	0.87797	0.8831	0.88818	0.89319
	-4.905	0.8417	0.84684	0.85202	0.85723	0.86245	0.86766	0.87287	0.87805	0.88319	0.88828	0.89331
	-4.9	0.84171	0.84686	0.85205	0.85727	0.8625	0.86773	0.87294	0.87814	0.88329	0.88839	0.89342
	-4.895	0.84172	0.84688	0.85208	0.85731	0.86255	0.86779	0.87302	0.87822	0.88338	0.88849	0.89354
	-4.89	0.84173	0.8469	0.85211	0.85735	0.8626	0.86785	0.87309	0.87831	0.88348	0.8886	0.89366
	-4.885	0.84174	0.84692	0.85214	0.85739	0.86266	0.86792	0.87317	0.87839	0.88357	0.88871	0.89377
	-4.88	0.84175	0.84694	0.85218	0.85743	0.86271	0.86798	0.87324	0.87848	0.88367	0.88881	0.89389
	-4.875	0.84176	0.84696	0.85221	0.85748	0.86276	0.86804	0.87332	0.87856	0.88377	0.88892	0.89401
	-4.87	0.84177	0.84698	0.85224	0.85752	0.86281	0.86811	0.87339	0.87865	0.88386	0.88903	0.89412
	-4.865	0.84178	0.847	0.85227	0.85756	0.86287	0.86817	0.87347	0.87873	0.88396	0.88913	0.89424
	-4.86	0.84179	0.84702	0.8523	0.8576	0.86292	0.86824	0.87354	0.87882	0.88406	0.88924	0.89436
	-4.855	0.8418	0.84704	0.85233	0.85764	0.86297	0.8683	0.87362	0.87891	0.88415	0.88935	0.89448
	-4.85	0.84181	0.84706	0.85236	0.85769	0.86302	0.86836	0.87369	0.87899	0.88425	0.88946	0.8946
	-4.845	0.84182	0.84708	0.85239	0.85773	0.86308	0.86843	0.87377	0.87908	0.88435	0.88957	0.89472
	-4.84	0.84183	0.8471	0.85242	0.85777	0.86313	0.86849	0.87384	0.87916	0.88445	0.88968	0.89484
	-4.835	0.84184	0.84712	0.85245	0.85781	0.86318	0.86856	0.87392	0.87925	0.88455	0.88979	0.89496
	-4.83	0.84184	0.84715	0.85249	0.85785	0.86324	0.86862	0.87399	0.87934	0.88464	0.88989	0.89508
	-4.825	0.84185	0.84717	0.85252	0.8579	0.86329	0.86869	0.87407	0.87943	0.88474	0.89	0.8952
	-4.82	0.84186	0.84719	0.85255	0.85794	0.86334	0.86875	0.87415	0.87951	0.88484	0.89011	0.89532
	-4.815	0.84187	0.84721	0.85258	0.85798	0.8634	0.86882	0.87422	0.8796	0.88494	0.89022	0.89544
	-4.81	0.84188	0.84723	0.85261	0.85802	0.86345	0.86888	0.8743	0.87969	0.88504	0.89033	0.89556
	-4.805	0.84189	0.84725	0.85264	0.85807	0.86351	0.86895	0.87438	0.87978	0.88514	0.89044	0.89568
	-4.8	0.8419	0.84727	0.85267	0.85811	0.86356	0.86901	0.87445	0.87987	0.88524	0.89056	0.8958
	-4.795	0.84191	0.84729	0.8527	0.85815	0.86361	0.86908	0.87453	0.87995	0.88534	0.89067	0.89593
	-4.79	0.84192	0.84731	0.85274	0.85819	0.86367	0.86914	0.87461	0.88004	0.88544	0.89078	0.89605
	-4.785	0.84193	0.84733	0.85277	0.85824	0.86372	0.86921	0.87468	0.88013	0.88554	0.89089	0.89617
	-4.78	0.84194	0.84735	0.8528	0.85828	0.86378	0.86928	0.87476	0.88022	0.88564	0.891	0.89629
	-4.775	0.84195	0.84737	0.85283	0.85832	0.86383	0.86934	0.87484	0.88031	0.88574	0.89111	0.89642
	-4.77	0.84196	0.84739	0.85286	0.85836	0.86388	0.86941	0.87492	0.8804	0.88584	0.89123	0.89654
	-4.765	0.84196	0.84741	0.85289	0.85841	0.86394	0.86947	0.875	0.88049	0.88594	0.89134	0.89666
	-4.76	0.84197	0.84743	0.85292	0.85845	0.86399	0.86954	0.87507	0.88058	0.88604	0.89145	0.89679
	-4.755	0.84198	0.84745	0.85295	0.85849	0.86405	0.86961	0.87515	0.88067	0.88615	0.89156	0.89691
	-4.75	0.84199	0.84747	0.85299	0.85854	0.8641	0.86967	0.87523	0.88076	0.88625	0.89168	0.89704
	-4.745	0.842	0.84749	0.85302	0.85858	0.86416	0.86974	0.87531	0.88085	0.88635	0.89179	0.89716
	-4.74	0.84201	0.84751	0.85305	0.85862	0.86421	0.86981	0.87539	0.88094	0.88645	0.89191	0.89729
	-4.735	0.84202	0.84753	0.85308	0.85867	0.86427	0.86987	0.87547	0.88103	0.88656	0.89202	0.89741
	-4.73	0.84203	0.84755	0.85311	0.85871	0.86432	0.86994	0.87555	0.88112	0.88666	0.89214	0.89754
	-4.725	0.84203	0.84757	0.85314	0.85875	0.86438	0.87001	0.87562	0.88121	0.88676	0.89225	0.89767
	-4.72	0.84204	0.84759	0.85317	0.8588	0.86443	0.87008	0.8757	0.88131	0.88686	0.89237	0.89779
	-4.715	0.84205	0.84761	0.85321	0.85884	0.86449	0.87014	0.87578	0.8814	0.88697	0.89248	0.89792
	-4.71	0.84206	0.84763	0.85324	0.85888	0.86454	0.87021	0.87586	0.88149	0.88707	0.8926	0.89805
	-4.705	0.84207	0.84765	0.85327	0.85893	0.8646	0.87028	0.87594	0.88158	0.88718	0.89271	0.89818
	-4.7	0.84208	0.84766	0.8533	0.85897	0.86466	0.87035	0.87602	0.88167	0.88728	0.89283	0.8983
	-4.695	0.84208	0.84768	0.85333	0.85901	0.86471	0.87041	0.8761	0.88177	0.88739	0.89295	0.89843
	-4.69	0.84209	0.8477	0.85336	0.85906	0.86477	0.87048	0.87618	0.88186	0.88749	0.89306	0.89856
	-4.685	0.8421	0.84772	0.8534	0.8591	0.86482	0.87055	0.87626	0.88195	0.8876	0.89318	0.89869
	-4.68	0.84211	0.84774	0.85343	0.85914	0.86488	0.87062	0.87635	0.88205	0.8877	0.8933	0.89882
	-4.675	0.84212	0.84776	0.85346	0.85919	0.86494	0.87069	0.87643	0.88214	0.88781	0.89342	0.89895
	-4.67	0.84212	0.84778	0.85349	0.85923	0.86499	0.87076	0.87651	0.88223	0.88791	0.89353	0.89908
	-4.665	0.84213	0.8478	0.85352	0.85928	0.86505	0.87082	0.87659	0.88233	0.88802	0.89365	0.89921
	-4.66	0.84214	0.84782	0.85355	0.85932	0.8651	0.87089	0.87667	0.88242	0.88813	0.89377	0.89934
	-4.655	0.84215	0.84784	0.85358	0.85936	0.86516	0.87096	0.87675	0.88251	0.88823	0.89389	0.89947
	-4.65	0.84215	0.84786	0.85362	0.85941	0.86522	0.87103	0.87683	0.88261	0.88834	0.89401	0.8996
	-4.645	0.84216	0.84788	0.85365	0.85945	0.86527	0.8711	0.87692	0.8827	0.88845	0.89413	0.89973
	-4.64	0.84217	0.8479	0.85368	0.8595	0.86533	0.87117	0.877	0.8828	0.88855	0.89425	0.89987
	-4.635	0.84218	0.84792	0.85371	0.85954	0.86539	0.87124	0.87708	0.88289	0.88866	0.89437	0.9
	-4.63	0.84218	0.84794	0.85374	0.85958	0.86544	0.87131	0.87716	0.88299	0.88877	0.89449	0.90013
	-4.625	0.84219	0.84796	0.85377	0.85963	0.8655	0.87138	0.87725	0.88308	0.88888	0.89461	0.90026
	-4.62	0.8422	0.84798	0.85381	0.85967	0.86556	0.87145	0.87733	0.88318	0.88899	0.89473	0.9004
	-4.615	0.84221	0.848	0.85384	0.85972	0.86562	0.87152	0.87741	0.88328	0.88909	0.89485	0.90053
	-4.61	0.84221	0.84802	0.85387	0.85976	0.86567	0.87159	0.87749	0.88337	0.8892	0.89497	0.90066
	-4.605	0.84222	0.84803	0.8539	0.85981	0.86573	0.87166	0.87758	0.88347	0.88931	0.89509	0.9008
	-4.6	0.84223	0.84805	0.85393	0.85985	0.86579	0.87173	0.87766	0.88356	0.88942	0.89522	0.90093
	-4.595	0.84223	0.84807	0.85397	0.85989	0.86585	0.8718	0.87775	0.88366	0.88953	0.89534	0.90107
	-4.59	0.84224	0.84809	0.854	0.85994	0.8659	0.87187	0.87783	0.88376	0.88964	0.89546	0.9012
	-4.585	0.84225	0.84811	0.85403	0.85998	0.86596	0.87194	0.87791	0.88386	0.88975	0.89559	0.90134
	-4.58	0.84225	0.84813	0.85406	0.86003	0.86602	0.87201	0.878	0.88395	0.88986	0.89571	0.90148
	-4.575	0.84226	0.84815	0.85409	0.86007	0.86608	0.87208	0.87808	0.88405	0.88997	0.89583	0.90161
	-4.57	0.84227	0.84817	0.85412	0.86012	0.86613	0.87216	0.87817	0.88415	0.89008	0.89596	0.90175
	-4.565	0.84227	0.84819	0.85416	0.86016	0.86619	0.87223	0.87825	0.88425	0.8902	0.89608	0.90189
	-4.56	0.84228	0.84821	0.85419	0.86021	0.86625	0.8723	0.87834	0.88435	0.89031	0.89621	0.90202
	-4.555	0.84229	0.84823	0.85422	0.86025	0.86631	0.87237	0.87842	0.88444	0.89042	0.89633	0.90216
	-4.55	0.84229	0.84824	0.85425	0.8603	0.86637	0.87244	0.87851	0.88454	0.89053	0.89646	0.9023
	-4.545	0.8423	0.84826	0.85428	0.86034	0.86643	0.87251	0.87859	0.88464	0.89064	0.89658	0.90244
	-4.54	0.84231	0.84828	0.85431	0.86039	0.86648	0.87259	0.87868	0.88474	0.89076	0.89671	0.90258
	-4.535	0.84231	0.8483	0.85435	0.86043	0.86654	0.87266	0.87876	0.88484	0.89087	0.89683	0.90272
	-4.53	0.84232	0.84832	0.85438	0.86048	0.8666	0.87273	0.87885	0.88494	0.89098	0.89696	0.90286
	-4.525	0.84232	0.84834	0.85441	0.86052	0.86666	0.8728	0.87894	0.88504	0.8911	0.89709	0.903
	-4.52	0.84233	0.84836	0.85444	0.86057	0.86672	0.87288	0.87902	0.88514	0.89121	0.89722	0.90314
	-4.515	0.84233	0.84838	0.85447	0.86061	0.86678	0.87295	0.87911	0.88524	0.89133	0.89734	0.90328
	-4.51	0.84234	0.84839	0.85451	0.86066	0.86684	0.87302	0.8792	0.88534	0.89144	0.89747	0.90342
	-4.505	0.84235	0.84841	0.85454	0.86071	0.8669	0.8731	0.87928	0.88544	0.89155	0.8976	0.90356
	-4.5	0.84235	0.84843	0.85457	0.86075	0.86696	0.87317	0.87937	0.88554	0.89167	0.89773	0.9037
	-4.495	0.84236	0.84845	0.8546	0.8608	0.86702	0.87324	0.87946	0.88565	0.89178	0.89786	0.90384
	-4.49	0.84236	0.84847	0.85463	0.86084	0.86708	0.87332	0.87955	0.88575	0.8919	0.89799	0.90399
	-4.485	0.84237	0.84849	0.85467	0.86089	0.86713	0.87339	0.87963	0.88585	0.89202	0.89812	0.90413
	-4.48	0.84237	0.84851	0.8547	0.86093	0.86719	0.87346	0.87972	0.88595	0.89213	0.89825	0.90427
	-4.475	0.84238	0.84852	0.85473	0.86098	0.86725	0.87354	0.87981	0.88605	0.89225	0.89838	0.90442
	-4.47	0.84238	0.84854	0.85476	0.86102	0.86731	0.87361	0.8799	0.88616	0.89237	0.89851	0.90456
	-4.465	0.84239	0.84856	0.85479	0.86107	0.86737	0.87369	0.87999	0.88626	0.89248	0.89864	0.90471
	-4.46	0.84239	0.84858	0.85483	0.86112	0.86743	0.87376	0.88008	0.88636	0.8926	0.89877	0.90485
	-4.455	0.8424	0.8486	0.85486	0.86116	0.86749	0.87384	0.88017	0.88647	0.89272	0.8989	0.905
	-4.45	0.8424	0.84862	0.85489	0.86121	0.86756	0.87391	0.88025	0.88657	0.89284	0.89903	0.90514
	-4.445	0.84241	0.84863	0.85492	0.86125	0.86762	0.87398	0.88034	0.88667	0.89295	0.89916	0.90529
	-4.44	0.84241	0.84865	0.85495	0.8613	0.86768	0.87406	0.88043	0.88678	0.89307	0.8993	0.90543
	-4.435	0.84242	0.84867	0.85499	0.86135	0.86774	0.87414	0.88052	0.88688	0.89319	0.89943	0.90558
	-4.43	0.84242	0.84869	0.85502	0.86139	0.8678	0.87421	0.88061	0.88699	0.89331	0.89956	0.90573
	-4.425	0.84243	0.84871	0.85505	0.86144	0.86786	0.87429	0.8807	0.88709	0.89343	0.8997	0.90588
	-4.42	0.84243	0.84872	0.85508	0.86149	0.86792	0.87436	0.88079	0.8872	0.89355	0.89983	0.90603
	-4.415	0.84243	0.84874	0.85511	0.86153	0.86798	0.87444	0.88088	0.8873	0.89367	0.89997	0.90617
	-4.41	0.84244	0.84876	0.85515	0.86158	0.86804	0.87451	0.88098	0.88741	0.89379	0.9001	0.90632
	-4.405	0.84244	0.84878	0.85518	0.86163	0.8681	0.87459	0.88107	0.88751	0.89391	0.90024	0.90647
	-4.4	0.84245	0.84879	0.85521	0.86167	0.86816	0.87467	0.88116	0.88762	0.89403	0.90037	0.90662
	-4.395	0.84245	0.84881	0.85524	0.86172	0.86823	0.87474	0.88125	0.88773	0.89415	0.90051	0.90677
	-4.39	0.84245	0.84883	0.85527	0.86177	0.86829	0.87482	0.88134	0.88783	0.89427	0.90064	0.90692
	-4.385	0.84246	0.84885	0.85531	0.86181	0.86835	0.8749	0.88143	0.88794	0.8944	0.90078	0.90707
	-4.38	0.84246	0.84887	0.85534	0.86186	0.86841	0.87497	0.88152	0.88805	0.89452	0.90092	0.90722
	-4.375	0.84246	0.84888	0.85537	0.86191	0.86847	0.87505	0.88162	0.88815	0.89464	0.90105	0.90738
	-4.37	0.84247	0.8489	0.8554	0.86195	0.86853	0.87513	0.88171	0.88826	0.89476	0.90119	0.90753
	-4.365	0.84247	0.84892	0.85543	0.862	0.8686	0.8752	0.8818	0.88837	0.89489	0.90133	0.90768
	-4.36	0.84247	0.84894	0.85547	0.86205	0.86866	0.87528	0.88189	0.88848	0.89501	0.90147	0.90783
	-4.355	0.84248	0.84895	0.8555	0.86209	0.86872	0.87536	0.88199	0.88859	0.89513	0.90161	0.90799
	-4.35	0.84248	0.84897	0.85553	0.86214	0.86878	0.87544	0.88208	0.88869	0.89526	0.90175	0.90814
	-4.345	0.84248	0.84899	0.85556	0.86219	0.86885	0.87551	0.88217	0.8888	0.89538	0.90189	0.9083
	-4.34	0.84249	0.849	0.85559	0.86223	0.86891	0.87559	0.88227	0.88891	0.89551	0.90203	0.90845
	-4.335	0.84249	0.84902	0.85563	0.86228	0.86897	0.87567	0.88236	0.88902	0.89563	0.90217	0.90861
	-4.33	0.84249	0.84904	0.85566	0.86233	0.86903	0.87575	0.88246	0.88913	0.89576	0.90231	0.90876
	-4.325	0.84249	0.84906	0.85569	0.86238	0.8691	0.87583	0.88255	0.88924	0.89588	0.90245	0.90892
	-4.32	0.8425	0.84907	0.85572	0.86242	0.86916	0.87591	0.88264	0.88935	0.89601	0.90259	0.90907
	-4.315	0.8425	0.84909	0.85575	0.86247	0.86922	0.87599	0.88274	0.88946	0.89613	0.90273	0.90923
	-4.31	0.8425	0.84911	0.85579	0.86252	0.86929	0.87606	0.88283	0.88957	0.89626	0.90287	0.90939
	-4.305	0.8425	0.84912	0.85582	0.86257	0.86935	0.87614	0.88293	0.88968	0.89639	0.90301	0.90955
	-4.3	0.8425	0.84914	0.85585	0.86261	0.86941	0.87622	0.88302	0.8898	0.89651	0.90316	0.9097
	-4.295	0.84251	0.84916	0.85588	0.86266	0.86948	0.8763	0.88312	0.88991	0.89664	0.9033	0.90986
	-4.29	0.84251	0.84917	0.85591	0.86271	0.86954	0.87638	0.88322	0.89002	0.89677	0.90344	0.91002
	-4.285	0.84251	0.84919	0.85595	0.86276	0.8696	0.87646	0.88331	0.89013	0.8969	0.90359	0.91018
	-4.28	0.84251	0.84921	0.85598	0.8628	0.86967	0.87654	0.88341	0.89024	0.89703	0.90373	0.91034
	-4.275	0.84251	0.84922	0.85601	0.86285	0.86973	0.87662	0.88351	0.89036	0.89716	0.90388	0.9105
	-4.27	0.84251	0.84924	0.85604	0.8629	0.86979	0.8767	0.8836	0.89047	0.89729	0.90402	0.91066
	-4.265	0.84252	0.84926	0.85607	0.86295	0.86986	0.87678	0.8837	0.89058	0.89741	0.90417	0.91082
	-4.26	0.84252	0.84927	0.85611	0.863	0.86992	0.87686	0.8838	0.8907	0.89754	0.90431	0.91098
	-4.255	0.84252	0.84929	0.85614	0.86304	0.86999	0.87694	0.88389	0.89081	0.89767	0.90446	0.91115
	-4.25	0.84252	0.84931	0.85617	0.86309	0.87005	0.87703	0.88399	0.89093	0.89781	0.90461	0.91131
	-4.245	0.84252	0.84932	0.8562	0.86314	0.87012	0.87711	0.88409	0.89104	0.89794	0.90476	0.91147
	-4.24	0.84252	0.84934	0.85623	0.86319	0.87018	0.87719	0.88419	0.89115	0.89807	0.9049	0.91164
	-4.235	0.84252	0.84935	0.85627	0.86324	0.87025	0.87727	0.88429	0.89127	0.8982	0.90505	0.9118
	-4.23	0.84252	0.84937	0.8563	0.86329	0.87031	0.87735	0.88438	0.89139	0.89833	0.9052	0.91196
	-4.225	0.84252	0.84939	0.85633	0.86333	0.87038	0.87743	0.88448	0.8915	0.89846	0.90535	0.91213
	-4.22	0.84252	0.8494	0.85636	0.86338	0.87044	0.87751	0.88458	0.89162	0.8986	0.9055	0.91229
	-4.215	0.84252	0.84942	0.85639	0.86343	0.87051	0.8776	0.88468	0.89173	0.89873	0.90565	0.91246
	-4.21	0.84252	0.84943	0.85643	0.86348	0.87057	0.87768	0.88478	0.89185	0.89886	0.9058	0.91263
	-4.205	0.84252	0.84945	0.85646	0.86353	0.87064	0.87776	0.88488	0.89197	0.899	0.90595	0.91279
	-4.2	0.84252	0.84947	0.85649	0.86358	0.8707	0.87784	0.88498	0.89208	0.89913	0.9061	0.91296
	-4.195	0.84252	0.84948	0.85652	0.86362	0.87077	0.87793	0.88508	0.8922	0.89927	0.90625	0.91313
	-4.19	0.84252	0.8495	0.85655	0.86367	0.87083	0.87801	0.88518	0.89232	0.8994	0.9064	0.9133
	-4.185	0.84252	0.84951	0.85659	0.86372	0.8709	0.87809	0.88528	0.89244	0.89954	0.90655	0.91347
	-4.18	0.84252	0.84953	0.85662	0.86377	0.87097	0.87818	0.88538	0.89255	0.89967	0.90671	0.91364
	-4.175	0.84252	0.84954	0.85665	0.86382	0.87103	0.87826	0.88548	0.89267	0.89981	0.90686	0.91381
	-4.17	0.84252	0.84956	0.85668	0.86387	0.8711	0.87834	0.88558	0.89279	0.89994	0.90701	0.91398
	-4.165	0.84252	0.84957	0.85671	0.86392	0.87116	0.87843	0.88569	0.89291	0.90008	0.90717	0.91415
	-4.16	0.84252	0.84959	0.85675	0.86397	0.87123	0.87851	0.88579	0.89303	0.90022	0.90732	0.91432
	-4.155	0.84252	0.8496	0.85678	0.86402	0.8713	0.8786	0.88589	0.89315	0.90035	0.90748	0.91449
	-4.15	0.84252	0.84962	0.85681	0.86406	0.87136	0.87868	0.88599	0.89327	0.90049	0.90763	0.91466
	-4.145	0.84251	0.84963	0.85684	0.86411	0.87143	0.87877	0.88609	0.89339	0.90063	0.90779	0.91483
	-4.14	0.84251	0.84965	0.85687	0.86416	0.8715	0.87885	0.8862	0.89351	0.90077	0.90794	0.91501
	-4.135	0.84251	0.84966	0.8569	0.86421	0.87156	0.87894	0.8863	0.89363	0.90091	0.9081	0.91518
	-4.13	0.84251	0.84968	0.85694	0.86426	0.87163	0.87902	0.8864	0.89375	0.90105	0.90826	0.91535
	-4.125	0.84251	0.84969	0.85697	0.86431	0.8717	0.87911	0.88651	0.89388	0.90119	0.90841	0.91553
	-4.12	0.84251	0.84971	0.857	0.86436	0.87177	0.87919	0.88661	0.894	0.90133	0.90857	0.9157
	-4.115	0.8425	0.84972	0.85703	0.86441	0.87183	0.87928	0.88671	0.89412	0.90147	0.90873	0.91588
	-4.11	0.8425	0.84974	0.85706	0.86446	0.8719	0.87936	0.88682	0.89424	0.90161	0.90889	0.91606
	-4.105	0.8425	0.84975	0.85709	0.86451	0.87197	0.87945	0.88692	0.89437	0.90175	0.90905	0.91623
	-4.1	0.8425	0.84977	0.85713	0.86456	0.87204	0.87953	0.88703	0.89449	0.90189	0.90921	0.91641
	-4.095	0.84249	0.84978	0.85716	0.86461	0.8721	0.87962	0.88713	0.89461	0.90203	0.90937	0.91659
	-4.09	0.84249	0.84979	0.85719	0.86466	0.87217	0.87971	0.88724	0.89474	0.90218	0.90953	0.91677
	-4.085	0.84249	0.84981	0.85722	0.86471	0.87224	0.87979	0.88734	0.89486	0.90232	0.90969	0.91695
	-4.08	0.84248	0.84982	0.85725	0.86476	0.87231	0.87988	0.88745	0.89498	0.90246	0.90985	0.91712
	-4.075	0.84248	0.84984	0.85729	0.86481	0.87238	0.87997	0.88756	0.89511	0.9026	0.91001	0.9173
	-4.07	0.84248	0.84985	0.85732	0.86486	0.87245	0.88006	0.88766	0.89523	0.90275	0.91017	0.91749
	-4.065	0.84247	0.84986	0.85735	0.86491	0.87251	0.88014	0.88777	0.89536	0.90289	0.91034	0.91767
	-4.06	0.84247	0.84988	0.85738	0.86496	0.87258	0.88023	0.88787	0.89549	0.90304	0.9105	0.91785
	-4.055	0.84247	0.84989	0.85741	0.86501	0.87265	0.88032	0.88798	0.89561	0.90318	0.91066	0.91803
	-4.05	0.84246	0.8499	0.85744	0.86506	0.87272	0.88041	0.88809	0.89574	0.90333	0.91083	0.91821
	-4.045	0.84246	0.84992	0.85747	0.86511	0.87279	0.88049	0.8882	0.89587	0.90347	0.91099	0.9184
	-4.04	0.84246	0.84993	0.85751	0.86516	0.87286	0.88058	0.8883	0.89599	0.90362	0.91116	0.91858
	-4.035	0.84245	0.84994	0.85754	0.86521	0.87293	0.88067	0.88841	0.89612	0.90377	0.91132	0.91876
	-4.03	0.84245	0.84996	0.85757	0.86526	0.873	0.88076	0.88852	0.89625	0.90391	0.91149	0.91895
	-4.025	0.84244	0.84997	0.8576	0.86531	0.87307	0.88085	0.88863	0.89638	0.90406	0.91166	0.91913
	-4.02	0.84244	0.84998	0.85763	0.86536	0.87314	0.88094	0.88874	0.8965	0.90421	0.91182	0.91932
	-4.015	0.84243	0.85	0.85766	0.86541	0.87321	0.88103	0.88885	0.89663	0.90436	0.91199	0.91951
	-4.01	0.84243	0.85001	0.85769	0.86546	0.87328	0.88112	0.88896	0.89676	0.90451	0.91216	0.91969
	-4.005	0.84242	0.85002	0.85773	0.86551	0.87335	0.88121	0.88907	0.89689	0.90466	0.91233	0.91988
	-4	0.84242	0.85003	0.85776	0.86556	0.87342	0.8813	0.88918	0.89702	0.90481	0.9125	0.92007
	-3.995	0.84241	0.85005	0.85779	0.86561	0.87349	0.88139	0.88929	0.89715	0.90496	0.91267	0.92026
	-3.99	0.84241	0.85006	0.85782	0.86566	0.87356	0.88148	0.8894	0.89728	0.90511	0.91284	0.92045
	-3.985	0.8424	0.85007	0.85785	0.86571	0.87363	0.88157	0.88951	0.89741	0.90526	0.91301	0.92064
	-3.98	0.84239	0.85008	0.85788	0.86576	0.8737	0.88166	0.88962	0.89754	0.90541	0.91318	0.92083
	-3.975	0.84239	0.8501	0.85791	0.86581	0.87377	0.88175	0.88973	0.89768	0.90556	0.91335	0.92102
	-3.97	0.84238	0.85011	0.85795	0.86586	0.87384	0.88184	0.88984	0.89781	0.90571	0.91352	0.92121
	-3.965	0.84237	0.85012	0.85798	0.86591	0.87391	0.88193	0.88995	0.89794	0.90586	0.91369	0.9214
	-3.96	0.84237	0.85013	0.85801	0.86597	0.87398	0.88202	0.89006	0.89807	0.90602	0.91387	0.92159
	-3.955	0.84236	0.85014	0.85804	0.86602	0.87405	0.88212	0.89018	0.89821	0.90617	0.91404	0.92179
	-3.95	0.84235	0.85016	0.85807	0.86607	0.87412	0.88221	0.89029	0.89834	0.90633	0.91422	0.92198
	-3.945	0.84235	0.85017	0.8581	0.86612	0.87419	0.8823	0.8904	0.89847	0.90648	0.91439	0.92217
	-3.94	0.84234	0.85018	0.85813	0.86617	0.87427	0.88239	0.89052	0.89861	0.90663	0.91457	0.92237
	-3.935	0.84233	0.85019	0.85816	0.86622	0.87434	0.88248	0.89063	0.89874	0.90679	0.91474	0.92257
	-3.93	0.84233	0.8502	0.85819	0.86627	0.87441	0.88258	0.89074	0.89888	0.90695	0.91492	0.92276
	-3.925	0.84232	0.85021	0.85822	0.86632	0.87448	0.88267	0.89086	0.89901	0.9071	0.91509	0.92296
	-3.92	0.84231	0.85023	0.85826	0.86637	0.87455	0.88276	0.89097	0.89915	0.90726	0.91527	0.92316
	-3.915	0.8423	0.85024	0.85829	0.86643	0.87463	0.88286	0.89109	0.89928	0.90742	0.91545	0.92335
	-3.91	0.84229	0.85025	0.85832	0.86648	0.8747	0.88295	0.8912	0.89942	0.90757	0.91563	0.92355
	-3.905	0.84229	0.85026	0.85835	0.86653	0.87477	0.88304	0.89132	0.89956	0.90773	0.91581	0.92375
	-3.9	0.84228	0.85027	0.85838	0.86658	0.87484	0.88314	0.89143	0.89969	0.90789	0.91599	0.92395
	-3.895	0.84227	0.85028	0.85841	0.86663	0.87492	0.88323	0.89155	0.89983	0.90805	0.91617	0.92415
	-3.89	0.84226	0.85029	0.85844	0.86668	0.87499	0.88333	0.89166	0.89997	0.90821	0.91635	0.92435
	-3.885	0.84225	0.8503	0.85847	0.86673	0.87506	0.88342	0.89178	0.90011	0.90837	0.91653	0.92456
	-3.88	0.84224	0.85031	0.8585	0.86679	0.87513	0.88352	0.8919	0.90025	0.90853	0.91671	0.92476
	-3.875	0.84223	0.85032	0.85853	0.86684	0.87521	0.88361	0.89201	0.90038	0.90869	0.91689	0.92496
	-3.87	0.84222	0.85033	0.85856	0.86689	0.87528	0.88371	0.89213	0.90052	0.90885	0.91707	0.92516
	-3.865	0.84221	0.85034	0.85859	0.86694	0.87535	0.8838	0.89225	0.90066	0.90901	0.91726	0.92537
	-3.86	0.8422	0.85035	0.85862	0.86699	0.87543	0.8839	0.89237	0.9008	0.90917	0.91744	0.92557
	-3.855	0.84219	0.85036	0.85865	0.86704	0.8755	0.88399	0.89248	0.90094	0.90934	0.91763	0.92578
	-3.85	0.84218	0.85037	0.85869	0.8671	0.87558	0.88409	0.8926	0.90108	0.9095	0.91781	0.92599
	-3.845	0.84217	0.85038	0.85872	0.86715	0.87565	0.88418	0.89272	0.90123	0.90966	0.918	0.92619
	-3.84	0.84216	0.85039	0.85875	0.8672	0.87572	0.88428	0.89284	0.90137	0.90983	0.91818	0.9264
	-3.835	0.84215	0.8504	0.85878	0.86725	0.8758	0.88438	0.89296	0.90151	0.90999	0.91837	0.92661
	-3.83	0.84214	0.85041	0.85881	0.8673	0.87587	0.88447	0.89308	0.90165	0.91016	0.91856	0.92682
	-3.825	0.84213	0.85042	0.85884	0.86736	0.87595	0.88457	0.8932	0.90179	0.91032	0.91874	0.92703
	-3.82	0.84212	0.85043	0.85887	0.86741	0.87602	0.88467	0.89332	0.90194	0.91049	0.91893	0.92724
	-3.815	0.8421	0.85044	0.8589	0.86746	0.87609	0.88477	0.89344	0.90208	0.91065	0.91912	0.92745
	-3.81	0.84209	0.85044	0.85893	0.86751	0.87617	0.88486	0.89356	0.90222	0.91082	0.91931	0.92766
	-3.805	0.84208	0.85045	0.85896	0.86757	0.87624	0.88496	0.89368	0.90237	0.91099	0.9195	0.92787
	-3.8	0.84207	0.85046	0.85899	0.86762	0.87632	0.88506	0.8938	0.90251	0.91116	0.91969	0.92808
	-3.795	0.84206	0.85047	0.85902	0.86767	0.87639	0.88516	0.89393	0.90266	0.91132	0.91988	0.9283
	-3.79	0.84204	0.85048	0.85905	0.86772	0.87647	0.88526	0.89405	0.9028	0.91149	0.92007	0.92851
	-3.785	0.84203	0.85049	0.85908	0.86777	0.87655	0.88536	0.89417	0.90295	0.91166	0.92027	0.92873
	-3.78	0.84202	0.85049	0.85911	0.86783	0.87662	0.88545	0.89429	0.9031	0.91183	0.92046	0.92894
	-3.775	0.842	0.8505	0.85914	0.86788	0.8767	0.88555	0.89442	0.90324	0.912	0.92065	0.92916
	-3.77	0.84199	0.85051	0.85917	0.86793	0.87677	0.88565	0.89454	0.90339	0.91217	0.92085	0.92938
	-3.765	0.84198	0.85052	0.8592	0.86798	0.87685	0.88575	0.89466	0.90354	0.91234	0.92104	0.92959
	-3.76	0.84196	0.85052	0.85923	0.86804	0.87692	0.88585	0.89479	0.90369	0.91252	0.92124	0.92981
	-3.755	0.84195	0.85053	0.85926	0.86809	0.877	0.88595	0.89491	0.90384	0.91269	0.92143	0.93003
	-3.75	0.84193	0.85054	0.85929	0.86814	0.87708	0.88605	0.89504	0.90398	0.91286	0.92163	0.93025
	-3.745	0.84192	0.85055	0.85931	0.86819	0.87715	0.88615	0.89516	0.90413	0.91304	0.92183	0.93047
	-3.74	0.84191	0.85055	0.85934	0.86825	0.87723	0.88625	0.89529	0.90428	0.91321	0.92203	0.93069
	-3.735	0.84189	0.85056	0.85937	0.8683	0.87731	0.88636	0.89541	0.90443	0.91338	0.92222	0.93091
	-3.73	0.84188	0.85057	0.8594	0.86835	0.87738	0.88646	0.89554	0.90458	0.91356	0.92242	0.93114
	-3.725	0.84186	0.85057	0.85943	0.86841	0.87746	0.88656	0.89566	0.90474	0.91374	0.92262	0.93136
	-3.72	0.84184	0.85058	0.85946	0.86846	0.87754	0.88666	0.89579	0.90489	0.91391	0.92282	0.93158
	-3.715	0.84183	0.85059	0.85949	0.86851	0.87761	0.88676	0.89592	0.90504	0.91409	0.92302	0.93181
	-3.71	0.84181	0.85059	0.85952	0.86856	0.87769	0.88686	0.89604	0.90519	0.91427	0.92323	0.93203
	-3.705	0.8418	0.8506	0.85955	0.86862	0.87777	0.88697	0.89617	0.90534	0.91444	0.92343	0.93226
	-3.7	0.84178	0.8506	0.85958	0.86867	0.87785	0.88707	0.8963	0.9055	0.91462	0.92363	0.93249
	-3.695	0.84176	0.85061	0.85961	0.86872	0.87792	0.88717	0.89643	0.90565	0.9148	0.92384	0.93272
	-3.69	0.84175	0.85061	0.85964	0.86878	0.878	0.88728	0.89656	0.90581	0.91498	0.92404	0.93294
	-3.685	0.84173	0.85062	0.85966	0.86883	0.87808	0.88738	0.89669	0.90596	0.91516	0.92424	0.93317
	-3.68	0.84171	0.85063	0.85969	0.86888	0.87816	0.88748	0.89681	0.90611	0.91534	0.92445	0.9334
	-3.675	0.84169	0.85063	0.85972	0.86894	0.87824	0.88759	0.89694	0.90627	0.91552	0.92466	0.93363
	-3.67	0.84168	0.85064	0.85975	0.86899	0.87832	0.88769	0.89707	0.90643	0.9157	0.92486	0.93387
	-3.665	0.84166	0.85064	0.85978	0.86904	0.87839	0.88779	0.8972	0.90658	0.91589	0.92507	0.9341
	-3.66	0.84164	0.85064	0.85981	0.8691	0.87847	0.8879	0.89734	0.90674	0.91607	0.92528	0.93433
	-3.655	0.84162	0.85065	0.85984	0.86915	0.87855	0.888	0.89747	0.9069	0.91625	0.92549	0.93456
	-3.65	0.8416	0.85065	0.85986	0.8692	0.87863	0.88811	0.8976	0.90705	0.91644	0.9257	0.9348
	-3.645	0.84158	0.85066	0.85989	0.86926	0.87871	0.88821	0.89773	0.90721	0.91662	0.92591	0.93503
	-3.64	0.84157	0.85066	0.85992	0.86931	0.87879	0.88832	0.89786	0.90737	0.9168	0.92612	0.93527
	-3.635	0.84155	0.85067	0.85995	0.86936	0.87887	0.88843	0.89799	0.90753	0.91699	0.92633	0.93551
	-3.63	0.84153	0.85067	0.85998	0.86942	0.87895	0.88853	0.89813	0.90769	0.91718	0.92654	0.93575
	-3.625	0.84151	0.85067	0.86001	0.86947	0.87903	0.88864	0.89826	0.90785	0.91736	0.92676	0.93598
	-3.62	0.84149	0.85068	0.86003	0.86952	0.87911	0.88874	0.89839	0.90801	0.91755	0.92697	0.93622
	-3.615	0.84147	0.85068	0.86006	0.86958	0.87919	0.88885	0.89853	0.90817	0.91774	0.92718	0.93646
	-3.61	0.84144	0.85068	0.86009	0.86963	0.87927	0.88896	0.89866	0.90833	0.91793	0.9274	0.9367
	-3.605	0.84142	0.85069	0.86012	0.86968	0.87935	0.88907	0.8988	0.90849	0.91812	0.92762	0.93695
	-3.6	0.8414	0.85069	0.86015	0.86974	0.87943	0.88917	0.89893	0.90866	0.91831	0.92783	0.93719
	-3.595	0.84138	0.85069	0.86017	0.86979	0.87951	0.88928	0.89907	0.90882	0.9185	0.92805	0.93743
	-3.59	0.84136	0.85069	0.8602	0.86985	0.87959	0.88939	0.8992	0.90898	0.91869	0.92827	0.93768
	-3.585	0.84134	0.8507	0.86023	0.8699	0.87967	0.8895	0.89934	0.90915	0.91888	0.92849	0.93792
	-3.58	0.84131	0.8507	0.86026	0.86995	0.87975	0.88961	0.89947	0.90931	0.91907	0.9287	0.93817
	-3.575	0.84129	0.8507	0.86028	0.87001	0.87983	0.88971	0.89961	0.90948	0.91926	0.92892	0.93842
	-3.57	0.84127	0.8507	0.86031	0.87006	0.87991	0.88982	0.89975	0.90964	0.91946	0.92915	0.93866
	-3.565	0.84125	0.8507	0.86034	0.87011	0.87999	0.88993	0.89989	0.90981	0.91965	0.92937	0.93891
	-3.56	0.84122	0.8507	0.86036	0.87017	0.88007	0.89004	0.90002	0.90997	0.91985	0.92959	0.93916
	-3.555	0.8412	0.8507	0.86039	0.87022	0.88016	0.89015	0.90016	0.91014	0.92004	0.92981	0.93941
	-3.55	0.84118	0.85071	0.86042	0.87028	0.88024	0.89026	0.9003	0.91031	0.92024	0.93004	0.93966
	-3.545	0.84115	0.85071	0.86044	0.87033	0.88032	0.89037	0.90044	0.91048	0.92043	0.93026	0.93991
	-3.54	0.84113	0.85071	0.86047	0.87038	0.8804	0.89048	0.90058	0.91064	0.92063	0.93049	0.94017
	-3.535	0.8411	0.85071	0.8605	0.87044	0.88048	0.89059	0.90072	0.91081	0.92083	0.93071	0.94042
	-3.53	0.84108	0.85071	0.86052	0.87049	0.88057	0.8907	0.90086	0.91098	0.92103	0.93094	0.94067
	-3.525	0.84105	0.85071	0.86055	0.87055	0.88065	0.89082	0.901	0.91115	0.92122	0.93117	0.94093
	-3.52	0.84103	0.85071	0.86058	0.8706	0.88073	0.89093	0.90114	0.91132	0.92142	0.9314	0.94119
	-3.515	0.841	0.85071	0.8606	0.87065	0.88081	0.89104	0.90128	0.91149	0.92162	0.93162	0.94144
	-3.51	0.84097	0.85071	0.86063	0.87071	0.8809	0.89115	0.90142	0.91167	0.92183	0.93185	0.9417
	-3.505	0.84095	0.85071	0.86066	0.87076	0.88098	0.89126	0.90157	0.91184	0.92203	0.93208	0.94196
	-3.5	0.84092	0.8507	0.86068	0.87082	0.88106	0.89138	0.90171	0.91201	0.92223	0.93232	0.94222
	-3.495	0.84089	0.8507	0.86071	0.87087	0.88115	0.89149	0.90185	0.91218	0.92243	0.93255	0.94248
	-3.49	0.84087	0.8507	0.86073	0.87092	0.88123	0.8916	0.90199	0.91236	0.92264	0.93278	0.94274
	-3.485	0.84084	0.8507	0.86076	0.87098	0.88131	0.89172	0.90214	0.91253	0.92284	0.93302	0.94301
	-3.48	0.84081	0.8507	0.86079	0.87103	0.8814	0.89183	0.90228	0.9127	0.92304	0.93325	0.94327
	-3.475	0.84078	0.8507	0.86081	0.87109	0.88148	0.89194	0.90243	0.91288	0.92325	0.93349	0.94353
	-3.47	0.84075	0.85069	0.86084	0.87114	0.88156	0.89206	0.90257	0.91306	0.92346	0.93372	0.9438
	-3.465	0.84072	0.85069	0.86086	0.8712	0.88165	0.89217	0.90272	0.91323	0.92366	0.93396	0.94406
	-3.46	0.8407	0.85069	0.86089	0.87125	0.88173	0.89229	0.90286	0.91341	0.92387	0.9342	0.94433
	-3.455	0.84067	0.85069	0.86091	0.8713	0.88182	0.8924	0.90301	0.91359	0.92408	0.93444	0.9446
	-3.45	0.84064	0.85068	0.86094	0.87136	0.8819	0.89252	0.90316	0.91376	0.92429	0.93467	0.94487
	-3.445	0.84061	0.85068	0.86096	0.87141	0.88199	0.89263	0.9033	0.91394	0.9245	0.93491	0.94514
	-3.44	0.84058	0.85068	0.86099	0.87147	0.88207	0.89275	0.90345	0.91412	0.92471	0.93516	0.94541
	-3.435	0.84054	0.85067	0.86101	0.87152	0.88216	0.89286	0.9036	0.9143	0.92492	0.9354	0.94568
	-3.43	0.84051	0.85067	0.86104	0.87158	0.88224	0.89298	0.90375	0.91448	0.92513	0.93564	0.94596
	-3.425	0.84048	0.85066	0.86106	0.87163	0.88233	0.8931	0.90389	0.91466	0.92534	0.93588	0.94623
	-3.42	0.84045	0.85066	0.86109	0.87168	0.88241	0.89321	0.90404	0.91484	0.92556	0.93613	0.9465
	-3.415	0.84042	0.85066	0.86111	0.87174	0.8825	0.89333	0.90419	0.91502	0.92577	0.93637	0.94678
	-3.41	0.84039	0.85065	0.86113	0.87179	0.88258	0.89345	0.90434	0.91521	0.92598	0.93662	0.94706
	-3.405	0.84035	0.85065	0.86116	0.87185	0.88267	0.89357	0.90449	0.91539	0.9262	0.93687	0.94734
	-3.4	0.84032	0.85064	0.86118	0.8719	0.88275	0.89369	0.90464	0.91557	0.92642	0.93712	0.94761
	-3.395	0.84029	0.85063	0.86121	0.87196	0.88284	0.8938	0.90479	0.91576	0.92663	0.93736	0.94789
	-3.39	0.84025	0.85063	0.86123	0.87201	0.88293	0.89392	0.90495	0.91594	0.92685	0.93761	0.94818
	-3.385	0.84022	0.85062	0.86125	0.87207	0.88301	0.89404	0.9051	0.91613	0.92707	0.93786	0.94846
	-3.38	0.84018	0.85062	0.86128	0.87212	0.8831	0.89416	0.90525	0.91631	0.92729	0.93812	0.94874
	-3.375	0.84015	0.85061	0.8613	0.87217	0.88319	0.89428	0.9054	0.9165	0.92751	0.93837	0.94902
	-3.37	0.84011	0.8506	0.86132	0.87223	0.88327	0.8944	0.90556	0.91669	0.92773	0.93862	0.94931
	-3.365	0.84008	0.8506	0.86135	0.87228	0.88336	0.89452	0.90571	0.91687	0.92795	0.93887	0.9496
	-3.36	0.84004	0.85059	0.86137	0.87234	0.88345	0.89464	0.90586	0.91706	0.92817	0.93913	0.94988
	-3.355	0.84001	0.85058	0.86139	0.87239	0.88353	0.89476	0.90602	0.91725	0.92839	0.93939	0.95017
	-3.35	0.83997	0.85057	0.86141	0.87245	0.88362	0.89488	0.90617	0.91744	0.92862	0.93964	0.95046
	-3.345	0.83993	0.85057	0.86144	0.8725	0.88371	0.895	0.90633	0.91763	0.92884	0.9399	0.95075
	-3.34	0.8399	0.85056	0.86146	0.87256	0.8838	0.89512	0.90649	0.91782	0.92906	0.94016	0.95104
	-3.335	0.83986	0.85055	0.86148	0.87261	0.88388	0.89525	0.90664	0.91801	0.92929	0.94042	0.95133
	-3.33	0.83982	0.85054	0.8615	0.87266	0.88397	0.89537	0.9068	0.9182	0.92952	0.94068	0.95163
	-3.325	0.83978	0.85053	0.86153	0.87272	0.88406	0.89549	0.90696	0.9184	0.92974	0.94094	0.95192
	-3.32	0.83974	0.85052	0.86155	0.87277	0.88415	0.89561	0.90711	0.91859	0.92997	0.9412	0.95222
	-3.315	0.8397	0.85051	0.86157	0.87283	0.88424	0.89574	0.90727	0.91878	0.9302	0.94147	0.95251
	-3.31	0.83966	0.8505	0.86159	0.87288	0.88432	0.89586	0.90743	0.91898	0.93043	0.94173	0.95281
	-3.305	0.83962	0.85049	0.86161	0.87294	0.88441	0.89598	0.90759	0.91917	0.93066	0.94199	0.95311
	-3.3	0.83958	0.85048	0.86163	0.87299	0.8845	0.89611	0.90775	0.91937	0.93089	0.94226	0.95341
	-3.295	0.83954	0.85047	0.86166	0.87305	0.88459	0.89623	0.90791	0.91956	0.93112	0.94253	0.95371
	-3.29	0.8395	0.85046	0.86168	0.8731	0.88468	0.89636	0.90807	0.91976	0.93136	0.9428	0.95401
	-3.285	0.83946	0.85045	0.8617	0.87315	0.88477	0.89648	0.90823	0.91996	0.93159	0.94307	0.95432
	-3.28	0.83942	0.85044	0.86172	0.87321	0.88486	0.89661	0.90839	0.92015	0.93182	0.94333	0.95462
	-3.275	0.83938	0.85043	0.86174	0.87326	0.88495	0.89673	0.90856	0.92035	0.93206	0.94361	0.95493
	-3.27	0.83933	0.85041	0.86176	0.87332	0.88504	0.89686	0.90872	0.92055	0.9323	0.94388	0.95523
	-3.265	0.83929	0.8504	0.86178	0.87337	0.88513	0.89698	0.90888	0.92075	0.93253	0.94415	0.95554
	-3.26	0.83925	0.85039	0.8618	0.87343	0.88522	0.89711	0.90904	0.92095	0.93277	0.94442	0.95585
	-3.255	0.8392	0.85038	0.86182	0.87348	0.88531	0.89724	0.90921	0.92115	0.93301	0.9447	0.95616
	-3.25	0.83916	0.85036	0.86184	0.87354	0.8854	0.89736	0.90937	0.92136	0.93325	0.94498	0.95647
	-3.245	0.83911	0.85035	0.86186	0.87359	0.88549	0.89749	0.90954	0.92156	0.93349	0.94525	0.95679
	-3.24	0.83907	0.85034	0.86188	0.87364	0.88558	0.89762	0.9097	0.92176	0.93373	0.94553	0.9571
	-3.235	0.83902	0.85032	0.8619	0.8737	0.88567	0.89775	0.90987	0.92197	0.93397	0.94581	0.95742
	-3.23	0.83898	0.85031	0.86192	0.87375	0.88576	0.89788	0.91004	0.92217	0.93421	0.94609	0.95773
	-3.225	0.83893	0.85029	0.86194	0.87381	0.88585	0.898	0.9102	0.92238	0.93446	0.94637	0.95805
	-3.22	0.83888	0.85028	0.86195	0.87386	0.88594	0.89813	0.91037	0.92258	0.9347	0.94665	0.95837
	-3.215	0.83883	0.85026	0.86197	0.87392	0.88603	0.89826	0.91054	0.92279	0.93495	0.94694	0.95869
	-3.21	0.83879	0.85025	0.86199	0.87397	0.88612	0.89839	0.91071	0.923	0.93519	0.94722	0.95901
	-3.205	0.83874	0.85023	0.86201	0.87402	0.88622	0.89852	0.91088	0.92321	0.93544	0.94751	0.95933
	-3.2	0.83869	0.85021	0.86203	0.87408	0.88631	0.89865	0.91104	0.92341	0.93569	0.94779	0.95965
	-3.195	0.83864	0.8502	0.86205	0.87413	0.8864	0.89878	0.91121	0.92362	0.93594	0.94808	0.95998
	-3.19	0.83859	0.85018	0.86206	0.87419	0.88649	0.89891	0.91139	0.92383	0.93619	0.94837	0.96031
	-3.185	0.83854	0.85016	0.86208	0.87424	0.88658	0.89905	0.91156	0.92404	0.93644	0.94866	0.96063
	-3.18	0.83849	0.85015	0.8621	0.8743	0.88668	0.89918	0.91173	0.92426	0.93669	0.94895	0.96096
	-3.175	0.83844	0.85013	0.86212	0.87435	0.88677	0.89931	0.9119	0.92447	0.93694	0.94924	0.96129
	-3.17	0.83839	0.85011	0.86213	0.8744	0.88686	0.89944	0.91207	0.92468	0.93719	0.94953	0.96162
	-3.165	0.83833	0.85009	0.86215	0.87446	0.88695	0.89957	0.91225	0.9249	0.93745	0.94983	0.96196
	-3.16	0.83828	0.85007	0.86217	0.87451	0.88705	0.89971	0.91242	0.92511	0.9377	0.95012	0.96229
	-3.155	0.83823	0.85005	0.86218	0.87457	0.88714	0.89984	0.91259	0.92532	0.93796	0.95042	0.96262
	-3.15	0.83818	0.85003	0.8622	0.87462	0.88723	0.89997	0.91277	0.92554	0.93822	0.95072	0.96296
	-3.145	0.83812	0.85001	0.86222	0.87467	0.88733	0.90011	0.91294	0.92576	0.93847	0.95101	0.9633
	-3.14	0.83807	0.84999	0.86223	0.87473	0.88742	0.90024	0.91312	0.92597	0.93873	0.95131	0.96364
	-3.135	0.83801	0.84997	0.86225	0.87478	0.88751	0.90038	0.91329	0.92619	0.93899	0.95161	0.96398
	-3.13	0.83796	0.84995	0.86226	0.87484	0.88761	0.90051	0.91347	0.92641	0.93925	0.95192	0.96432
	-3.125	0.8379	0.84993	0.86228	0.87489	0.8877	0.90065	0.91365	0.92663	0.93952	0.95222	0.96466
	-3.12	0.83785	0.84991	0.86229	0.87494	0.8878	0.90078	0.91383	0.92685	0.93978	0.95252	0.96501
	-3.115	0.83779	0.84989	0.86231	0.875	0.88789	0.90092	0.914	0.92707	0.94004	0.95283	0.96535
	-3.11	0.83773	0.84986	0.86232	0.87505	0.88798	0.90105	0.91418	0.9273	0.94031	0.95313	0.9657
	-3.105	0.83767	0.84984	0.86234	0.8751	0.88808	0.90119	0.91436	0.92752	0.94057	0.95344	0.96605
	-3.1	0.83761	0.84982	0.86235	0.87516	0.88817	0.90133	0.91454	0.92774	0.94084	0.95375	0.9664
	-3.095	0.83756	0.84979	0.86236	0.87521	0.88827	0.90146	0.91472	0.92797	0.94111	0.95406	0.96675
	-3.09	0.8375	0.84977	0.86238	0.87526	0.88836	0.9016	0.91491	0.92819	0.94137	0.95437	0.9671
	-3.085	0.83744	0.84974	0.86239	0.87532	0.88846	0.90174	0.91509	0.92842	0.94164	0.95469	0.96746
	-3.08	0.83738	0.84972	0.8624	0.87537	0.88855	0.90188	0.91527	0.92864	0.94191	0.955	0.96781
	-3.075	0.83731	0.84969	0.86242	0.87542	0.88865	0.90202	0.91545	0.92887	0.94219	0.95531	0.96817
	-3.07	0.83725	0.84967	0.86243	0.87548	0.88874	0.90216	0.91564	0.9291	0.94246	0.95563	0.96853
	-3.065	0.83719	0.84964	0.86244	0.87553	0.88884	0.9023	0.91582	0.92933	0.94273	0.95595	0.96889
	-3.06	0.83713	0.84962	0.86246	0.87558	0.88894	0.90244	0.916	0.92956	0.94301	0.95627	0.96925
	-3.055	0.83706	0.84959	0.86247	0.87564	0.88903	0.90258	0.91619	0.92979	0.94328	0.95659	0.96961
	-3.05	0.837	0.84956	0.86248	0.87569	0.88913	0.90272	0.91638	0.93002	0.94356	0.95691	0.96998
	-3.045	0.83694	0.84953	0.86249	0.87574	0.88922	0.90286	0.91656	0.93025	0.94384	0.95723	0.97034
	-3.04	0.83687	0.84951	0.8625	0.8758	0.88932	0.903	0.91675	0.93048	0.94412	0.95755	0.97071
	-3.035	0.83681	0.84948	0.86251	0.87585	0.88942	0.90314	0.91694	0.93072	0.9444	0.95788	0.97108
	-3.03	0.83674	0.84945	0.86252	0.8759	0.88951	0.90328	0.91712	0.93095	0.94468	0.9582	0.97145
	-3.025	0.83667	0.84942	0.86254	0.87596	0.88961	0.90342	0.91731	0.93119	0.94496	0.95853	0.97182
	-3.02	0.83661	0.84939	0.86255	0.87601	0.88971	0.90357	0.9175	0.93142	0.94524	0.95886	0.97219
	-3.015	0.83654	0.84936	0.86256	0.87606	0.88981	0.90371	0.91769	0.93166	0.94553	0.95919	0.97257
	-3.01	0.83647	0.84933	0.86257	0.87611	0.8899	0.90385	0.91788	0.9319	0.94581	0.95952	0.97294
	-3.005	0.8364	0.8493	0.86257	0.87617	0.89	0.904	0.91807	0.93214	0.9461	0.95986	0.97332
	-3	0.83633	0.84927	0.86258	0.87622	0.8901	0.90414	0.91827	0.93238	0.94638	0.96019	0.9737
	-2.995	0.83626	0.84924	0.86259	0.87627	0.8902	0.90429	0.91846	0.93262	0.94667	0.96053	0.97408
	-2.99	0.83619	0.8492	0.8626	0.87632	0.89029	0.90443	0.91865	0.93286	0.94696	0.96086	0.97447
	-2.985	0.83612	0.84917	0.86261	0.87638	0.89039	0.90458	0.91884	0.9331	0.94725	0.9612	0.97485
	-2.98	0.83605	0.84914	0.86262	0.87643	0.89049	0.90472	0.91904	0.93334	0.94754	0.96154	0.97524
	-2.975	0.83597	0.8491	0.86263	0.87648	0.89059	0.90487	0.91923	0.93359	0.94784	0.96188	0.97562
	-2.97	0.8359	0.84907	0.86263	0.87653	0.89069	0.90501	0.91943	0.93383	0.94813	0.96222	0.97601
	-2.965	0.83583	0.84903	0.86264	0.87658	0.89078	0.90516	0.91963	0.93408	0.94843	0.96257	0.9764
	-2.96	0.83575	0.849	0.86265	0.87664	0.89088	0.90531	0.91982	0.93433	0.94872	0.96291	0.97679
	-2.955	0.83568	0.84896	0.86266	0.87669	0.89098	0.90546	0.92002	0.93457	0.94902	0.96326	0.97719
	-2.95	0.8356	0.84893	0.86266	0.87674	0.89108	0.9056	0.92022	0.93482	0.94932	0.96361	0.97758
	-2.945	0.83553	0.84889	0.86267	0.87679	0.89118	0.90575	0.92042	0.93507	0.94962	0.96396	0.97798
	-2.94	0.83545	0.84885	0.86267	0.87684	0.89128	0.9059	0.92062	0.93532	0.94992	0.96431	0.97838
	-2.935	0.83537	0.84882	0.86268	0.87689	0.89138	0.90605	0.92081	0.93557	0.95022	0.96466	0.97878
	-2.93	0.83529	0.84878	0.86269	0.87695	0.89148	0.9062	0.92102	0.93583	0.95053	0.96501	0.97918
	-2.925	0.83521	0.84874	0.86269	0.877	0.89158	0.90635	0.92122	0.93608	0.95083	0.96537	0.97959
	-2.92	0.83513	0.8487	0.8627	0.87705	0.89168	0.9065	0.92142	0.93633	0.95114	0.96572	0.97999
	-2.915	0.83505	0.84866	0.8627	0.8771	0.89178	0.90665	0.92162	0.93659	0.95144	0.96608	0.9804
	-2.91	0.83497	0.84862	0.8627	0.87715	0.89188	0.9068	0.92182	0.93684	0.95175	0.96644	0.98081
	-2.905	0.83489	0.84858	0.86271	0.8772	0.89198	0.90695	0.92203	0.9371	0.95206	0.9668	0.98122
	-2.9	0.83481	0.84854	0.86271	0.87725	0.89208	0.90711	0.92223	0.93736	0.95237	0.96717	0.98163
	-2.895	0.83472	0.8485	0.86271	0.8773	0.89218	0.90726	0.92244	0.93762	0.95268	0.96753	0.98205
	-2.89	0.83464	0.84846	0.86272	0.87735	0.89228	0.90741	0.92264	0.93788	0.953	0.9679	0.98246
	-2.885	0.83456	0.84841	0.86272	0.8774	0.89238	0.90756	0.92285	0.93814	0.95331	0.96826	0.98288
	-2.88	0.83447	0.84837	0.86272	0.87745	0.89248	0.90772	0.92306	0.9384	0.95363	0.96863	0.9833
	-2.875	0.83438	0.84833	0.86272	0.8775	0.89258	0.90787	0.92327	0.93866	0.95394	0.969	0.98372
	-2.87	0.8343	0.84828	0.86272	0.87755	0.89268	0.90803	0.92347	0.93892	0.95426	0.96937	0.98415
	-2.865	0.83421	0.84824	0.86273	0.8776	0.89279	0.90818	0.92368	0.93919	0.95458	0.96975	0.98457
	-2.86	0.83412	0.84819	0.86273	0.87765	0.89289	0.90834	0.92389	0.93945	0.9549	0.97012	0.985
	-2.855	0.83403	0.84815	0.86273	0.8777	0.89299	0.90849	0.9241	0.93972	0.95522	0.9705	0.98543
	-2.85	0.83394	0.8481	0.86273	0.87775	0.89309	0.90865	0.92432	0.93999	0.95555	0.97088	0.98586
	-2.845	0.83385	0.84805	0.86273	0.8778	0.89319	0.9088	0.92453	0.94026	0.95587	0.97126	0.98629
	-2.84	0.83376	0.848	0.86273	0.87785	0.8933	0.90896	0.92474	0.94053	0.9562	0.97164	0.98673
	-2.835	0.83367	0.84796	0.86273	0.8779	0.8934	0.90912	0.92495	0.9408	0.95652	0.97202	0.98716
	-2.83	0.83358	0.84791	0.86272	0.87795	0.8935	0.90928	0.92517	0.94107	0.95685	0.9724	0.9876
	-2.825	0.83348	0.84786	0.86272	0.878	0.8936	0.90943	0.92538	0.94134	0.95718	0.97279	0.98804
	-2.82	0.83339	0.84781	0.86272	0.87805	0.89371	0.90959	0.9256	0.94161	0.95751	0.97318	0.98849
	-2.815	0.83329	0.84776	0.86272	0.8781	0.89381	0.90975	0.92582	0.94189	0.95785	0.97357	0.98893
	-2.81	0.8332	0.84771	0.86271	0.87815	0.89391	0.90991	0.92603	0.94216	0.95818	0.97396	0.98938
	-2.805	0.8331	0.84765	0.86271	0.87819	0.89401	0.91007	0.92625	0.94244	0.95852	0.97435	0.98982
	-2.8	0.833	0.8476	0.86271	0.87824	0.89412	0.91023	0.92647	0.94272	0.95885	0.97475	0.99028
	-2.795	0.83291	0.84755	0.8627	0.87829	0.89422	0.91039	0.92669	0.943	0.95919	0.97514	0.99073
	-2.79	0.83281	0.8475	0.8627	0.87834	0.89432	0.91055	0.92691	0.94328	0.95953	0.97554	0.99118
	-2.785	0.83271	0.84744	0.86269	0.87839	0.89443	0.91071	0.92713	0.94356	0.95987	0.97594	0.99164
	-2.78	0.83261	0.84739	0.86269	0.87843	0.89453	0.91087	0.92735	0.94384	0.96021	0.97634	0.9921
	-2.775	0.83251	0.84733	0.86268	0.87848	0.89463	0.91104	0.92757	0.94412	0.96056	0.97674	0.99256
	-2.77	0.8324	0.84727	0.86268	0.87853	0.89474	0.9112	0.9278	0.94441	0.9609	0.97715	0.99302
	-2.765	0.8323	0.84722	0.86267	0.87858	0.89484	0.91136	0.92802	0.94469	0.96125	0.97756	0.99349
	-2.76	0.8322	0.84716	0.86266	0.87862	0.89495	0.91153	0.92825	0.94498	0.9616	0.97797	0.99395
	-2.755	0.83209	0.8471	0.86266	0.87867	0.89505	0.91169	0.92847	0.94527	0.96195	0.97838	0.99442
	-2.75	0.83198	0.84704	0.86265	0.87872	0.89516	0.91186	0.9287	0.94556	0.9623	0.97879	0.99489
	-2.745	0.83188	0.84698	0.86264	0.87876	0.89526	0.91202	0.92892	0.94585	0.96265	0.9792	0.99537
	-2.74	0.83177	0.84692	0.86263	0.87881	0.89536	0.91219	0.92915	0.94614	0.963	0.97962	0.99584
	-2.735	0.83166	0.84686	0.86262	0.87886	0.89547	0.91235	0.92938	0.94643	0.96336	0.98004	0.99632
	-2.73	0.83155	0.8468	0.86261	0.8789	0.89557	0.91252	0.92961	0.94672	0.96372	0.98045	0.9968
	-2.725	0.83144	0.84674	0.8626	0.87895	0.89568	0.91268	0.92984	0.94702	0.96408	0.98088	0.99728
	-2.72	0.83133	0.84668	0.86259	0.87899	0.89578	0.91285	0.93007	0.94731	0.96444	0.9813	0.99776
	-2.715	0.83122	0.84661	0.86258	0.87904	0.89589	0.91302	0.9303	0.94761	0.9648	0.98172	0.99825
	-2.71	0.83111	0.84655	0.86257	0.87908	0.896	0.91319	0.93054	0.94791	0.96516	0.98215	0.99874
	-2.705	0.83099	0.84648	0.86256	0.87913	0.8961	0.91336	0.93077	0.94821	0.96552	0.98258	0.99923
	-2.7	0.83088	0.84642	0.86254	0.87917	0.89621	0.91353	0.931	0.94851	0.96589	0.98301	0.99972
	-2.695	0.83076	0.84635	0.86253	0.87922	0.89631	0.91369	0.93124	0.94881	0.96626	0.98344	1.00022
	-2.69	0.83065	0.84628	0.86252	0.87926	0.89642	0.91386	0.93148	0.94911	0.96663	0.98388	1.00072
	-2.685	0.83053	0.84622	0.8625	0.87931	0.89652	0.91404	0.93171	0.94942	0.967	0.98432	1.00122
	-2.68	0.83041	0.84615	0.86249	0.87935	0.89663	0.91421	0.93195	0.94972	0.96737	0.98475	1.00172
	-2.675	0.83029	0.84608	0.86248	0.8794	0.89674	0.91438	0.93219	0.95003	0.96775	0.98519	1.00222
	-2.67	0.83017	0.84601	0.86246	0.87944	0.89684	0.91455	0.93243	0.95033	0.96812	0.98564	1.00273
	-2.665	0.83005	0.84594	0.86244	0.87948	0.89695	0.91472	0.93267	0.95064	0.9685	0.98608	1.00324
	-2.66	0.82993	0.84586	0.86243	0.87953	0.89706	0.91489	0.93291	0.95095	0.96888	0.98653	1.00375
	-2.655	0.8298	0.84579	0.86241	0.87957	0.89716	0.91507	0.93315	0.95126	0.96926	0.98698	1.00427
	-2.65	0.82968	0.84572	0.86239	0.87961	0.89727	0.91524	0.93339	0.95158	0.96964	0.98743	1.00478
	-2.645	0.82955	0.84564	0.86238	0.87966	0.89738	0.91542	0.93364	0.95189	0.97003	0.98788	1.0053
	-2.64	0.82943	0.84557	0.86236	0.8797	0.89748	0.91559	0.93388	0.95221	0.97041	0.98834	1.00582
	-2.635	0.8293	0.84549	0.86234	0.87974	0.89759	0.91577	0.93413	0.95252	0.9708	0.98879	1.00635
	-2.63	0.82917	0.84542	0.86232	0.87978	0.8977	0.91594	0.93437	0.95284	0.97119	0.98925	1.00688
	-2.625	0.82904	0.84534	0.8623	0.87982	0.89781	0.91612	0.93462	0.95316	0.97158	0.98971	1.0074
	-2.62	0.82891	0.84526	0.86228	0.87987	0.89791	0.91629	0.93487	0.95348	0.97197	0.99018	1.00794
	-2.615	0.82878	0.84518	0.86226	0.87991	0.89802	0.91647	0.93512	0.9538	0.97237	0.99064	1.00847
	-2.61	0.82865	0.8451	0.86224	0.87995	0.89813	0.91665	0.93537	0.95412	0.97276	0.99111	1.00901
	-2.605	0.82851	0.84502	0.86221	0.87999	0.89824	0.91683	0.93562	0.95445	0.97316	0.99158	1.00955
	-2.6	0.82838	0.84494	0.86219	0.88003	0.89834	0.917	0.93587	0.95477	0.97356	0.99205	1.01009
	-2.595	0.82824	0.84486	0.86217	0.88007	0.89845	0.91718	0.93612	0.9551	0.97396	0.99253	1.01063
	-2.59	0.8281	0.84478	0.86214	0.88011	0.89856	0.91736	0.93637	0.95543	0.97436	0.993	1.01118
	-2.585	0.82797	0.84469	0.86212	0.88015	0.89867	0.91754	0.93663	0.95576	0.97477	0.99348	1.01173
	-2.58	0.82783	0.84461	0.86209	0.88019	0.89878	0.91772	0.93688	0.95609	0.97518	0.99397	1.01228
	-2.575	0.82769	0.84452	0.86207	0.88023	0.89888	0.9179	0.93714	0.95642	0.97558	0.99445	1.01284
	-2.57	0.82754	0.84443	0.86204	0.88026	0.89899	0.91809	0.9374	0.95676	0.976	0.99493	1.0134
	-2.565	0.8274	0.84435	0.86201	0.8803	0.8991	0.91827	0.93765	0.95709	0.97641	0.99542	1.01396
	-2.56	0.82726	0.84426	0.86198	0.88034	0.89921	0.91845	0.93791	0.95743	0.97682	0.99591	1.01452
	-2.555	0.82711	0.84417	0.86196	0.88038	0.89932	0.91863	0.93817	0.95777	0.97724	0.99641	1.01509
	-2.55	0.82697	0.84408	0.86193	0.88042	0.89943	0.91882	0.93843	0.95811	0.97766	0.9969	1.01566
	-2.545	0.82682	0.84399	0.8619	0.88045	0.89954	0.919	0.9387	0.95845	0.97808	0.9974	1.01623
	-2.54	0.82667	0.84389	0.86187	0.88049	0.89964	0.91919	0.93896	0.95879	0.9785	0.9979	1.0168
	-2.535	0.82652	0.8438	0.86184	0.88053	0.89975	0.91937	0.93922	0.95913	0.97892	0.9984	1.01738
	-2.53	0.82637	0.84371	0.8618	0.88056	0.89986	0.91956	0.93949	0.95948	0.97935	0.99891	1.01796
	-2.525	0.82622	0.84361	0.86177	0.8806	0.89997	0.91974	0.93975	0.95983	0.97978	0.99941	1.01855
	-2.52	0.82606	0.84351	0.86174	0.88064	0.90008	0.91993	0.94002	0.96017	0.98021	0.99992	1.01913
	-2.515	0.82591	0.84342	0.86171	0.88067	0.90019	0.92012	0.94029	0.96052	0.98064	1.00043	1.01972
	-2.51	0.82575	0.84332	0.86167	0.88071	0.9003	0.9203	0.94056	0.96087	0.98107	1.00095	1.02031
	-2.505	0.8256	0.84322	0.86164	0.88074	0.90041	0.92049	0.94083	0.96123	0.98151	1.00147	1.02091
	-2.5	0.82544	0.84312	0.8616	0.88078	0.90052	0.92068	0.9411	0.96158	0.98194	1.00199	1.02151
	-2.495	0.82528	0.84302	0.86156	0.88081	0.90063	0.92087	0.94137	0.96194	0.98238	1.00251	1.02211
	-2.49	0.82512	0.84292	0.86153	0.88084	0.90074	0.92106	0.94164	0.96229	0.98283	1.00303	1.02271
	-2.485	0.82496	0.84281	0.86149	0.88088	0.90085	0.92125	0.94191	0.96265	0.98327	1.00356	1.02332
	-2.48	0.82479	0.84271	0.86145	0.88091	0.90096	0.92144	0.94219	0.96301	0.98372	1.00409	1.02393
	-2.475	0.82463	0.8426	0.86141	0.88094	0.90107	0.92163	0.94247	0.96338	0.98416	1.00462	1.02455
	-2.47	0.82446	0.8425	0.86137	0.88097	0.90118	0.92182	0.94274	0.96374	0.98461	1.00516	1.02516
	-2.465	0.82429	0.84239	0.86133	0.88101	0.90129	0.92202	0.94302	0.9641	0.98507	1.00569	1.02578
	-2.46	0.82412	0.84228	0.86129	0.88104	0.9014	0.92221	0.9433	0.96447	0.98552	1.00624	1.02641
	-2.455	0.82395	0.84217	0.86125	0.88107	0.90151	0.9224	0.94358	0.96484	0.98598	1.00678	1.02703
	-2.45	0.82378	0.84206	0.8612	0.8811	0.90162	0.9226	0.94386	0.96521	0.98644	1.00732	1.02766
	-2.445	0.82361	0.84195	0.86116	0.88113	0.90173	0.92279	0.94414	0.96558	0.9869	1.00787	1.02829
	-2.44	0.82344	0.84184	0.86111	0.88116	0.90184	0.92299	0.94443	0.96595	0.98736	1.00842	1.02893
	-2.435	0.82326	0.84172	0.86107	0.88119	0.90195	0.92318	0.94471	0.96633	0.98783	1.00898	1.02957
	-2.43	0.82308	0.84161	0.86102	0.88122	0.90206	0.92338	0.945	0.96671	0.98829	1.00954	1.03021
	-2.425	0.8229	0.84149	0.86097	0.88125	0.90217	0.92358	0.94528	0.96708	0.98876	1.0101	1.03086
	-2.42	0.82272	0.84137	0.86093	0.88128	0.90228	0.92377	0.94557	0.96746	0.98924	1.01066	1.03151
	-2.415	0.82254	0.84125	0.86088	0.8813	0.90239	0.92397	0.94586	0.96785	0.98971	1.01122	1.03216
	-2.41	0.82236	0.84113	0.86083	0.88133	0.9025	0.92417	0.94615	0.96823	0.99019	1.01179	1.03282
	-2.405	0.82218	0.84101	0.86078	0.88136	0.90261	0.92437	0.94644	0.96861	0.99067	1.01236	1.03348
	-2.4	0.82199	0.84089	0.86073	0.88138	0.90272	0.92457	0.94673	0.969	0.99115	1.01294	1.03414
	-2.395	0.8218	0.84077	0.86067	0.88141	0.90283	0.92477	0.94702	0.96939	0.99163	1.01351	1.03481
	-2.39	0.82161	0.84064	0.86062	0.88144	0.90294	0.92497	0.94732	0.96978	0.99212	1.01409	1.03548
	-2.385	0.82142	0.84052	0.86057	0.88146	0.90305	0.92517	0.94761	0.97017	0.9926	1.01468	1.03615
	-2.38	0.82123	0.84039	0.86051	0.88149	0.90316	0.92537	0.94791	0.97056	0.9931	1.01526	1.03683
	-2.375	0.82104	0.84026	0.86046	0.88151	0.90327	0.92557	0.94821	0.97096	0.99359	1.01585	1.03751
	-2.37	0.82084	0.84013	0.8604	0.88153	0.90338	0.92578	0.94851	0.97136	0.99408	1.01645	1.03819
	-2.365	0.82065	0.84	0.86034	0.88156	0.90349	0.92598	0.94881	0.97176	0.99458	1.01704	1.03888
	-2.36	0.82045	0.83987	0.86028	0.88158	0.90361	0.92618	0.94911	0.97216	0.99508	1.01764	1.03958
	-2.355	0.82025	0.83973	0.86022	0.8816	0.90372	0.92639	0.94941	0.97256	0.99559	1.01824	1.04027
	-2.35	0.82005	0.8396	0.86016	0.88162	0.90383	0.92659	0.94972	0.97296	0.99609	1.01885	1.04097
	-2.345	0.81984	0.83946	0.8601	0.88164	0.90394	0.9268	0.95002	0.97337	0.9966	1.01945	1.04167
	-2.34	0.81964	0.83933	0.86004	0.88167	0.90405	0.92701	0.95033	0.97378	0.99711	1.02006	1.04238
	-2.335	0.81943	0.83919	0.85998	0.88169	0.90416	0.92721	0.95063	0.97419	0.99762	1.02068	1.04309
	-2.33	0.81923	0.83905	0.85991	0.88171	0.90427	0.92742	0.95094	0.9746	0.99814	1.0213	1.04381
	-2.325	0.81902	0.8389	0.85985	0.88172	0.90438	0.92763	0.95125	0.97502	0.99866	1.02192	1.04453
	-2.32	0.81881	0.83876	0.85978	0.88174	0.90449	0.92784	0.95156	0.97543	0.99918	1.02254	1.04525
	-2.315	0.81859	0.83862	0.85971	0.88176	0.9046	0.92805	0.95188	0.97585	0.9997	1.02317	1.04598
	-2.31	0.81838	0.83847	0.85965	0.88178	0.90471	0.92826	0.95219	0.97627	1.00023	1.0238	1.04671
	-2.305	0.81816	0.83832	0.85958	0.8818	0.90482	0.92847	0.9525	0.97669	1.00076	1.02443	1.04744
	-2.3	0.81794	0.83818	0.85951	0.88181	0.90493	0.92868	0.95282	0.97711	1.00129	1.02507	1.04818
	-2.295	0.81773	0.83803	0.85944	0.88183	0.90504	0.92889	0.95314	0.97754	1.00182	1.02571	1.04892
	-2.29	0.8175	0.83787	0.85936	0.88184	0.90515	0.9291	0.95346	0.97797	1.00236	1.02636	1.04967
	-2.285	0.81728	0.83772	0.85929	0.88186	0.90526	0.92931	0.95378	0.9784	1.0029	1.027	1.05042
	-2.28	0.81706	0.83757	0.85921	0.88187	0.90538	0.92953	0.9541	0.97883	1.00344	1.02765	1.05118
	-2.275	0.81683	0.83741	0.85914	0.88188	0.90549	0.92974	0.95442	0.97926	1.00399	1.02831	1.05194
	-2.27	0.8166	0.83725	0.85906	0.8819	0.9056	0.92996	0.95474	0.9797	1.00454	1.02897	1.0527
	-2.265	0.81637	0.83709	0.85898	0.88191	0.90571	0.93017	0.95507	0.98014	1.00509	1.02963	1.05347
	-2.26	0.81614	0.83693	0.8589	0.88192	0.90582	0.93039	0.9554	0.98058	1.00564	1.0303	1.05424
	-2.255	0.8159	0.83677	0.85882	0.88193	0.90593	0.9306	0.95572	0.98102	1.0062	1.03097	1.05502
	-2.25	0.81567	0.83661	0.85874	0.88194	0.90604	0.93082	0.95605	0.98146	1.00676	1.03164	1.0558
	-2.245	0.81543	0.83644	0.85866	0.88195	0.90615	0.93104	0.95638	0.98191	1.00732	1.03231	1.05659
	-2.24	0.81519	0.83628	0.85858	0.88196	0.90626	0.93126	0.95671	0.98236	1.00789	1.033	1.05738
	-2.235	0.81495	0.83611	0.85849	0.88197	0.90637	0.93148	0.95705	0.98281	1.00846	1.03368	1.05817
	-2.23	0.8147	0.83594	0.85841	0.88198	0.90648	0.93169	0.95738	0.98326	1.00903	1.03437	1.05897
	-2.225	0.81446	0.83577	0.85832	0.88198	0.90659	0.93191	0.95772	0.98372	1.0096	1.03506	1.05977
	-2.22	0.81421	0.83559	0.85823	0.88199	0.9067	0.93214	0.95806	0.98417	1.01018	1.03575	1.06058
	-2.215	0.81396	0.83542	0.85814	0.88199	0.90681	0.93236	0.95839	0.98463	1.01076	1.03645	1.06139
	-2.21	0.81371	0.83524	0.85805	0.882	0.90692	0.93258	0.95873	0.98509	1.01134	1.03716	1.06221
	-2.205	0.81346	0.83506	0.85796	0.882	0.90702	0.9328	0.95908	0.98556	1.01193	1.03787	1.06304
	-2.2	0.8132	0.83488	0.85786	0.88201	0.90713	0.93302	0.95942	0.98602	1.01252	1.03858	1.06386
	-2.195	0.81294	0.8347	0.85777	0.88201	0.90724	0.93325	0.95976	0.98649	1.01311	1.03929	1.06469
	-2.19	0.81268	0.83452	0.85767	0.88201	0.90735	0.93347	0.96011	0.98696	1.01371	1.04001	1.06553
	-2.185	0.81242	0.83433	0.85758	0.88201	0.90746	0.9337	0.96046	0.98744	1.01431	1.04073	1.06637
	-2.18	0.81216	0.83415	0.85748	0.88201	0.90757	0.93392	0.96081	0.98791	1.01491	1.04146	1.06722
	-2.175	0.81189	0.83396	0.85738	0.88201	0.90768	0.93415	0.96116	0.98839	1.01552	1.04219	1.06807
	-2.17	0.81162	0.83377	0.85728	0.88201	0.90779	0.93438	0.96151	0.98887	1.01613	1.04293	1.06893
	-2.165	0.81135	0.83358	0.85717	0.88201	0.9079	0.9346	0.96186	0.98935	1.01674	1.04367	1.06979
	-2.16	0.81108	0.83338	0.85707	0.88201	0.908	0.93483	0.96222	0.98984	1.01735	1.04441	1.07066
	-2.155	0.81081	0.83319	0.85696	0.882	0.90811	0.93506	0.96257	0.99032	1.01797	1.04516	1.07153
	-2.15	0.81053	0.83299	0.85686	0.882	0.90822	0.93529	0.96293	0.99081	1.0186	1.04592	1.07241
	-2.145	0.81025	0.83279	0.85675	0.88199	0.90833	0.93552	0.96329	0.99131	1.01922	1.04667	1.07329
	-2.14	0.80997	0.83259	0.85664	0.88198	0.90844	0.93575	0.96365	0.9918	1.01985	1.04744	1.07418
	-2.135	0.80969	0.83238	0.85653	0.88198	0.90854	0.93598	0.96401	0.9923	1.02049	1.0482	1.07507
	-2.13	0.8094	0.83218	0.85641	0.88197	0.90865	0.93622	0.96437	0.9928	1.02112	1.04897	1.07597
	-2.125	0.80911	0.83197	0.8563	0.88196	0.90876	0.93645	0.96474	0.9933	1.02176	1.04975	1.07687
	-2.12	0.80882	0.83176	0.85618	0.88195	0.90887	0.93668	0.96511	0.9938	1.02241	1.05053	1.07778
	-2.115	0.80853	0.83155	0.85607	0.88194	0.90897	0.93692	0.96548	0.99431	1.02305	1.05131	1.0787
	-2.11	0.80823	0.83134	0.85595	0.88193	0.90908	0.93715	0.96585	0.99482	1.0237	1.0521	1.07962
	-2.105	0.80794	0.83112	0.85583	0.88192	0.90918	0.93739	0.96622	0.99533	1.02436	1.05289	1.08055
	-2.1	0.80764	0.8309	0.85571	0.8819	0.90929	0.93762	0.96659	0.99585	1.02502	1.05369	1.08148
	-2.095	0.80734	0.83068	0.85558	0.88189	0.9094	0.93786	0.96697	0.99637	1.02568	1.0545	1.08242
	-2.09	0.80703	0.83046	0.85546	0.88187	0.9095	0.9381	0.96734	0.99689	1.02634	1.0553	1.08336
	-2.085	0.80672	0.83024	0.85533	0.88186	0.90961	0.93833	0.96772	0.99741	1.02701	1.05612	1.08431
	-2.08	0.80641	0.83001	0.8552	0.88184	0.90971	0.93857	0.9681	0.99794	1.02768	1.05693	1.08526
	-2.075	0.8061	0.82979	0.85507	0.88182	0.90982	0.93881	0.96848	0.99846	1.02836	1.05776	1.08622
	-2.07	0.80579	0.82956	0.85494	0.8818	0.90992	0.93905	0.96886	0.999	1.02904	1.05858	1.08719
	-2.065	0.80547	0.82932	0.85481	0.88178	0.91003	0.93929	0.96925	0.99953	1.02973	1.05941	1.08816
	-2.06	0.80515	0.82909	0.85467	0.88176	0.91013	0.93953	0.96964	1.00007	1.03042	1.06025	1.08914
	-2.055	0.80483	0.82885	0.85454	0.88174	0.91024	0.93978	0.97002	1.00061	1.03111	1.06109	1.09013
	-2.05	0.8045	0.82861	0.8544	0.88171	0.91034	0.94002	0.97041	1.00115	1.0318	1.06194	1.09112
	-2.045	0.80418	0.82837	0.85426	0.88169	0.91044	0.94026	0.97081	1.00169	1.0325	1.06279	1.09212
	-2.04	0.80385	0.82813	0.85412	0.88166	0.91055	0.94051	0.9712	1.00224	1.03321	1.06365	1.09312
	-2.035	0.80351	0.82788	0.85397	0.88163	0.91065	0.94075	0.97159	1.00279	1.03392	1.06452	1.09413
	-2.03	0.80318	0.82764	0.85383	0.88161	0.91075	0.94099	0.97199	1.00335	1.03463	1.06538	1.09515
	-2.025	0.80284	0.82739	0.85368	0.88158	0.91086	0.94124	0.97239	1.0039	1.03535	1.06626	1.09617
	-2.02	0.8025	0.82713	0.85353	0.88155	0.91096	0.94149	0.97279	1.00446	1.03607	1.06714	1.0972
	-2.015	0.80216	0.82688	0.85338	0.88151	0.91106	0.94173	0.97319	1.00503	1.03679	1.06802	1.09824
	-2.01	0.80181	0.82662	0.85323	0.88148	0.91116	0.94198	0.9736	1.00559	1.03752	1.06891	1.09928
	-2.005	0.80146	0.82636	0.85307	0.88145	0.91126	0.94223	0.974	1.00616	1.03826	1.06981	1.10033
	-2	0.80111	0.8261	0.85292	0.88141	0.91136	0.94248	0.97441	1.00673	1.039	1.07071	1.10139
	-1.995	0.80075	0.82584	0.85276	0.88138	0.91146	0.94273	0.97482	1.00731	1.03974	1.07162	1.10245
	-1.99	0.8004	0.82557	0.8526	0.88134	0.91156	0.94298	0.97523	1.00789	1.04048	1.07253	1.10352
	-1.985	0.80004	0.8253	0.85244	0.8813	0.91166	0.94323	0.97564	1.00847	1.04124	1.07345	1.1046
	-1.98	0.79967	0.82503	0.85227	0.88126	0.91176	0.94348	0.97606	1.00905	1.04199	1.07437	1.10568
	-1.975	0.79931	0.82475	0.85211	0.88122	0.91186	0.94374	0.97647	1.00964	1.04275	1.0753	1.10677
	-1.97	0.79894	0.82447	0.85194	0.88118	0.91196	0.94399	0.97689	1.01023	1.04352	1.07624	1.10787
	-1.965	0.79856	0.82419	0.85177	0.88113	0.91206	0.94424	0.97731	1.01083	1.04429	1.07718	1.10897
	-1.96	0.79819	0.82391	0.8516	0.88109	0.91216	0.9445	0.97774	1.01142	1.04506	1.07813	1.11009
	-1.955	0.79781	0.82363	0.85142	0.88104	0.91225	0.94475	0.97816	1.01202	1.04584	1.07908	1.11121
	-1.95	0.79743	0.82334	0.85124	0.88099	0.91235	0.94501	0.97859	1.01263	1.04662	1.08004	1.11233
	-1.945	0.79704	0.82305	0.85107	0.88094	0.91245	0.94527	0.97902	1.01323	1.04741	1.08101	1.11347
	-1.94	0.79666	0.82276	0.85088	0.88089	0.91254	0.94552	0.97945	1.01385	1.04821	1.08198	1.11461
	-1.935	0.79627	0.82246	0.8507	0.88084	0.91264	0.94578	0.97988	1.01446	1.049	1.08296	1.11576
	-1.93	0.79587	0.82216	0.85052	0.88078	0.91273	0.94604	0.98031	1.01508	1.04981	1.08394	1.11692
	-1.925	0.79548	0.82186	0.85033	0.88073	0.91283	0.9463	0.98075	1.0157	1.05061	1.08493	1.11809
	-1.92	0.79508	0.82156	0.85014	0.88067	0.91292	0.94656	0.98119	1.01632	1.05143	1.08593	1.11926
	-1.915	0.79467	0.82125	0.84995	0.88061	0.91301	0.94682	0.98163	1.01695	1.05225	1.08694	1.12044
	-1.91	0.79426	0.82094	0.84975	0.88055	0.91311	0.94708	0.98207	1.01758	1.05307	1.08795	1.12163
	-1.905	0.79385	0.82062	0.84956	0.88049	0.9132	0.94734	0.98251	1.01822	1.0539	1.08897	1.12283
	-1.9	0.79344	0.82031	0.84936	0.88043	0.91329	0.94761	0.98296	1.01886	1.05473	1.08999	1.12403
	-1.895	0.79302	0.81999	0.84915	0.88037	0.91338	0.94787	0.98341	1.0195	1.05557	1.09102	1.12525
	-1.89	0.7926	0.81967	0.84895	0.8803	0.91347	0.94814	0.98386	1.02014	1.05641	1.09206	1.12647
	-1.885	0.79218	0.81934	0.84874	0.88023	0.91356	0.9484	0.98431	1.02079	1.05726	1.0931	1.1277
	-1.88	0.79175	0.81902	0.84854	0.88016	0.91365	0.94867	0.98477	1.02145	1.05812	1.09416	1.12894
	-1.875	0.79132	0.81868	0.84832	0.88009	0.91374	0.94893	0.98523	1.0221	1.05898	1.09522	1.13019
	-1.87	0.79089	0.81835	0.84811	0.88002	0.91383	0.9492	0.98569	1.02276	1.05984	1.09628	1.13145
	-1.865	0.79045	0.81801	0.8479	0.87995	0.91392	0.94947	0.98615	1.02343	1.06071	1.09736	1.13271
	-1.86	0.79001	0.81767	0.84768	0.87987	0.91401	0.94973	0.98661	1.0241	1.06159	1.09844	1.13398
	-1.855	0.78957	0.81733	0.84745	0.87979	0.91409	0.95	0.98708	1.02477	1.06247	1.09952	1.13527
	-1.85	0.78912	0.81698	0.84723	0.87971	0.91418	0.95027	0.98754	1.02545	1.06336	1.10062	1.13656
	-1.845	0.78867	0.81663	0.847	0.87963	0.91426	0.95054	0.98801	1.02613	1.06425	1.10172	1.13786
	-1.84	0.78821	0.81628	0.84678	0.87955	0.91435	0.95081	0.98849	1.02681	1.06515	1.10283	1.13917
	-1.835	0.78775	0.81592	0.84654	0.87946	0.91443	0.95109	0.98896	1.0275	1.06606	1.10395	1.14049
	-1.83	0.78729	0.81556	0.84631	0.87938	0.91451	0.95136	0.98944	1.02819	1.06697	1.10508	1.14182
	-1.825	0.78682	0.8152	0.84607	0.87929	0.9146	0.95163	0.98992	1.02889	1.06788	1.10621	1.14316
	-1.82	0.78635	0.81483	0.84583	0.8792	0.91468	0.9519	0.9904	1.02959	1.06881	1.10735	1.14451
	-1.815	0.78588	0.81446	0.84559	0.87911	0.91476	0.95218	0.99088	1.03029	1.06973	1.1085	1.14586
	-1.81	0.7854	0.81409	0.84534	0.87901	0.91484	0.95245	0.99137	1.031	1.07067	1.10966	1.14723
	-1.805	0.78492	0.81371	0.84509	0.87892	0.91492	0.95273	0.99186	1.03171	1.07161	1.11082	1.14861
	-1.8	0.78443	0.81333	0.84484	0.87882	0.915	0.95301	0.99235	1.03243	1.07256	1.112	1.15
	-1.795	0.78394	0.81295	0.84459	0.87872	0.91507	0.95328	0.99284	1.03315	1.07351	1.11318	1.15139
	-1.79	0.78345	0.81256	0.84433	0.87861	0.91515	0.95356	0.99334	1.03388	1.07447	1.11437	1.1528
	-1.785	0.78295	0.81217	0.84407	0.87851	0.91523	0.95384	0.99384	1.03461	1.07544	1.11557	1.15422
	-1.78	0.78245	0.81177	0.84381	0.8784	0.9153	0.95412	0.99434	1.03534	1.07641	1.11677	1.15565
	-1.775	0.78194	0.81137	0.84354	0.8783	0.91538	0.9544	0.99484	1.03608	1.07739	1.11799	1.15709
	-1.77	0.78143	0.81097	0.84327	0.87818	0.91545	0.95468	0.99535	1.03682	1.07837	1.11921	1.15854
	-1.765	0.78092	0.81056	0.843	0.87807	0.91552	0.95496	0.99585	1.03757	1.07937	1.12045	1.16
	-1.76	0.7804	0.81015	0.84272	0.87796	0.91559	0.95524	0.99636	1.03832	1.08037	1.12169	1.16147
	-1.755	0.77987	0.80974	0.84244	0.87784	0.91566	0.95552	0.99688	1.03908	1.08137	1.12294	1.16295
	-1.75	0.77935	0.80932	0.84216	0.87772	0.91573	0.9558	0.99739	1.03984	1.08238	1.1242	1.16444
	-1.745	0.77882	0.8089	0.84187	0.8776	0.9158	0.95609	0.99791	1.04061	1.0834	1.12547	1.16594
	-1.74	0.77828	0.80847	0.84159	0.87747	0.91587	0.95637	0.99843	1.04138	1.08443	1.12675	1.16746
	-1.735	0.77774	0.80804	0.84129	0.87735	0.91594	0.95666	0.99896	1.04215	1.08546	1.12803	1.16899
	-1.73	0.7772	0.80761	0.841	0.87722	0.916	0.95694	0.99948	1.04293	1.08651	1.12933	1.17052
	-1.725	0.77665	0.80717	0.8407	0.87709	0.91607	0.95723	1.00001	1.04372	1.08755	1.13064	1.17207
	-1.72	0.77609	0.80673	0.8404	0.87695	0.91613	0.95751	1.00054	1.04451	1.08861	1.13195	1.17364
	-1.715	0.77553	0.80629	0.84009	0.87682	0.91619	0.9578	1.00107	1.04531	1.08967	1.13328	1.17521
	-1.71	0.77497	0.80583	0.83978	0.87668	0.91625	0.95809	1.00161	1.04611	1.09074	1.13461	1.1768
	-1.705	0.7744	0.80538	0.83947	0.87654	0.91631	0.95838	1.00215	1.04691	1.09182	1.13596	1.17839
	-1.7	0.77383	0.80492	0.83915	0.87639	0.91637	0.95867	1.00269	1.04772	1.0929	1.13731	1.18
	-1.695	0.77326	0.80446	0.83883	0.87625	0.91643	0.95896	1.00324	1.04854	1.094	1.13868	1.18163
	-1.69	0.77268	0.80399	0.83851	0.8761	0.91649	0.95925	1.00378	1.04936	1.0951	1.14006	1.18326
	-1.685	0.77209	0.80352	0.83818	0.87595	0.91654	0.95954	1.00433	1.05018	1.09621	1.14144	1.18491
	-1.68	0.7715	0.80304	0.83785	0.87579	0.9166	0.95983	1.00489	1.05101	1.09732	1.14284	1.18657
	-1.675	0.7709	0.80256	0.83752	0.87564	0.91665	0.96012	1.00544	1.05185	1.09845	1.14425	1.18824
	-1.67	0.7703	0.80208	0.83718	0.87548	0.9167	0.96041	1.006	1.05269	1.09958	1.14566	1.18993
	-1.665	0.7697	0.80159	0.83683	0.87531	0.91675	0.96071	1.00656	1.05354	1.10072	1.14709	1.19163
	-1.66	0.76909	0.80109	0.83649	0.87515	0.9168	0.961	1.00713	1.05439	1.10187	1.14853	1.19334
	-1.655	0.76847	0.80059	0.83614	0.87498	0.91685	0.96129	1.00769	1.05525	1.10302	1.14998	1.19507
	-1.65	0.76785	0.80009	0.83578	0.87481	0.91689	0.96159	1.00826	1.05611	1.10419	1.15144	1.19681
	-1.645	0.76722	0.79958	0.83543	0.87463	0.91694	0.96188	1.00884	1.05698	1.10536	1.15292	1.19857
	-1.64	0.76659	0.79907	0.83506	0.87446	0.91698	0.96218	1.00941	1.05786	1.10654	1.1544	1.20034
	-1.635	0.76596	0.79855	0.8347	0.87428	0.91702	0.96248	1.00999	1.05874	1.10774	1.1559	1.20212
	-1.63	0.76532	0.79803	0.83433	0.87409	0.91706	0.96277	1.01057	1.05963	1.10893	1.15741	1.20392
	-1.625	0.76467	0.7975	0.83395	0.87391	0.9171	0.96307	1.01116	1.06052	1.11014	1.15893	1.20573
	-1.62	0.76402	0.79697	0.83357	0.87372	0.91714	0.96337	1.01175	1.06142	1.11136	1.16046	1.20756
	-1.615	0.76336	0.79643	0.83319	0.87353	0.91717	0.96367	1.01234	1.06232	1.11259	1.162	1.2094
	-1.61	0.7627	0.79589	0.8328	0.87333	0.91721	0.96397	1.01293	1.06323	1.11382	1.16356	1.21125
	-1.605	0.76203	0.79534	0.83241	0.87313	0.91724	0.96427	1.01353	1.06415	1.11507	1.16512	1.21313
	-1.6	0.76136	0.79479	0.83201	0.87293	0.91727	0.96457	1.01413	1.06507	1.11632	1.16671	1.21501
	-1.595	0.76068	0.79423	0.83161	0.87272	0.9173	0.96487	1.01473	1.066	1.11758	1.1683	1.21692
	-1.59	0.75999	0.79367	0.8312	0.87251	0.91733	0.96517	1.01534	1.06693	1.11886	1.1699	1.21883
	-1.585	0.7593	0.7931	0.83079	0.8723	0.91735	0.96547	1.01595	1.06787	1.12014	1.17152	1.22077
	-1.58	0.75861	0.79252	0.83038	0.87209	0.91738	0.96577	1.01656	1.06882	1.12143	1.17316	1.22272
	-1.575	0.75791	0.79194	0.82996	0.87187	0.9174	0.96608	1.01718	1.06977	1.12273	1.1748	1.22469
	-1.57	0.7572	0.79136	0.82953	0.87164	0.91742	0.96638	1.0178	1.07073	1.12404	1.17646	1.22667
	-1.565	0.75649	0.79077	0.8291	0.87142	0.91744	0.96668	1.01842	1.0717	1.12537	1.17813	1.22867
	-1.56	0.75577	0.79017	0.82867	0.87119	0.91746	0.96699	1.01905	1.07267	1.1267	1.17982	1.23069
	-1.555	0.75504	0.78957	0.82823	0.87095	0.91747	0.96729	1.01968	1.07366	1.12804	1.18152	1.23272
	-1.55	0.75431	0.78896	0.82779	0.87072	0.91748	0.96759	1.02031	1.07464	1.12939	1.18323	1.23477
	-1.545	0.75357	0.78835	0.82734	0.87047	0.91749	0.9679	1.02095	1.07564	1.13076	1.18496	1.23684
	-1.54	0.75283	0.78773	0.82689	0.87023	0.9175	0.96821	1.02159	1.07664	1.13213	1.1867	1.23893
	-1.535	0.75208	0.78711	0.82643	0.86998	0.91751	0.96851	1.02223	1.07764	1.13352	1.18846	1.24104
	-1.53	0.75133	0.78648	0.82596	0.86973	0.91751	0.96882	1.02288	1.07866	1.13491	1.19023	1.24316
	-1.525	0.75057	0.78584	0.82549	0.86947	0.91751	0.96912	1.02353	1.07968	1.13632	1.19202	1.2453
	-1.52	0.7498	0.7852	0.82502	0.86921	0.91751	0.96943	1.02418	1.08071	1.13773	1.19382	1.24746
	-1.515	0.74902	0.78455	0.82454	0.86894	0.91751	0.96974	1.02484	1.08174	1.13916	1.19563	1.24964
	-1.51	0.74824	0.7839	0.82405	0.86867	0.91751	0.97005	1.0255	1.08279	1.1406	1.19746	1.25184
	-1.505	0.74746	0.78323	0.82356	0.8684	0.9175	0.97035	1.02616	1.08384	1.14205	1.19931	1.25405
	-1.5	0.74666	0.78257	0.82306	0.86812	0.91749	0.97066	1.02683	1.0849	1.14352	1.20118	1.25629
	-1.495	0.74586	0.78189	0.82256	0.86784	0.91748	0.97097	1.0275	1.08596	1.14499	1.20305	1.25855
	-1.49	0.74506	0.78121	0.82205	0.86755	0.91747	0.97128	1.02817	1.08703	1.14648	1.20495	1.26083
	-1.485	0.74424	0.78053	0.82154	0.86726	0.91745	0.97159	1.02885	1.08812	1.14798	1.20686	1.26312
	-1.48	0.74342	0.77984	0.82102	0.86697	0.91743	0.9719	1.02954	1.0892	1.14949	1.20879	1.26544
	-1.475	0.7426	0.77914	0.8205	0.86667	0.91741	0.97221	1.03022	1.0903	1.15101	1.21073	1.26778
	-1.47	0.74176	0.77843	0.81997	0.86636	0.91739	0.97252	1.03091	1.0914	1.15255	1.2127	1.27014
	-1.465	0.74092	0.77772	0.81943	0.86605	0.91736	0.97283	1.03161	1.09252	1.1541	1.21468	1.27252
	-1.46	0.74008	0.777	0.81889	0.86574	0.91733	0.97314	1.0323	1.09364	1.15566	1.21667	1.27492
	-1.455	0.73922	0.77628	0.81834	0.86542	0.9173	0.97345	1.033	1.09477	1.15723	1.21869	1.27735
	-1.45	0.73836	0.77554	0.81778	0.8651	0.91727	0.97376	1.03371	1.0959	1.15882	1.22072	1.27979
	-1.445	0.73749	0.7748	0.81722	0.86477	0.91723	0.97407	1.03442	1.09705	1.16042	1.22277	1.28226
	-1.44	0.73662	0.77406	0.81665	0.86444	0.91719	0.97438	1.03513	1.0982	1.16203	1.22484	1.28476
	-1.435	0.73574	0.7733	0.81608	0.8641	0.91715	0.97469	1.03585	1.09936	1.16366	1.22692	1.28727
	-1.43	0.73485	0.77254	0.8155	0.86375	0.9171	0.975	1.03657	1.10054	1.1653	1.22903	1.28981
	-1.425	0.73395	0.77178	0.81491	0.86341	0.91705	0.97531	1.03729	1.10171	1.16695	1.23115	1.29237
	-1.42	0.73304	0.771	0.81432	0.86305	0.917	0.97562	1.03802	1.1029	1.16862	1.2333	1.29496
	-1.415	0.73213	0.77022	0.81372	0.86269	0.91694	0.97594	1.03876	1.1041	1.1703	1.23546	1.29757
	-1.41	0.73121	0.76943	0.81311	0.86233	0.91688	0.97625	1.03949	1.10531	1.172	1.23764	1.3002
	-1.405	0.73029	0.76863	0.8125	0.86196	0.91682	0.97656	1.04024	1.10652	1.17371	1.23985	1.30286
	-1.4	0.72935	0.76783	0.81188	0.86158	0.91676	0.97687	1.04098	1.10775	1.17544	1.24207	1.30555
	-1.395	0.72841	0.76701	0.81125	0.8612	0.91669	0.97718	1.04173	1.10898	1.17718	1.24431	1.30826
	-1.39	0.72746	0.76619	0.81061	0.86082	0.91662	0.97749	1.04248	1.11022	1.17894	1.24658	1.311
	-1.385	0.7265	0.76537	0.80997	0.86042	0.91654	0.9778	1.04324	1.11148	1.18071	1.24886	1.31376
	-1.38	0.72553	0.76453	0.80932	0.86002	0.91647	0.97811	1.044	1.11274	1.1825	1.25117	1.31655
	-1.375	0.72456	0.76369	0.80867	0.85962	0.91638	0.97842	1.04477	1.11401	1.1843	1.2535	1.31937
	-1.37	0.72358	0.76284	0.808	0.85921	0.9163	0.97873	1.04554	1.11529	1.18612	1.25585	1.32222
	-1.365	0.72259	0.76198	0.80733	0.85879	0.91621	0.97904	1.04632	1.11658	1.18795	1.25822	1.32509
	-1.36	0.72159	0.76111	0.80666	0.85837	0.91612	0.97935	1.0471	1.11788	1.1898	1.26062	1.32799
	-1.355	0.72059	0.76023	0.80597	0.85794	0.91602	0.97966	1.04788	1.1192	1.19167	1.26304	1.33092
	-1.35	0.71957	0.75935	0.80528	0.85751	0.91592	0.97997	1.04867	1.12052	1.19355	1.26548	1.33388
	-1.345	0.71855	0.75846	0.80457	0.85707	0.91581	0.98028	1.04946	1.12185	1.19545	1.26794	1.33686
	-1.34	0.71752	0.75756	0.80386	0.85662	0.9157	0.98059	1.05026	1.12319	1.19737	1.27043	1.33988
	-1.335	0.71648	0.75665	0.80315	0.85617	0.91559	0.9809	1.05106	1.12455	1.19931	1.27295	1.34293
	-1.33	0.71543	0.75573	0.80242	0.85571	0.91548	0.98121	1.05187	1.12591	1.20126	1.27548	1.34601
	-1.325	0.71437	0.7548	0.80169	0.85524	0.91535	0.98151	1.05268	1.12729	1.20323	1.27804	1.34912
	-1.32	0.71331	0.75387	0.80095	0.85477	0.91523	0.98182	1.0535	1.12867	1.20522	1.28063	1.35226
	-1.315	0.71223	0.75293	0.8002	0.85428	0.9151	0.98213	1.05432	1.13007	1.20722	1.28324	1.35543
	-1.31	0.71115	0.75197	0.79944	0.8538	0.91497	0.98243	1.05515	1.13148	1.20925	1.28588	1.35864
	-1.305	0.71006	0.75101	0.79867	0.8533	0.91483	0.98274	1.05598	1.1329	1.21129	1.28855	1.36188
	-1.3	0.70896	0.75004	0.7979	0.8528	0.91468	0.98304	1.05681	1.13433	1.21335	1.29124	1.36515
	-1.295	0.70785	0.74906	0.79711	0.85229	0.91454	0.98335	1.05765	1.13577	1.21544	1.29395	1.36846
	-1.29	0.70673	0.74807	0.79632	0.85177	0.91438	0.98365	1.0585	1.13722	1.21754	1.2967	1.3718
	-1.285	0.7056	0.74707	0.79552	0.85125	0.91423	0.98395	1.05935	1.13869	1.21966	1.29947	1.37517
	-1.28	0.70447	0.74607	0.79471	0.85072	0.91406	0.98425	1.0602	1.14017	1.2218	1.30227	1.37858
	-1.275	0.70332	0.74505	0.79389	0.85018	0.9139	0.98456	1.06106	1.14166	1.22396	1.3051	1.38203
	-1.27	0.70217	0.74402	0.79306	0.84963	0.91373	0.98486	1.06193	1.14316	1.22614	1.30796	1.38551
	-1.265	0.701	0.74298	0.79222	0.84908	0.91355	0.98516	1.0628	1.14468	1.22834	1.31085	1.38903
	-1.26	0.69983	0.74194	0.79138	0.84851	0.91337	0.98545	1.06367	1.1462	1.23057	1.31377	1.39259
	-1.255	0.69864	0.74088	0.79052	0.84794	0.91318	0.98575	1.06455	1.14774	1.23281	1.31671	1.39618
	-1.25	0.69745	0.73982	0.78965	0.84736	0.91298	0.98605	1.06544	1.1493	1.23508	1.31969	1.39982
	-1.245	0.69625	0.73874	0.78878	0.84678	0.91279	0.98634	1.06633	1.15086	1.23737	1.3227	1.40349
	-1.24	0.69503	0.73765	0.78789	0.84618	0.91258	0.98664	1.06722	1.15244	1.23968	1.32574	1.4072
	-1.235	0.69381	0.73656	0.787	0.84558	0.91237	0.98693	1.06812	1.15404	1.24201	1.32881	1.41096
	-1.23	0.69258	0.73545	0.78609	0.84496	0.91216	0.98722	1.06903	1.15564	1.24437	1.33192	1.41475
	-1.225	0.69133	0.73433	0.78518	0.84434	0.91194	0.98752	1.06994	1.15726	1.24675	1.33506	1.41859
	-1.22	0.69008	0.73321	0.78425	0.84371	0.91171	0.98781	1.07086	1.1589	1.24915	1.33823	1.42247
	-1.215	0.68882	0.73207	0.78332	0.84307	0.91147	0.98809	1.07178	1.16054	1.25158	1.34143	1.42639
	-1.21	0.68755	0.73092	0.78237	0.84243	0.91123	0.98838	1.07271	1.1622	1.25403	1.34467	1.43036
	-1.205	0.68626	0.72976	0.78141	0.84177	0.91099	0.98867	1.07364	1.16388	1.2565	1.34795	1.43437
	-1.2	0.68497	0.72859	0.78044	0.8411	0.91074	0.98895	1.07458	1.16557	1.259	1.35126	1.43842
	-1.195	0.68367	0.72741	0.77947	0.84043	0.91048	0.98923	1.07552	1.16728	1.26153	1.35461	1.44252
	-1.19	0.68235	0.72622	0.77848	0.83974	0.91021	0.98951	1.07647	1.169	1.26408	1.35799	1.44667
	-1.185	0.68103	0.72501	0.77748	0.83904	0.90994	0.98979	1.07743	1.17073	1.26666	1.36141	1.45086
	-1.18	0.67969	0.7238	0.77647	0.83834	0.90966	0.99007	1.07839	1.17248	1.26926	1.36487	1.45511
	-1.175	0.67834	0.72257	0.77544	0.83762	0.90937	0.99034	1.07935	1.17425	1.27189	1.36836	1.4594
	-1.17	0.67699	0.72133	0.77441	0.8369	0.90908	0.99062	1.08033	1.17603	1.27455	1.3719	1.46374
	-1.165	0.67562	0.72008	0.77336	0.83616	0.90878	0.99089	1.08131	1.17783	1.27723	1.37547	1.46813
	-1.16	0.67424	0.71882	0.77231	0.83542	0.90847	0.99116	1.08229	1.17964	1.27995	1.37909	1.47257
	-1.155	0.67285	0.71755	0.77124	0.83466	0.90816	0.99143	1.08328	1.18147	1.28269	1.38275	1.47707
	-1.15	0.67145	0.71627	0.77016	0.8339	0.90784	0.99169	1.08427	1.18332	1.28546	1.38644	1.48162
	-1.145	0.67004	0.71497	0.76907	0.83312	0.90751	0.99196	1.08528	1.18518	1.28826	1.39018	1.48622
	-1.14	0.66861	0.71366	0.76796	0.83233	0.90717	0.99222	1.08628	1.18706	1.29109	1.39397	1.49087
	-1.135	0.66718	0.71234	0.76685	0.83153	0.90682	0.99248	1.0873	1.18896	1.29394	1.39779	1.49558
	-1.13	0.66573	0.71101	0.76572	0.83072	0.90647	0.99273	1.08832	1.19087	1.29683	1.40166	1.50035
	-1.125	0.66427	0.70966	0.76457	0.8299	0.90611	0.99298	1.08934	1.1928	1.29975	1.40558	1.50518
	-1.12	0.6628	0.7083	0.76342	0.82907	0.90574	0.99324	1.09037	1.19475	1.30271	1.40954	1.51006
	-1.115	0.66132	0.70693	0.76225	0.82822	0.90536	0.99348	1.09141	1.19672	1.30569	1.41355	1.51501
	-1.11	0.65983	0.70555	0.76107	0.82737	0.90497	0.99373	1.09245	1.1987	1.30871	1.4176	1.52001
	-1.105	0.65833	0.70416	0.75988	0.8265	0.90458	0.99397	1.0935	1.20071	1.31176	1.42171	1.52508
	-1.1	0.65681	0.70275	0.75867	0.82562	0.90417	0.99421	1.09456	1.20273	1.31484	1.42586	1.5302
	-1.095	0.65528	0.70132	0.75746	0.82472	0.90376	0.99445	1.09562	1.20477	1.31795	1.43006	1.5354
	-1.09	0.65374	0.69989	0.75622	0.82382	0.90333	0.99468	1.09669	1.20683	1.32111	1.43431	1.54065
	-1.085	0.65219	0.69844	0.75498	0.8229	0.9029	0.99491	1.09777	1.20891	1.32429	1.43862	1.54598
	-1.08	0.65062	0.69698	0.75372	0.82197	0.90246	0.99514	1.09885	1.21101	1.32751	1.44297	1.55137
	-1.075	0.64905	0.69551	0.75244	0.82103	0.90201	0.99536	1.09994	1.21313	1.33077	1.44738	1.55682
	-1.07	0.64746	0.69402	0.75115	0.82007	0.90154	0.99558	1.10103	1.21527	1.33407	1.45184	1.56235
	-1.065	0.64586	0.69252	0.74985	0.8191	0.90107	0.9958	1.10213	1.21743	1.3374	1.45636	1.56795
	-1.06	0.64424	0.691	0.74854	0.81812	0.90059	0.99601	1.10324	1.21961	1.34077	1.46094	1.57362
	-1.055	0.64262	0.68947	0.7472	0.81712	0.9001	0.99622	1.10435	1.22181	1.34418	1.46557	1.57936
	-1.05	0.64098	0.68793	0.74586	0.81611	0.8996	0.99642	1.10547	1.22403	1.34762	1.47026	1.58518
	-1.045	0.63933	0.68637	0.7445	0.81509	0.89908	0.99662	1.1066	1.22628	1.35111	1.475	1.59107
	-1.04	0.63766	0.6848	0.74312	0.81405	0.89856	0.99682	1.10773	1.22854	1.35464	1.47981	1.59704
	-1.035	0.63599	0.68321	0.74173	0.813	0.89802	0.99701	1.10887	1.23083	1.35821	1.48468	1.60309
	-1.03	0.6343	0.68161	0.74033	0.81193	0.89748	0.9972	1.11002	1.23314	1.36182	1.48961	1.60922
	-1.025	0.6326	0.67999	0.73891	0.81085	0.89692	0.99738	1.11117	1.23548	1.36547	1.4946	1.61543
	-1.02	0.63088	0.67836	0.73747	0.80975	0.89635	0.99756	1.11233	1.23783	1.36917	1.49966	1.62173
	-1.015	0.62915	0.67672	0.73602	0.80864	0.89577	0.99773	1.1135	1.24021	1.37291	1.50479	1.62811
	-1.01	0.62741	0.67506	0.73455	0.80752	0.89517	0.9979	1.11468	1.24262	1.37669	1.50998	1.63457
	-1.005	0.62565	0.67339	0.73307	0.80637	0.89457	0.99806	1.11586	1.24504	1.38052	1.51524	1.64113
	-1	0.62389	0.6717	0.73157	0.80522	0.89395	0.99822	1.11704	1.2475	1.3844	1.52057	1.64777
	-0.995	0.6221	0.66999	0.73005	0.80404	0.89332	0.99837	1.11824	1.24997	1.38832	1.52596	1.65451
	-0.99	0.62031	0.66827	0.72852	0.80285	0.89267	0.99851	1.11944	1.25247	1.39229	1.53143	1.66133
	-0.985	0.6185	0.66654	0.72697	0.80165	0.89202	0.99866	1.12065	1.255	1.39631	1.53698	1.66826
	-0.98	0.61668	0.66479	0.7254	0.80042	0.89135	0.99879	1.12186	1.25755	1.40038	1.5426	1.67528
	-0.975	0.61484	0.66302	0.72382	0.79919	0.89066	0.99892	1.12309	1.26013	1.40449	1.54829	1.68239
	-0.97	0.61299	0.66124	0.72222	0.79793	0.88997	0.99904	1.12431	1.26274	1.40866	1.55406	1.68961
	-0.965	0.61113	0.65944	0.7206	0.79666	0.88926	0.99916	1.12555	1.26537	1.41288	1.55991	1.69694
	-0.96	0.60925	0.65762	0.71897	0.79537	0.88853	0.99927	1.12679	1.26803	1.41716	1.56584	1.70436
	-0.955	0.60736	0.65579	0.71732	0.79406	0.88779	0.99937	1.12804	1.27072	1.42149	1.57186	1.7119
	-0.95	0.60546	0.65395	0.71564	0.79273	0.88704	0.99946	1.1293	1.27343	1.42587	1.57795	1.71954
	-0.945	0.60354	0.65208	0.71396	0.79139	0.88627	0.99955	1.13057	1.27618	1.43031	1.58413	1.72729
	-0.94	0.60161	0.6502	0.71225	0.79003	0.88548	0.99963	1.13184	1.27895	1.4348	1.5904	1.73516
	-0.935	0.59966	0.64831	0.71053	0.78865	0.88468	0.99971	1.13311	1.28175	1.43936	1.59676	1.74314
	-0.93	0.5977	0.64639	0.70878	0.78725	0.88387	0.99977	1.1344	1.28458	1.44397	1.60321	1.75124
	-0.925	0.59572	0.64447	0.70702	0.78583	0.88303	0.99983	1.13569	1.28744	1.44864	1.60975	1.75946
	-0.92	0.59373	0.64252	0.70524	0.7844	0.88219	0.99988	1.13699	1.29033	1.45337	1.61638	1.7678
	-0.915	0.59173	0.64056	0.70344	0.78294	0.88132	0.99992	1.1383	1.29326	1.45817	1.62311	1.77627
	-0.91	0.58971	0.63858	0.70162	0.78147	0.88044	0.99996	1.13961	1.29621	1.46302	1.62994	1.78487
	-0.905	0.58768	0.63658	0.69978	0.77997	0.87954	0.99998	1.14093	1.2992	1.46795	1.63687	1.7936
	-0.9	0.58563	0.63456	0.69793	0.77846	0.87863	0.99999	1.14226	1.30222	1.47293	1.64389	1.80246
	-0.895	0.58357	0.63253	0.69605	0.77692	0.87769	1	1.1436	1.30527	1.47799	1.65103	1.81146
	-0.89	0.58149	0.63048	0.69415	0.77537	0.87674	1	1.14494	1.30835	1.48311	1.65827	1.8206
	-0.885	0.5794	0.62842	0.69224	0.77379	0.87577	0.99998	1.14629	1.31147	1.4883	1.66561	1.82988
	-0.88	0.5773	0.62633	0.6903	0.77219	0.87479	0.99996	1.14764	1.31462	1.49356	1.67307	1.83931
	-0.875	0.57518	0.62423	0.68834	0.77057	0.87378	0.99993	1.14901	1.31781	1.4989	1.68064	1.84888
	-0.87	0.57304	0.62211	0.68636	0.76893	0.87276	0.99988	1.15038	1.32103	1.50431	1.68833	1.85861
	-0.865	0.57089	0.61997	0.68436	0.76727	0.87171	0.99983	1.15175	1.32429	1.50979	1.69613	1.86849
	-0.86	0.56873	0.61781	0.68234	0.76558	0.87065	0.99976	1.15314	1.32758	1.51534	1.70406	1.87853
	-0.855	0.56655	0.61564	0.6803	0.76388	0.86956	0.99968	1.15453	1.33091	1.52098	1.71211	1.88874
	-0.85	0.56436	0.61345	0.67824	0.76215	0.86846	0.99959	1.15593	1.33428	1.5267	1.72028	1.89911
	-0.845	0.56215	0.61123	0.67616	0.7604	0.86733	0.99949	1.15733	1.33769	1.53249	1.72858	1.90965
	-0.84	0.55992	0.609	0.67405	0.75862	0.86619	0.99938	1.15874	1.34114	1.53837	1.73701	1.92036
	-0.835	0.55769	0.60676	0.67193	0.75682	0.86502	0.99925	1.16016	1.34462	1.54433	1.74558	1.93125
	-0.83	0.55543	0.60449	0.66978	0.755	0.86383	0.99912	1.16159	1.34814	1.55038	1.75429	1.94233
	-0.825	0.55316	0.6022	0.66761	0.75315	0.86262	0.99896	1.16302	1.35171	1.55651	1.76313	1.95359
	-0.82	0.55088	0.5999	0.66542	0.75128	0.86138	0.9988	1.16445	1.35531	1.56273	1.77212	1.96504
	-0.815	0.54858	0.59758	0.6632	0.74939	0.86013	0.99862	1.1659	1.35896	1.56905	1.78125	1.97668
	-0.81	0.54627	0.59524	0.66096	0.74747	0.85885	0.99843	1.16735	1.36265	1.57546	1.79053	1.98853
	-0.805	0.54394	0.59287	0.6587	0.74552	0.85754	0.99822	1.16881	1.36638	1.58196	1.79997	2.00058
	-0.8	0.5416	0.59049	0.65642	0.74355	0.85622	0.998	1.17027	1.37016	1.58855	1.80956	2.01284
	-0.795	0.53924	0.5881	0.65411	0.74156	0.85487	0.99776	1.17174	1.37398	1.59525	1.81932	2.02531
	-0.79	0.53686	0.58568	0.65178	0.73954	0.85349	0.9975	1.17322	1.37784	1.60205	1.82924	2.03801
	-0.785	0.53447	0.58324	0.64943	0.73749	0.85209	0.99724	1.1747	1.38176	1.60895	1.83932	2.05092
	-0.78	0.53207	0.58078	0.64705	0.73542	0.85066	0.99695	1.17619	1.38571	1.61595	1.84958	2.06407
	-0.775	0.52965	0.57831	0.64465	0.73332	0.84921	0.99665	1.17768	1.38972	1.62306	1.86002	2.07746
	-0.77	0.52722	0.57581	0.64223	0.73119	0.84773	0.99633	1.17918	1.39377	1.63028	1.87063	2.09108
	-0.765	0.52477	0.57329	0.63978	0.72903	0.84623	0.99599	1.18068	1.39787	1.63761	1.88143	2.10496
	-0.76	0.5223	0.57076	0.63731	0.72685	0.84469	0.99563	1.18219	1.40202	1.64505	1.89242	2.11909
	-0.755	0.51982	0.5682	0.63481	0.72464	0.84314	0.99526	1.18371	1.40621	1.65262	1.9036	2.13348
	-0.75	0.51733	0.56563	0.63229	0.7224	0.84155	0.99487	1.18523	1.41046	1.6603	1.91498	2.14814
	-0.745	0.51482	0.56304	0.62974	0.72014	0.83993	0.99445	1.18675	1.41477	1.6681	1.92657	2.16307
	-0.74	0.5123	0.56042	0.62717	0.71784	0.83829	0.99402	1.18828	1.41912	1.67602	1.93836	2.17829
	-0.735	0.50976	0.55779	0.62458	0.71552	0.83661	0.99357	1.18982	1.42353	1.68407	1.95037	2.19379
	-0.73	0.5072	0.55514	0.62196	0.71316	0.83491	0.99309	1.19136	1.42799	1.69225	1.96259	2.20959
	-0.725	0.50464	0.55246	0.61931	0.71078	0.83318	0.9926	1.1929	1.4325	1.70057	1.97505	2.2257
	-0.72	0.50205	0.54977	0.61664	0.70836	0.83142	0.99208	1.19445	1.43707	1.70902	1.98773	2.24212
	-0.715	0.49945	0.54706	0.61394	0.70592	0.82962	0.99154	1.196	1.4417	1.7176	2.00064	2.25886
	-0.71	0.49684	0.54432	0.61122	0.70345	0.82779	0.99098	1.19756	1.44638	1.72633	2.01381	2.27593
	-0.705	0.49421	0.54157	0.60847	0.70094	0.82594	0.99039	1.19911	1.45113	1.73521	2.02721	2.29334
	-0.7	0.49157	0.5388	0.6057	0.69841	0.82405	0.98978	1.20068	1.45593	1.74423	2.04088	2.3111
	-0.695	0.48891	0.53601	0.6029	0.69584	0.82212	0.98915	1.20224	1.46079	1.7534	2.05481	2.32922
	-0.69	0.48624	0.53319	0.60007	0.69324	0.82017	0.98849	1.20381	1.46572	1.76272	2.069	2.3477
	-0.685	0.48356	0.53036	0.59722	0.69061	0.81818	0.9878	1.20538	1.4707	1.77221	2.08347	2.36657
	-0.68	0.48086	0.52751	0.59434	0.68795	0.81615	0.98709	1.20695	1.47575	1.78186	2.09823	2.38582
	-0.675	0.47814	0.52464	0.59144	0.68526	0.81409	0.98635	1.20852	1.48086	1.79167	2.11328	2.40548
	-0.67	0.47541	0.52175	0.58851	0.68253	0.812	0.98559	1.21009	1.48604	1.80165	2.12863	2.42554
	-0.665	0.47267	0.51883	0.58555	0.67977	0.80987	0.98479	1.21167	1.49128	1.8118	2.14428	2.44603
	-0.66	0.46991	0.5159	0.58257	0.67698	0.8077	0.98397	1.21325	1.49659	1.82214	2.16025	2.46696
	-0.655	0.46714	0.51295	0.57956	0.67415	0.8055	0.98312	1.21482	1.50197	1.83265	2.17655	2.48834
	-0.65	0.46436	0.50998	0.57652	0.67129	0.80326	0.98223	1.2164	1.50742	1.84335	2.19318	2.51018
	-0.645	0.46156	0.50699	0.57345	0.66839	0.80098	0.98132	1.21797	1.51293	1.85425	2.21016	2.5325
	-0.64	0.45875	0.50398	0.57036	0.66547	0.79867	0.98037	1.21955	1.51852	1.86533	2.22749	2.55531
	-0.635	0.45592	0.50095	0.56725	0.6625	0.79631	0.97939	1.22112	1.52418	1.87662	2.24518	2.57862
	-0.63	0.45309	0.4979	0.5641	0.65951	0.79392	0.97838	1.22269	1.52992	1.88811	2.26325	2.60246
	-0.625	0.45023	0.49483	0.56093	0.65647	0.79148	0.97734	1.22426	1.53572	1.89981	2.2817	2.62683
	-0.62	0.44737	0.49174	0.55773	0.65341	0.78901	0.97626	1.22582	1.54161	1.91173	2.30055	2.65176
	-0.615	0.44449	0.48864	0.5545	0.6503	0.78649	0.97514	1.22738	1.54757	1.92387	2.31981	2.67727
	-0.61	0.4416	0.48551	0.55125	0.64716	0.78394	0.97399	1.22894	1.5536	1.93623	2.33949	2.70336
	-0.605	0.4387	0.48236	0.54797	0.64399	0.78134	0.9728	1.2305	1.55972	1.94882	2.35961	2.73006
	-0.6	0.43578	0.4792	0.54466	0.64078	0.7787	0.97158	1.23204	1.56592	1.96166	2.38017	2.7574
	-0.595	0.43285	0.47602	0.54133	0.63753	0.77601	0.97031	1.23359	1.57219	1.97473	2.40119	2.78538
	-0.59	0.42991	0.47281	0.53797	0.63425	0.77329	0.96901	1.23512	1.57855	1.98806	2.42269	2.81403
	-0.585	0.42696	0.46959	0.53458	0.63093	0.77052	0.96767	1.23665	1.585	2.00164	2.44468	2.84338
	-0.58	0.424	0.46635	0.53116	0.62757	0.7677	0.96628	1.23817	1.59153	2.01548	2.46717	2.87345
	-0.575	0.42102	0.4631	0.52772	0.62418	0.76484	0.96485	1.23968	1.59814	2.02959	2.49018	2.90425
	-0.57	0.41803	0.45982	0.52425	0.62075	0.76194	0.96338	1.24118	1.60484	2.04398	2.51373	2.93582
	-0.565	0.41503	0.45653	0.52075	0.61728	0.75898	0.96187	1.24267	1.61163	2.05866	2.53784	2.96819
	-0.56	0.41202	0.45321	0.51723	0.61378	0.75599	0.96031	1.24415	1.61851	2.07362	2.56252	3.00138
	-0.555	0.409	0.44989	0.51368	0.61024	0.75294	0.95871	1.24562	1.62548	2.08888	2.58779	3.03541
	-0.55	0.40597	0.44654	0.51011	0.60665	0.74985	0.95706	1.24708	1.63255	2.10445	2.61368	3.07033
	-0.545	0.40293	0.44317	0.5065	0.60304	0.74671	0.95536	1.24852	1.6397	2.12033	2.64019	3.10615
	-0.54	0.39987	0.43979	0.50287	0.59938	0.74352	0.95361	1.24995	1.64695	2.13654	2.66736	3.14292
	-0.535	0.39681	0.4364	0.49922	0.59569	0.74028	0.95182	1.25136	1.6543	2.15308	2.69521	3.18067
	-0.53	0.39374	0.43298	0.49554	0.59196	0.73699	0.94997	1.25275	1.66174	2.16996	2.72375	3.21943
	-0.525	0.39066	0.42955	0.49183	0.58819	0.73366	0.94807	1.25413	1.66928	2.18718	2.75301	3.25925
	-0.52	0.38756	0.4261	0.48809	0.58438	0.73027	0.94612	1.25549	1.67692	2.20477	2.78303	3.30015
	-0.515	0.38446	0.42264	0.48433	0.58053	0.72683	0.94412	1.25682	1.68466	2.22273	2.81381	3.34219
	-0.51	0.38135	0.41916	0.48055	0.57665	0.72334	0.94206	1.25814	1.6925	2.24106	2.8454	3.3854
	-0.505	0.37823	0.41567	0.47674	0.57272	0.7198	0.93994	1.25943	1.70044	2.25979	2.87782	3.42984
	-0.5	0.37511	0.41216	0.4729	0.56876	0.71621	0.93777	1.2607	1.70849	2.27892	2.9111	3.47554
	-0.495	0.37197	0.40863	0.46905	0.56477	0.71256	0.93554	1.26194	1.71664	2.29845	2.94527	3.52257
	-0.49	0.36883	0.40509	0.46516	0.56073	0.70886	0.93325	1.26315	1.72489	2.31841	2.98036	3.57096
	-0.485	0.36568	0.40154	0.46125	0.55665	0.70511	0.93091	1.26434	1.73326	2.33881	3.01641	3.62078
	-0.48	0.36252	0.39797	0.45732	0.55254	0.7013	0.9285	1.2655	1.74173	2.35965	3.05345	3.67209
	-0.475	0.35936	0.39439	0.45336	0.54839	0.69744	0.92603	1.26662	1.75031	2.38095	3.09153	3.72495
	-0.47	0.35619	0.3908	0.44938	0.5442	0.69353	0.92349	1.26771	1.759	2.40273	3.13067	3.77941
	-0.465	0.35301	0.38719	0.44538	0.53997	0.68956	0.92089	1.26877	1.7678	2.42499	3.17093	3.83556
	-0.46	0.34983	0.38357	0.44135	0.53571	0.68554	0.91823	1.26979	1.77671	2.44775	3.21234	3.89345
	-0.455	0.34664	0.37994	0.4373	0.53141	0.68146	0.9155	1.27077	1.78573	2.47103	3.25495	3.95317
	-0.45	0.34345	0.37629	0.43323	0.52707	0.67733	0.9127	1.27172	1.79486	2.49483	3.29881	4.0148
	-0.445	0.34025	0.37264	0.42914	0.5227	0.67314	0.90983	1.27262	1.80411	2.51918	3.34396	4.07841
	-0.44	0.33705	0.36897	0.42502	0.51828	0.66889	0.9069	1.27347	1.81347	2.54409	3.39047	4.14411
	-0.435	0.33384	0.36529	0.42089	0.51384	0.66459	0.90389	1.27428	1.82294	2.56957	3.43838	4.21197
	-0.43	0.33063	0.36161	0.41673	0.50935	0.66023	0.90081	1.27504	1.83253	2.59565	3.48774	4.28211
	-0.425	0.32741	0.35791	0.41255	0.50483	0.65582	0.89765	1.27575	1.84223	2.62233	3.53864	4.35462
	-0.42	0.3242	0.3542	0.40836	0.50028	0.65135	0.89443	1.27641	1.85204	2.64965	3.59111	4.42961
	-0.415	0.32097	0.35048	0.40414	0.49568	0.64682	0.89112	1.27701	1.86197	2.67761	3.64525	4.50721
	-0.41	0.31775	0.34676	0.39991	0.49106	0.64224	0.88774	1.27756	1.87201	2.70623	3.7011	4.58754
	-0.405	0.31453	0.34303	0.39566	0.4864	0.6376	0.88429	1.27804	1.88217	2.73553	3.75875	4.67073
	-0.4	0.3113	0.33929	0.39139	0.48171	0.6329	0.88075	1.27846	1.89243	2.76554	3.81828	4.75693
	-0.395	0.30807	0.33554	0.3871	0.47698	0.62815	0.87714	1.27882	1.90281	2.79627	3.87977	4.84627
	-0.39	0.30484	0.33179	0.38279	0.47222	0.62334	0.87344	1.27911	1.9133	2.82775	3.94331	4.93893
	-0.385	0.30161	0.32803	0.37847	0.46742	0.61847	0.86966	1.27933	1.9239	2.85999	4.00899	5.03506
	-0.38	0.29839	0.32426	0.37414	0.4626	0.61355	0.8658	1.27948	1.93461	2.89302	4.0769	5.13485
	-0.375	0.29516	0.32049	0.36979	0.45774	0.60857	0.86186	1.27955	1.94543	2.92686	4.14715	5.2385
	-0.37	0.29193	0.31671	0.36542	0.45286	0.60353	0.85783	1.27954	1.95635	2.96153	4.21984	5.3462
	-0.365	0.2887	0.31293	0.36104	0.44794	0.59844	0.85372	1.27945	1.96737	2.99706	4.2951	5.45818
	-0.36	0.28548	0.30915	0.35665	0.44299	0.5933	0.84952	1.27927	1.9785	3.03348	4.37305	5.57467
	-0.355	0.28226	0.30536	0.35225	0.43802	0.58809	0.84523	1.27901	1.98972	3.07079	4.4538	5.69592
	-0.35	0.27904	0.30158	0.34783	0.43301	0.58284	0.84086	1.27865	2.00103	3.10904	4.53751	5.8222
	-0.345	0.27582	0.29779	0.3434	0.42798	0.57753	0.8364	1.2782	2.01244	3.14825	4.6243	5.9538
	-0.34	0.27261	0.294	0.33897	0.42292	0.57217	0.83184	1.27766	2.02394	3.18845	4.71435	6.09102
	-0.335	0.2694	0.2902	0.33452	0.41784	0.56675	0.8272	1.27701	2.03552	3.22965	4.8078	6.2342
	-0.33	0.2662	0.28641	0.33006	0.41273	0.56128	0.82247	1.27625	2.04718	3.27189	4.90483	6.3837
	-0.325	0.263	0.28262	0.3256	0.4076	0.55576	0.81765	1.27539	2.05892	3.3152	5.00563	6.53989
	-0.32	0.2598	0.27883	0.32113	0.40244	0.55019	0.81273	1.27442	2.07072	3.3596	5.11038	6.70319
	-0.315	0.25662	0.27505	0.31665	0.39726	0.54456	0.80773	1.27333	2.08259	3.40512	5.2193	6.87405
	-0.31	0.25343	0.27126	0.31217	0.39206	0.53889	0.80263	1.27212	2.09451	3.45179	5.3326	7.05295
	-0.305	0.25026	0.26748	0.30768	0.38684	0.53317	0.79743	1.27078	2.10649	3.49964	5.45052	7.24042
	-0.3	0.24709	0.2637	0.30319	0.38161	0.5274	0.79215	1.26933	2.11851	3.5487	5.57331	7.43701
	-0.295	0.24393	0.25993	0.2987	0.37635	0.52159	0.78677	1.26774	2.13056	3.599	5.70124	7.64335
	-0.29	0.24078	0.25616	0.2942	0.37107	0.51573	0.7813	1.26601	2.14264	3.65055	5.83458	7.86009
	-0.285	0.23764	0.2524	0.28971	0.36578	0.50982	0.77574	1.26415	2.15474	3.7034	5.97363	8.08796
	-0.28	0.23451	0.24864	0.28521	0.36048	0.50387	0.77008	1.26215	2.16684	3.75757	6.11873	8.32775
	-0.275	0.23139	0.2449	0.28072	0.35516	0.49788	0.76434	1.26	2.17894	3.81308	6.27021	8.58032
	-0.27	0.22828	0.24116	0.27622	0.34983	0.49184	0.7585	1.2577	2.19103	3.86996	6.42845	8.84661
	-0.265	0.22518	0.23743	0.27173	0.34449	0.48577	0.75256	1.25525	2.20308	3.92823	6.59382	9.12765
	-0.26	0.22209	0.23371	0.26724	0.33913	0.47965	0.74654	1.25264	2.2151	3.98792	6.76676	9.42456
	-0.255	0.21901	0.23	0.26276	0.33377	0.47351	0.74042	1.24987	2.22707	4.04905	6.94771	9.73859
	-0.25	0.21595	0.2263	0.25828	0.3284	0.46732	0.73422	1.24693	2.23897	4.11164	7.13714	10.0711
	-0.245	0.21289	0.22261	0.25381	0.32303	0.4611	0.72792	1.24383	2.25078	4.17569	7.33558	10.4236
	-0.24	0.20986	0.21893	0.24935	0.31765	0.45485	0.72154	1.24056	2.2625	4.24124	7.54357	10.7977
	-0.235	0.20683	0.21527	0.24489	0.31227	0.44857	0.71507	1.23711	2.2741	4.30828	7.76169	11.1952
	-0.23	0.20382	0.21162	0.24045	0.30688	0.44226	0.70851	1.23348	2.28557	4.37683	7.99058	11.6183
	-0.225	0.20083	0.20799	0.23602	0.3015	0.43592	0.70187	1.22967	2.29688	4.44688	8.2309	12.0691
	-0.22	0.19785	0.20437	0.23159	0.29612	0.42955	0.69514	1.22567	2.30802	4.51843	8.48338	12.5502
	-0.215	0.19489	0.20077	0.22719	0.29074	0.42317	0.68833	1.22148	2.31896	4.59148	8.74879	13.0644
	-0.21	0.19195	0.19718	0.22279	0.28536	0.41676	0.68144	1.21711	2.32969	4.66602	9.02795	13.6148
	-0.205	0.18902	0.19361	0.21841	0.27999	0.41033	0.67447	1.21254	2.34019	4.74201	9.32173	14.205
	-0.2	0.18611	0.19006	0.21405	0.27463	0.40389	0.66743	1.20777	2.35042	4.81943	9.63108	14.8389
	-0.195	0.18322	0.18653	0.20971	0.26928	0.39743	0.66031	1.2028	2.36036	4.89824	9.95701	15.521
	-0.19	0.18035	0.18302	0.20538	0.26394	0.39095	0.65312	1.19764	2.37	4.9784	10.3006	16.2564
	-0.185	0.17749	0.17953	0.20107	0.25861	0.38447	0.64585	1.19226	2.37929	5.05985	10.6629	17.0509
	-0.18	0.17466	0.17607	0.19679	0.25329	0.37798	0.63852	1.18669	2.38823	5.14252	11.0452	17.9111
	-0.175	0.17185	0.17262	0.19252	0.24799	0.37148	0.63113	1.1809	2.39677	5.22633	11.4489	18.8444
	-0.17	0.16906	0.1692	0.18828	0.24271	0.36498	0.62367	1.17491	2.40489	5.31119	11.8751	19.8595
	-0.165	0.16629	0.1658	0.18406	0.23744	0.35848	0.61615	1.16871	2.41256	5.39698	12.3254	20.9665
	-0.16	0.16354	0.16243	0.17987	0.2322	0.35198	0.60858	1.1623	2.41975	5.48359	12.8012	22.1767
	-0.155	0.16081	0.15908	0.17571	0.22698	0.34548	0.60095	1.15568	2.42644	5.57086	13.3042	23.5036
	-0.15	0.15811	0.15575	0.17157	0.22179	0.339	0.59327	1.14885	2.43258	5.65865	13.8359	24.9629
	-0.145	0.15543	0.15246	0.16746	0.21662	0.33252	0.58554	1.14181	2.43816	5.74677	14.398	26.573
	-0.14	0.15277	0.14919	0.16338	0.21148	0.32605	0.57777	1.13457	2.44314	5.83503	14.9922	28.3555
	-0.135	0.15014	0.14595	0.15934	0.20636	0.3196	0.56997	1.12711	2.44749	5.92321	15.6202	30.3363
	-0.13	0.14754	0.14274	0.15532	0.20128	0.31316	0.56212	1.11945	2.45117	6.01108	16.2837	32.5462
	-0.125	0.14496	0.13956	0.15134	0.19624	0.30675	0.55425	1.11158	2.45417	6.09836	16.9842	35.0222
	-0.12	0.1424	0.13641	0.14739	0.19122	0.30035	0.54634	1.10351	2.45644	6.18479	17.7235	37.8092
	-0.115	0.13987	0.13329	0.14348	0.18625	0.29399	0.53841	1.09524	2.45797	6.27005	18.5026	40.9621
	-0.11	0.13737	0.1302	0.1396	0.18131	0.28765	0.53046	1.08678	2.45871	6.35383	19.3228	44.5483
	-0.105	0.1349	0.12714	0.13576	0.17641	0.28134	0.5225	1.07812	2.45866	6.43579	20.1848	48.6518
	-0.1	0.13245	0.12412	0.13196	0.17155	0.27507	0.51453	1.06928	2.45777	6.51554	21.0889	53.3777
	-0.095	0.13003	0.12113	0.1282	0.16674	0.26884	0.50655	1.06025	2.45603	6.59272	22.0346	58.8596
	-0.09	0.12765	0.11818	0.12449	0.16197	0.26264	0.49856	1.05104	2.45341	6.66693	23.021	65.2691
	-0.085	0.12529	0.11526	0.12081	0.15725	0.25649	0.49058	1.04165	2.44989	6.73776	24.0459	72.8291
	-0.08	0.12295	0.11237	0.11717	0.15258	0.25039	0.48261	1.0321	2.44545	6.80478	25.1062	81.8346
	-0.075	0.12065	0.10953	0.11358	0.14796	0.24433	0.47465	1.02239	2.44008	6.86757	26.1973	92.6814
	-0.07	0.11838	0.10672	0.11004	0.14339	0.23832	0.46671	1.01252	2.43376	6.9257	27.313	105.911
	-0.065	0.11614	0.10395	0.10654	0.13887	0.23237	0.45879	1.0025	2.42648	6.97875	28.4454	122.281
	-0.06	0.11394	0.10121	0.10309	0.13441	0.22647	0.45089	0.99234	2.41823	7.02629	29.5843	142.874
	-0.055	0.11176	0.09852	0.09968	0.13001	0.22064	0.44303	0.98204	2.409	7.06792	30.7176	169.288
	-0.05	0.10961	0.09586	0.09632	0.12566	0.21486	0.4352	0.97162	2.3988	7.10326	31.8311	203.955
	-0.045	0.1075	0.09325	0.09302	0.12138	0.20916	0.42742	0.96108	2.38761	7.13194	32.9081	250.726
	-0.04	0.10542	0.09067	0.08976	0.11715	0.20351	0.41968	0.95044	2.37545	7.15363	33.9302	315.994
	-0.035	0.10338	0.08814	0.08656	0.11299	0.19794	0.41199	0.93969	2.36231	7.16803	34.8777	411.022
	-0.03	0.10136	0.08565	0.0834	0.10889	0.19244	0.40436	0.92886	2.34822	7.17489	35.7296	557.17
	-0.025	0.09938	0.0832	0.0803	0.10485	0.18702	0.39679	0.91794	2.33318	7.17401	36.4653	799.111
	-0.02	0.09744	0.08079	0.07726	0.10089	0.18167	0.38928	0.90695	2.31721	7.16523	37.0649	1243.69
	-0.015	0.09553	0.07843	0.07427	0.09699	0.17641	0.38184	0.89591	2.30032	7.14845	37.5107	2202.43
[truncated: 2,003 more rows]

## Sheet: Figure 3.(b)
	Reflectance
	Wavelength (nm)	Cavity length (nm)
		100	102	104	106	108	110	112	114	116	118	120	122	124	126	128	130	132	134	136	138	140	142	144	146	148	150	152	154	156	158	160	162	164	166	168	170	172	174	176	178	180	182	184	186	188	190	192	194
	798	0.99687	0.99669	0.99648	0.99625	0.99597	0.99565	0.99527	0.99482	0.9943	0.99367	0.99291	0.992	0.99089	0.98954	0.98789	0.98586	0.9834	0.98045	0.97705	0.97337	0.96983	0.96709	0.96588	0.96656	0.96892	0.9723	0.97599	0.97949	0.98257	0.98517	0.98731	0.98906	0.99048	0.99165	0.99261	0.99341	0.99406	0.99462	0.99508	0.99547	0.99581	0.99609	0.99633	0.99654	0.99672	0.99688	0.99701	0.99712
	798.01	0.99687	0.99669	0.99649	0.99625	0.99597	0.99565	0.99527	0.99483	0.9943	0.99367	0.99292	0.99201	0.9909	0.98956	0.9879	0.98588	0.98342	0.98048	0.97709	0.97341	0.96987	0.96712	0.96589	0.96655	0.96889	0.97226	0.97595	0.97946	0.98254	0.98514	0.98728	0.98904	0.99047	0.99164	0.9926	0.9934	0.99406	0.99461	0.99508	0.99547	0.9958	0.99609	0.99633	0.99654	0.99672	0.99687	0.997	0.99712
	798.02	0.99687	0.99669	0.99649	0.99625	0.99598	0.99566	0.99528	0.99483	0.99431	0.99368	0.99293	0.99202	0.99092	0.98957	0.98792	0.98591	0.98345	0.98052	0.97712	0.97345	0.9699	0.96715	0.96589	0.96653	0.96886	0.97223	0.97591	0.97942	0.98251	0.98511	0.98726	0.98902	0.99046	0.99163	0.99259	0.99339	0.99405	0.9946	0.99507	0.99546	0.9958	0.99608	0.99633	0.99654	0.99672	0.99687	0.997	0.99712
	798.03	0.99687	0.99669	0.99649	0.99625	0.99598	0.99566	0.99528	0.99484	0.99431	0.99369	0.99294	0.99203	0.99093	0.98959	0.98794	0.98593	0.98348	0.98055	0.97716	0.97349	0.96994	0.96717	0.9659	0.96652	0.96884	0.97219	0.97587	0.97938	0.98248	0.98509	0.98724	0.989	0.99044	0.99162	0.99258	0.99338	0.99404	0.9946	0.99507	0.99546	0.99579	0.99608	0.99633	0.99654	0.99671	0.99687	0.997	0.99711
	798.04	0.99687	0.9967	0.99649	0.99626	0.99598	0.99566	0.99529	0.99484	0.99432	0.99369	0.99294	0.99204	0.99094	0.9896	0.98796	0.98595	0.98351	0.98058	0.9772	0.97353	0.96998	0.9672	0.96591	0.96651	0.96881	0.97215	0.97584	0.97935	0.98245	0.98506	0.98722	0.98899	0.99043	0.9916	0.99257	0.99337	0.99404	0.99459	0.99506	0.99546	0.99579	0.99608	0.99632	0.99653	0.99671	0.99687	0.997	0.99711
	798.05	0.99687	0.9967	0.99649	0.99626	0.99598	0.99566	0.99529	0.99485	0.99432	0.9937	0.99295	0.99205	0.99095	0.98962	0.98798	0.98598	0.98354	0.98062	0.97724	0.97357	0.97002	0.96722	0.96592	0.9665	0.96878	0.97212	0.9758	0.97931	0.98242	0.98503	0.9872	0.98897	0.99041	0.99159	0.99256	0.99336	0.99403	0.99459	0.99505	0.99545	0.99579	0.99607	0.99632	0.99653	0.99671	0.99687	0.997	0.99711
	798.06	0.99687	0.9967	0.9965	0.99626	0.99599	0.99567	0.99529	0.99485	0.99433	0.99371	0.99296	0.99206	0.99097	0.98963	0.988	0.986	0.98357	0.98065	0.97728	0.97362	0.97006	0.96725	0.96592	0.96648	0.96875	0.97208	0.97576	0.97928	0.98238	0.98501	0.98718	0.98895	0.9904	0.99158	0.99255	0.99335	0.99402	0.99458	0.99505	0.99545	0.99578	0.99607	0.99632	0.99653	0.99671	0.99686	0.997	0.99711
	798.07	0.99687	0.9967	0.9965	0.99626	0.99599	0.99567	0.9953	0.99486	0.99434	0.99371	0.99297	0.99207	0.99098	0.98965	0.98802	0.98602	0.98359	0.98069	0.97732	0.97366	0.97009	0.96728	0.96593	0.96647	0.96872	0.97204	0.97572	0.97924	0.98235	0.98498	0.98715	0.98893	0.99038	0.99157	0.99254	0.99335	0.99401	0.99457	0.99504	0.99544	0.99578	0.99607	0.99631	0.99652	0.99671	0.99686	0.99699	0.99711
	798.08	0.99688	0.9967	0.9965	0.99627	0.99599	0.99567	0.9953	0.99486	0.99434	0.99372	0.99298	0.99208	0.99099	0.98966	0.98804	0.98605	0.98362	0.98072	0.97736	0.9737	0.97013	0.96731	0.96594	0.96646	0.96869	0.972	0.97568	0.9792	0.98232	0.98495	0.98713	0.98891	0.99037	0.99155	0.99253	0.99334	0.99401	0.99457	0.99504	0.99544	0.99578	0.99606	0.99631	0.99652	0.9967	0.99686	0.99699	0.99711
	798.09	0.99688	0.9967	0.9965	0.99627	0.996	0.99568	0.99531	0.99487	0.99435	0.99373	0.99298	0.99209	0.991	0.98968	0.98806	0.98607	0.98365	0.98075	0.9774	0.97374	0.97017	0.96733	0.96595	0.96645	0.96866	0.97197	0.97564	0.97917	0.98229	0.98493	0.98711	0.98889	0.99035	0.99154	0.99252	0.99333	0.994	0.99456	0.99503	0.99543	0.99577	0.99606	0.99631	0.99652	0.9967	0.99686	0.99699	0.99711
	798.1	0.99688	0.99671	0.9965	0.99627	0.996	0.99568	0.99531	0.99487	0.99435	0.99373	0.99299	0.9921	0.99102	0.98969	0.98807	0.98609	0.98368	0.98079	0.97744	0.97378	0.97021	0.96736	0.96596	0.96643	0.96863	0.97193	0.9756	0.97913	0.98226	0.9849	0.98709	0.98888	0.99034	0.99153	0.99251	0.99332	0.99399	0.99456	0.99503	0.99543	0.99577	0.99606	0.9963	0.99652	0.9967	0.99686	0.99699	0.9971
	798.11	0.99688	0.99671	0.99651	0.99627	0.996	0.99568	0.99531	0.99488	0.99436	0.99374	0.993	0.99211	0.99103	0.98971	0.98809	0.98612	0.98371	0.98082	0.97748	0.97382	0.97025	0.96739	0.96597	0.96642	0.9686	0.97189	0.97556	0.97909	0.98222	0.98487	0.98706	0.98886	0.99032	0.99152	0.9925	0.99331	0.99398	0.99455	0.99502	0.99542	0.99576	0.99605	0.9963	0.99651	0.9967	0.99685	0.99699	0.9971
	798.12	0.99688	0.99671	0.99651	0.99628	0.996	0.99569	0.99532	0.99488	0.99436	0.99375	0.99301	0.99212	0.99104	0.98972	0.98811	0.98614	0.98374	0.98086	0.97752	0.97387	0.97029	0.96742	0.96598	0.96641	0.96858	0.97185	0.97552	0.97906	0.98219	0.98485	0.98704	0.98884	0.9903	0.9915	0.99249	0.9933	0.99398	0.99454	0.99502	0.99542	0.99576	0.99605	0.9963	0.99651	0.99669	0.99685	0.99699	0.9971
	798.13	0.99688	0.99671	0.99651	0.99628	0.99601	0.99569	0.99532	0.99488	0.99437	0.99375	0.99302	0.99213	0.99105	0.98974	0.98813	0.98616	0.98377	0.98089	0.97756	0.97391	0.97033	0.96745	0.96599	0.9664	0.96855	0.97181	0.97548	0.97902	0.98216	0.98482	0.98702	0.98882	0.99029	0.99149	0.99248	0.99329	0.99397	0.99454	0.99501	0.99541	0.99576	0.99605	0.9963	0.99651	0.99669	0.99685	0.99698	0.9971
	798.14	0.99688	0.99671	0.99651	0.99628	0.99601	0.99569	0.99532	0.99489	0.99437	0.99376	0.99303	0.99214	0.99107	0.98975	0.98815	0.98619	0.98379	0.98093	0.9776	0.97395	0.97037	0.96748	0.966	0.96639	0.96852	0.97178	0.97544	0.97898	0.98213	0.98479	0.987	0.9888	0.99027	0.99148	0.99247	0.99328	0.99396	0.99453	0.99501	0.99541	0.99575	0.99604	0.99629	0.99651	0.99669	0.99685	0.99698	0.9971
	798.15	0.99689	0.99671	0.99651	0.99628	0.99601	0.9957	0.99533	0.99489	0.99438	0.99377	0.99303	0.99215	0.99108	0.98977	0.98817	0.98621	0.98382	0.98096	0.97764	0.97399	0.97041	0.9675	0.96601	0.96638	0.96849	0.97174	0.9754	0.97894	0.98209	0.98476	0.98697	0.98878	0.99026	0.99146	0.99246	0.99327	0.99395	0.99452	0.995	0.9954	0.99575	0.99604	0.99629	0.9965	0.99669	0.99685	0.99698	0.9971
	798.16	0.99689	0.99672	0.99652	0.99628	0.99602	0.9957	0.99533	0.9949	0.99439	0.99377	0.99304	0.99216	0.99109	0.98979	0.98819	0.98623	0.98385	0.981	0.97768	0.97404	0.97045	0.96753	0.96602	0.96637	0.96846	0.9717	0.97536	0.97891	0.98206	0.98473	0.98695	0.98876	0.99024	0.99145	0.99244	0.99327	0.99395	0.99452	0.995	0.9954	0.99574	0.99604	0.99629	0.9965	0.99669	0.99684	0.99698	0.99709
	798.17	0.99689	0.99672	0.99652	0.99629	0.99602	0.9957	0.99534	0.9949	0.99439	0.99378	0.99305	0.99217	0.9911	0.9898	0.98821	0.98626	0.98388	0.98103	0.97772	0.97408	0.97049	0.96756	0.96603	0.96635	0.96843	0.97166	0.97532	0.97887	0.98203	0.98471	0.98693	0.98874	0.99023	0.99144	0.99243	0.99326	0.99394	0.99451	0.99499	0.99539	0.99574	0.99603	0.99628	0.9965	0.99668	0.99684	0.99698	0.99709
	798.18	0.99689	0.99672	0.99652	0.99629	0.99602	0.99571	0.99534	0.99491	0.9944	0.99379	0.99306	0.99218	0.99111	0.98982	0.98823	0.98628	0.98391	0.98107	0.97776	0.97412	0.97053	0.96759	0.96604	0.96634	0.9684	0.97162	0.97528	0.97883	0.98199	0.98468	0.9869	0.98872	0.99021	0.99142	0.99242	0.99325	0.99393	0.9945	0.99498	0.99539	0.99573	0.99603	0.99628	0.9965	0.99668	0.99684	0.99698	0.99709
	798.19	0.99689	0.99672	0.99652	0.99629	0.99602	0.99571	0.99534	0.99491	0.9944	0.99379	0.99307	0.99219	0.99113	0.98983	0.98825	0.9863	0.98394	0.9811	0.9778	0.97417	0.97057	0.96762	0.96605	0.96633	0.96838	0.97158	0.97524	0.97879	0.98196	0.98465	0.98688	0.9887	0.99019	0.99141	0.99241	0.99324	0.99392	0.9945	0.99498	0.99539	0.99573	0.99603	0.99628	0.99649	0.99668	0.99684	0.99697	0.99709
	798.2	0.99689	0.99672	0.99652	0.99629	0.99603	0.99571	0.99535	0.99492	0.99441	0.9938	0.99308	0.9922	0.99114	0.98985	0.98826	0.98633	0.98397	0.98114	0.97784	0.97421	0.97061	0.96765	0.96606	0.96632	0.96835	0.97155	0.9752	0.97875	0.98192	0.98462	0.98685	0.98868	0.99018	0.9914	0.9924	0.99323	0.99392	0.99449	0.99497	0.99538	0.99573	0.99602	0.99627	0.99649	0.99668	0.99684	0.99697	0.99709
	798.21	0.99689	0.99672	0.99653	0.9963	0.99603	0.99572	0.99535	0.99492	0.99441	0.99381	0.99308	0.99221	0.99115	0.98986	0.98828	0.98635	0.984	0.98117	0.97788	0.97425	0.97065	0.96768	0.96608	0.96631	0.96832	0.97151	0.97515	0.97871	0.98189	0.98459	0.98683	0.98866	0.99016	0.99138	0.99239	0.99322	0.99391	0.99448	0.99497	0.99538	0.99572	0.99602	0.99627	0.99649	0.99667	0.99683	0.99697	0.99709
	798.22	0.9969	0.99673	0.99653	0.9963	0.99603	0.99572	0.99536	0.99493	0.99442	0.99382	0.99309	0.99222	0.99116	0.98988	0.9883	0.98637	0.98403	0.98121	0.97792	0.9743	0.97069	0.96772	0.96609	0.9663	0.96829	0.97147	0.97511	0.97867	0.98186	0.98456	0.98681	0.98864	0.99014	0.99137	0.99238	0.99321	0.9939	0.99448	0.99496	0.99537	0.99572	0.99601	0.99627	0.99648	0.99667	0.99683	0.99697	0.99708
	798.23	0.9969	0.99673	0.99653	0.9963	0.99603	0.99572	0.99536	0.99493	0.99443	0.99382	0.9931	0.99223	0.99118	0.98989	0.98832	0.9864	0.98406	0.98124	0.97796	0.97434	0.97074	0.96775	0.9661	0.96629	0.96826	0.97143	0.97507	0.97863	0.98182	0.98453	0.98678	0.98862	0.99013	0.99136	0.99237	0.9932	0.99389	0.99447	0.99495	0.99537	0.99571	0.99601	0.99626	0.99648	0.99667	0.99683	0.99697	0.99708
	798.24	0.9969	0.99673	0.99653	0.9963	0.99604	0.99573	0.99536	0.99494	0.99443	0.99383	0.99311	0.99224	0.99119	0.98991	0.98834	0.98642	0.98408	0.98128	0.978	0.97439	0.97078	0.96778	0.96611	0.96628	0.96823	0.97139	0.97503	0.97859	0.98179	0.9845	0.98676	0.9886	0.99011	0.99134	0.99235	0.99319	0.99388	0.99446	0.99495	0.99536	0.99571	0.99601	0.99626	0.99648	0.99667	0.99683	0.99696	0.99708
	798.25	0.9969	0.99673	0.99653	0.99631	0.99604	0.99573	0.99537	0.99494	0.99444	0.99384	0.99312	0.99225	0.9912	0.98992	0.98836	0.98645	0.98411	0.98131	0.97804	0.97443	0.97082	0.96781	0.96613	0.96628	0.96821	0.97135	0.97499	0.97855	0.98175	0.98447	0.98673	0.98858	0.99009	0.99133	0.99234	0.99318	0.99387	0.99446	0.99494	0.99535	0.9957	0.996	0.99626	0.99648	0.99666	0.99682	0.99696	0.99708
	798.26	0.9969	0.99673	0.99654	0.99631	0.99604	0.99573	0.99537	0.99495	0.99444	0.99384	0.99313	0.99226	0.99122	0.98994	0.98838	0.98647	0.98414	0.98135	0.97808	0.97447	0.97086	0.96784	0.96614	0.96627	0.96818	0.97131	0.97494	0.97851	0.98171	0.98444	0.98671	0.98856	0.99008	0.99131	0.99233	0.99317	0.99387	0.99445	0.99494	0.99535	0.9957	0.996	0.99625	0.99647	0.99666	0.99682	0.99696	0.99708
	798.27	0.9969	0.99673	0.99654	0.99631	0.99605	0.99574	0.99538	0.99495	0.99445	0.99385	0.99313	0.99227	0.99123	0.98996	0.9884	0.98649	0.98417	0.98138	0.97812	0.97452	0.9709	0.96788	0.96616	0.96626	0.96815	0.97127	0.9749	0.97847	0.98168	0.98441	0.98668	0.98854	0.99006	0.9913	0.99232	0.99316	0.99386	0.99444	0.99493	0.99534	0.9957	0.996	0.99625	0.99647	0.99666	0.99682	0.99696	0.99708
	798.28	0.9969	0.99674	0.99654	0.99631	0.99605	0.99574	0.99538	0.99496	0.99445	0.99386	0.99314	0.99228	0.99124	0.98997	0.98842	0.98652	0.9842	0.98142	0.97816	0.97456	0.97095	0.96791	0.96617	0.96625	0.96812	0.97123	0.97486	0.97843	0.98164	0.98438	0.98666	0.98852	0.99004	0.99129	0.99231	0.99315	0.99385	0.99443	0.99492	0.99534	0.99569	0.99599	0.99625	0.99647	0.99666	0.99682	0.99696	0.99707
	798.29	0.99691	0.99674	0.99654	0.99632	0.99605	0.99574	0.99538	0.99496	0.99446	0.99386	0.99315	0.99229	0.99125	0.98999	0.98844	0.98654	0.98423	0.98145	0.9782	0.97461	0.97099	0.96794	0.96618	0.96624	0.96809	0.97119	0.97482	0.97839	0.98161	0.98435	0.98663	0.9885	0.99002	0.99127	0.9923	0.99314	0.99384	0.99443	0.99492	0.99533	0.99569	0.99599	0.99624	0.99646	0.99665	0.99682	0.99695	0.99707
	798.3	0.99691	0.99674	0.99654	0.99632	0.99605	0.99575	0.99539	0.99497	0.99447	0.99387	0.99316	0.9923	0.99127	0.99	0.98846	0.98657	0.98426	0.98149	0.97825	0.97465	0.97103	0.96797	0.9662	0.96623	0.96807	0.97115	0.97477	0.97835	0.98157	0.98432	0.9866	0.98848	0.99001	0.99126	0.99228	0.99313	0.99383	0.99442	0.99491	0.99533	0.99568	0.99598	0.99624	0.99646	0.99665	0.99681	0.99695	0.99707
	798.31	0.99691	0.99674	0.99655	0.99632	0.99606	0.99575	0.99539	0.99497	0.99447	0.99388	0.99317	0.99231	0.99128	0.99002	0.98848	0.98659	0.98429	0.98152	0.97829	0.9747	0.97108	0.96801	0.96621	0.96622	0.96804	0.97111	0.97473	0.97831	0.98153	0.98429	0.98658	0.98846	0.98999	0.99124	0.99227	0.99312	0.99382	0.99441	0.99491	0.99532	0.99568	0.99598	0.99624	0.99646	0.99665	0.99681	0.99695	0.99707
	798.32	0.99691	0.99674	0.99655	0.99632	0.99606	0.99575	0.9954	0.99497	0.99448	0.99388	0.99318	0.99232	0.99129	0.99003	0.9885	0.98661	0.98432	0.98156	0.97833	0.97474	0.97112	0.96804	0.96623	0.96622	0.96801	0.97107	0.97469	0.97827	0.9815	0.98426	0.98655	0.98843	0.98997	0.99123	0.99226	0.99311	0.99382	0.9944	0.9949	0.99532	0.99567	0.99598	0.99623	0.99646	0.99665	0.99681	0.99695	0.99707
	798.33	0.99691	0.99674	0.99655	0.99632	0.99606	0.99576	0.9954	0.99498	0.99448	0.99389	0.99319	0.99233	0.9913	0.99005	0.98852	0.98664	0.98435	0.9816	0.97837	0.97479	0.97117	0.96808	0.96624	0.96621	0.96798	0.97103	0.97464	0.97823	0.98146	0.98423	0.98653	0.98841	0.98995	0.99121	0.99225	0.9931	0.99381	0.9944	0.99489	0.99531	0.99567	0.99597	0.99623	0.99645	0.99664	0.99681	0.99695	0.99707
	798.34	0.99691	0.99675	0.99655	0.99633	0.99607	0.99576	0.9954	0.99498	0.99449	0.9939	0.99319	0.99234	0.99132	0.99007	0.98854	0.98666	0.98438	0.98163	0.97841	0.97483	0.97121	0.96811	0.96626	0.9662	0.96795	0.97099	0.9746	0.97818	0.98142	0.98419	0.9865	0.98839	0.98993	0.9912	0.99223	0.99309	0.9938	0.99439	0.99489	0.99531	0.99566	0.99597	0.99623	0.99645	0.99664	0.9968	0.99694	0.99706
	798.35	0.99691	0.99675	0.99655	0.99633	0.99607	0.99576	0.99541	0.99499	0.99449	0.99391	0.9932	0.99236	0.99133	0.99008	0.98855	0.98669	0.98441	0.98167	0.97845	0.97488	0.97125	0.96815	0.96628	0.9662	0.96793	0.97095	0.97455	0.97814	0.98139	0.98416	0.98647	0.98837	0.98992	0.99118	0.99222	0.99308	0.99379	0.99438	0.99488	0.9953	0.99566	0.99596	0.99622	0.99645	0.99664	0.9968	0.99694	0.99706
	798.36	0.99692	0.99675	0.99656	0.99633	0.99607	0.99577	0.99541	0.99499	0.9945	0.99391	0.99321	0.99237	0.99134	0.9901	0.98857	0.98671	0.98444	0.9817	0.9785	0.97493	0.9713	0.96818	0.96629	0.96619	0.9679	0.97091	0.97451	0.9781	0.98135	0.98413	0.98645	0.98835	0.9899	0.99117	0.99221	0.99307	0.99378	0.99437	0.99487	0.9953	0.99565	0.99596	0.99622	0.99644	0.99663	0.9968	0.99694	0.99706
	798.37	0.99692	0.99675	0.99656	0.99633	0.99607	0.99577	0.99542	0.995	0.99451	0.99392	0.99322	0.99238	0.99136	0.99011	0.98859	0.98674	0.98447	0.98174	0.97854	0.97497	0.97134	0.96822	0.96631	0.96618	0.96787	0.97087	0.97447	0.97806	0.98131	0.9841	0.98642	0.98832	0.98988	0.99115	0.9922	0.99306	0.99377	0.99437	0.99487	0.99529	0.99565	0.99595	0.99622	0.99644	0.99663	0.9968	0.99694	0.99706
	798.38	0.99692	0.99675	0.99656	0.99634	0.99608	0.99577	0.99542	0.995	0.99451	0.99393	0.99323	0.99239	0.99137	0.99013	0.98861	0.98676	0.9845	0.98178	0.97858	0.97502	0.97139	0.96825	0.96633	0.96618	0.96784	0.97083	0.97442	0.97801	0.98127	0.98406	0.98639	0.9883	0.98986	0.99114	0.99218	0.99305	0.99376	0.99436	0.99486	0.99529	0.99564	0.99595	0.99621	0.99644	0.99663	0.99679	0.99694	0.99706
	798.39	0.99692	0.99675	0.99656	0.99634	0.99608	0.99578	0.99542	0.99501	0.99452	0.99393	0.99324	0.9924	0.99138	0.99014	0.98863	0.98678	0.98453	0.98181	0.97862	0.97506	0.97143	0.96829	0.96635	0.96617	0.96782	0.97079	0.97438	0.97797	0.98123	0.98403	0.98636	0.98828	0.98984	0.99112	0.99217	0.99303	0.99375	0.99435	0.99485	0.99528	0.99564	0.99595	0.99621	0.99643	0.99663	0.99679	0.99693	0.99706
	798.4	0.99692	0.99676	0.99656	0.99634	0.99608	0.99578	0.99543	0.99501	0.99452	0.99394	0.99325	0.99241	0.99139	0.99016	0.98865	0.98681	0.98456	0.98185	0.97867	0.97511	0.97148	0.96833	0.96636	0.96616	0.96779	0.97075	0.97433	0.97793	0.98119	0.984	0.98634	0.98825	0.98982	0.9911	0.99216	0.99302	0.99374	0.99434	0.99485	0.99527	0.99563	0.99594	0.99621	0.99643	0.99662	0.99679	0.99693	0.99705
	798.41	0.99692	0.99676	0.99657	0.99634	0.99609	0.99579	0.99543	0.99502	0.99453	0.99395	0.99325	0.99242	0.99141	0.99018	0.98867	0.98683	0.98459	0.98188	0.97871	0.97516	0.97153	0.96836	0.96638	0.96616	0.96776	0.97071	0.97429	0.97788	0.98115	0.98397	0.98631	0.98823	0.9898	0.99109	0.99214	0.99301	0.99373	0.99434	0.99484	0.99527	0.99563	0.99594	0.9962	0.99643	0.99662	0.99679	0.99693	0.99705
	798.42	0.99692	0.99676	0.99657	0.99635	0.99609	0.99579	0.99544	0.99502	0.99454	0.99396	0.99326	0.99243	0.99142	0.99019	0.98869	0.98686	0.98462	0.98192	0.97875	0.97521	0.97157	0.9684	0.9664	0.96615	0.96774	0.97067	0.97424	0.97784	0.98112	0.98393	0.98628	0.98821	0.98978	0.99107	0.99213	0.993	0.99372	0.99433	0.99483	0.99526	0.99562	0.99593	0.9962	0.99642	0.99662	0.99678	0.99693	0.99705
	798.43	0.99693	0.99676	0.99657	0.99635	0.99609	0.99579	0.99544	0.99503	0.99454	0.99396	0.99327	0.99244	0.99143	0.99021	0.98871	0.98688	0.98465	0.98196	0.97879	0.97525	0.97162	0.96844	0.96642	0.96615	0.96771	0.97063	0.97419	0.97779	0.98108	0.9839	0.98625	0.98818	0.98976	0.99106	0.99212	0.99299	0.99372	0.99432	0.99483	0.99526	0.99562	0.99593	0.99619	0.99642	0.99661	0.99678	0.99693	0.99705
	798.44	0.99693	0.99676	0.99657	0.99635	0.99609	0.9958	0.99545	0.99503	0.99455	0.99397	0.99328	0.99245	0.99145	0.99022	0.98873	0.98691	0.98468	0.98199	0.97884	0.9753	0.97167	0.96848	0.96644	0.96614	0.96768	0.97059	0.97415	0.97775	0.98104	0.98386	0.98622	0.98816	0.98975	0.99104	0.9921	0.99298	0.99371	0.99431	0.99482	0.99525	0.99561	0.99593	0.99619	0.99642	0.99661	0.99678	0.99692	0.99705
	798.45	0.99693	0.99677	0.99657	0.99635	0.9961	0.9958	0.99545	0.99504	0.99455	0.99398	0.99329	0.99246	0.99146	0.99024	0.98875	0.98693	0.98471	0.98203	0.97888	0.97535	0.97171	0.96851	0.96646	0.96614	0.96766	0.97055	0.9741	0.9777	0.98099	0.98383	0.98619	0.98814	0.98973	0.99102	0.99209	0.99297	0.9937	0.9943	0.99481	0.99524	0.99561	0.99592	0.99619	0.99641	0.99661	0.99678	0.99692	0.99704
	798.46	0.99693	0.99677	0.99658	0.99636	0.9961	0.9958	0.99545	0.99504	0.99456	0.99398	0.9933	0.99247	0.99147	0.99026	0.98877	0.98696	0.98474	0.98207	0.97892	0.9754	0.97176	0.96855	0.96648	0.96614	0.96763	0.97051	0.97405	0.97766	0.98095	0.98379	0.98616	0.98811	0.98971	0.99101	0.99208	0.99296	0.99369	0.9943	0.99481	0.99524	0.9956	0.99592	0.99618	0.99641	0.99661	0.99677	0.99692	0.99704
	798.47	0.99693	0.99677	0.99658	0.99636	0.9961	0.99581	0.99546	0.99505	0.99457	0.99399	0.99331	0.99248	0.99149	0.99027	0.98879	0.98698	0.98477	0.98211	0.97897	0.97544	0.97181	0.96859	0.9665	0.96613	0.9676	0.97046	0.97401	0.97761	0.98091	0.98376	0.98613	0.98809	0.98969	0.99099	0.99206	0.99294	0.99368	0.99429	0.9948	0.99523	0.9956	0.99591	0.99618	0.99641	0.9966	0.99677	0.99692	0.99704
	798.48	0.99693	0.99677	0.99658	0.99636	0.99611	0.99581	0.99546	0.99505	0.99457	0.994	0.99331	0.99249	0.9915	0.99029	0.98881	0.98701	0.9848	0.98214	0.97901	0.97549	0.97186	0.96863	0.96652	0.96613	0.96758	0.97042	0.97396	0.97757	0.98087	0.98372	0.98611	0.98806	0.98967	0.99097	0.99205	0.99293	0.99367	0.99428	0.99479	0.99523	0.99559	0.99591	0.99617	0.9964	0.9966	0.99677	0.99691	0.99704
	798.49	0.99694	0.99677	0.99658	0.99636	0.99611	0.99581	0.99547	0.99506	0.99458	0.99401	0.99332	0.9925	0.99151	0.99031	0.98883	0.98703	0.98483	0.98218	0.97905	0.97554	0.9719	0.96867	0.96654	0.96613	0.96755	0.97038	0.97391	0.97752	0.98083	0.98369	0.98608	0.98804	0.98964	0.99096	0.99203	0.99292	0.99366	0.99427	0.99479	0.99522	0.99559	0.9959	0.99617	0.9964	0.9966	0.99677	0.99691	0.99704
	798.5	0.99694	0.99677	0.99659	0.99637	0.99611	0.99582	0.99547	0.99506	0.99458	0.99401	0.99333	0.99251	0.99152	0.99032	0.98885	0.98706	0.98486	0.98222	0.9791	0.97559	0.97195	0.96871	0.96656	0.96612	0.96752	0.97034	0.97387	0.97747	0.98079	0.98365	0.98605	0.98801	0.98962	0.99094	0.99202	0.99291	0.99365	0.99426	0.99478	0.99521	0.99558	0.9959	0.99617	0.9964	0.99659	0.99676	0.99691	0.99703
	798.51	0.99694	0.99678	0.99659	0.99637	0.99612	0.99582	0.99547	0.99507	0.99459	0.99402	0.99334	0.99252	0.99154	0.99034	0.98887	0.98708	0.98489	0.98225	0.97914	0.97564	0.972	0.96875	0.96659	0.96612	0.9675	0.9703	0.97382	0.97743	0.98075	0.98362	0.98601	0.98799	0.9896	0.99092	0.99201	0.9929	0.99364	0.99425	0.99477	0.99521	0.99558	0.99589	0.99616	0.99639	0.99659	0.99676	0.99691	0.99703
	798.52	0.99694	0.99678	0.99659	0.99637	0.99612	0.99582	0.99548	0.99507	0.9946	0.99403	0.99335	0.99254	0.99155	0.99035	0.98889	0.98711	0.98492	0.98229	0.97919	0.97569	0.97205	0.96879	0.96661	0.96612	0.96747	0.97026	0.97377	0.97738	0.9807	0.98358	0.98598	0.98796	0.98958	0.99091	0.99199	0.99289	0.99363	0.99425	0.99476	0.9952	0.99557	0.99589	0.99616	0.99639	0.99659	0.99676	0.9969	0.99703
	798.53	0.99694	0.99678	0.99659	0.99637	0.99612	0.99583	0.99548	0.99508	0.9946	0.99404	0.99336	0.99255	0.99156	0.99037	0.98891	0.98713	0.98496	0.98233	0.97923	0.97574	0.9721	0.96883	0.96663	0.96612	0.96745	0.97021	0.97372	0.97733	0.98066	0.98354	0.98595	0.98794	0.98956	0.99089	0.99198	0.99287	0.99362	0.99424	0.99476	0.9952	0.99557	0.99588	0.99615	0.99639	0.99658	0.99676	0.9969	0.99703
	798.54	0.99694	0.99678	0.99659	0.99638	0.99612	0.99583	0.99549	0.99508	0.99461	0.99404	0.99337	0.99256	0.99158	0.99039	0.98893	0.98716	0.98499	0.98237	0.97927	0.97578	0.97215	0.96887	0.96665	0.96611	0.96742	0.97017	0.97367	0.97729	0.98062	0.98351	0.98592	0.98791	0.98954	0.99087	0.99196	0.99286	0.99361	0.99423	0.99475	0.99519	0.99556	0.99588	0.99615	0.99638	0.99658	0.99675	0.9969	0.99703
	798.55	0.99694	0.99678	0.9966	0.99638	0.99613	0.99583	0.99549	0.99509	0.99461	0.99405	0.99338	0.99257	0.99159	0.9904	0.98895	0.98718	0.98502	0.9824	0.97932	0.97583	0.9722	0.96892	0.96668	0.96611	0.96739	0.97013	0.97362	0.97724	0.98057	0.98347	0.98589	0.98789	0.98952	0.99085	0.99195	0.99285	0.9936	0.99422	0.99474	0.99518	0.99556	0.99587	0.99615	0.99638	0.99658	0.99675	0.9969	0.99702
	798.56	0.99695	0.99678	0.9966	0.99638	0.99613	0.99584	0.9955	0.99509	0.99462	0.99406	0.99339	0.99258	0.9916	0.99042	0.98898	0.98721	0.98505	0.98244	0.97936	0.97588	0.97225	0.96896	0.9667	0.96611	0.96737	0.97009	0.97358	0.97719	0.98053	0.98343	0.98586	0.98786	0.9895	0.99083	0.99193	0.99284	0.99359	0.99421	0.99473	0.99518	0.99555	0.99587	0.99614	0.99638	0.99658	0.99675	0.99689	0.99702
	798.57	0.99695	0.99679	0.9966	0.99638	0.99613	0.99584	0.9955	0.9951	0.99463	0.99406	0.99339	0.99259	0.99162	0.99044	0.989	0.98723	0.98508	0.98248	0.97941	0.97593	0.9723	0.969	0.96673	0.96611	0.96734	0.97005	0.97353	0.97714	0.98049	0.98339	0.98583	0.98783	0.98947	0.99082	0.99192	0.99282	0.99357	0.9942	0.99473	0.99517	0.99555	0.99586	0.99614	0.99637	0.99657	0.99674	0.99689	0.99702
	798.58	0.99695	0.99679	0.9966	0.99639	0.99614	0.99584	0.9955	0.9951	0.99463	0.99407	0.9934	0.9926	0.99163	0.99045	0.98902	0.98726	0.98511	0.98252	0.97945	0.97598	0.97235	0.96904	0.96675	0.96611	0.96732	0.97	0.97348	0.97709	0.98044	0.98335	0.98579	0.98781	0.98945	0.9908	0.9919	0.99281	0.99356	0.99419	0.99472	0.99516	0.99554	0.99586	0.99613	0.99637	0.99657	0.99674	0.99689	0.99702
	798.59	0.99695	0.99679	0.9966	0.99639	0.99614	0.99585	0.99551	0.99511	0.99464	0.99408	0.99341	0.99261	0.99165	0.99047	0.98904	0.98728	0.98514	0.98256	0.9795	0.97603	0.9724	0.96909	0.96678	0.96611	0.96729	0.96996	0.97343	0.97704	0.9804	0.98331	0.98576	0.98778	0.98943	0.99078	0.99189	0.9928	0.99355	0.99418	0.99471	0.99516	0.99553	0.99585	0.99613	0.99636	0.99657	0.99674	0.99689	0.99701
	798.6	0.99695	0.99679	0.99661	0.99639	0.99614	0.99585	0.99551	0.99511	0.99464	0.99409	0.99342	0.99262	0.99166	0.99049	0.98906	0.98731	0.98518	0.9826	0.97954	0.97609	0.97245	0.96913	0.9668	0.96611	0.96727	0.96992	0.97338	0.97699	0.98035	0.98328	0.98573	0.98775	0.98941	0.99076	0.99187	0.99278	0.99354	0.99417	0.9947	0.99515	0.99553	0.99585	0.99612	0.99636	0.99656	0.99674	0.99688	0.99701
	798.61	0.99695	0.99679	0.99661	0.99639	0.99615	0.99586	0.99552	0.99512	0.99465	0.99409	0.99343	0.99263	0.99167	0.9905	0.98908	0.98733	0.98521	0.98263	0.97959	0.97614	0.97251	0.96918	0.96683	0.96611	0.96724	0.96988	0.97333	0.97694	0.98031	0.98324	0.9857	0.98772	0.98938	0.99074	0.99185	0.99277	0.99353	0.99416	0.9947	0.99514	0.99552	0.99584	0.99612	0.99636	0.99656	0.99673	0.99688	0.99701
	798.62	0.99695	0.9968	0.99661	0.9964	0.99615	0.99586	0.99552	0.99512	0.99466	0.9941	0.99344	0.99265	0.99169	0.99052	0.9891	0.98736	0.98524	0.98267	0.97964	0.97619	0.97256	0.96922	0.96686	0.96611	0.96722	0.96983	0.97328	0.97689	0.98026	0.9832	0.98566	0.9877	0.98936	0.99072	0.99184	0.99276	0.99352	0.99415	0.99469	0.99514	0.99552	0.99584	0.99612	0.99635	0.99656	0.99673	0.99688	0.99701
	798.63	0.99696	0.9968	0.99661	0.9964	0.99615	0.99586	0.99553	0.99513	0.99466	0.99411	0.99345	0.99266	0.9917	0.99054	0.98912	0.98739	0.98527	0.98271	0.97968	0.97624	0.97261	0.96927	0.96688	0.96611	0.96719	0.96979	0.97322	0.97684	0.98021	0.98316	0.98563	0.98767	0.98934	0.9907	0.99182	0.99275	0.99351	0.99415	0.99468	0.99513	0.99551	0.99583	0.99611	0.99635	0.99655	0.99673	0.99688	0.99701
	798.64	0.99696	0.9968	0.99662	0.9964	0.99615	0.99587	0.99553	0.99513	0.99467	0.99412	0.99346	0.99267	0.99171	0.99055	0.98914	0.98741	0.9853	0.98275	0.97973	0.97629	0.97266	0.96931	0.96691	0.96612	0.96717	0.96975	0.97317	0.97679	0.98017	0.98312	0.98559	0.98764	0.98931	0.99068	0.99181	0.99273	0.9935	0.99414	0.99467	0.99512	0.9955	0.99583	0.99611	0.99634	0.99655	0.99672	0.99687	0.997
	798.65	0.99696	0.9968	0.99662	0.9964	0.99616	0.99587	0.99553	0.99514	0.99468	0.99412	0.99347	0.99268	0.99173	0.99057	0.98916	0.98744	0.98533	0.98279	0.97977	0.97634	0.97272	0.96936	0.96694	0.96612	0.96715	0.96971	0.97312	0.97674	0.98012	0.98307	0.98556	0.98761	0.98929	0.99066	0.99179	0.99272	0.99349	0.99413	0.99466	0.99511	0.9955	0.99582	0.9961	0.99634	0.99655	0.99672	0.99687	0.997
	798.66	0.99696	0.9968	0.99662	0.99641	0.99616	0.99587	0.99554	0.99515	0.99468	0.99413	0.99348	0.99269	0.99174	0.99059	0.98918	0.98746	0.98537	0.98283	0.97982	0.97639	0.97277	0.9694	0.96697	0.96612	0.96712	0.96966	0.97307	0.97668	0.98007	0.98303	0.98553	0.98758	0.98927	0.99064	0.99177	0.9927	0.99347	0.99412	0.99465	0.99511	0.99549	0.99582	0.9961	0.99634	0.99654	0.99672	0.99687	0.997
	798.67	0.99696	0.9968	0.99662	0.99641	0.99616	0.99588	0.99554	0.99515	0.99469	0.99414	0.99349	0.9927	0.99175	0.99061	0.9892	0.98749	0.9854	0.98287	0.97987	0.97645	0.97282	0.96945	0.967	0.96612	0.9671	0.96962	0.97302	0.97663	0.98002	0.98299	0.98549	0.98755	0.98924	0.99062	0.99176	0.99269	0.99346	0.99411	0.99465	0.9951	0.99549	0.99581	0.99609	0.99633	0.99654	0.99671	0.99687	0.997
	798.68	0.99696	0.99681	0.99662	0.99641	0.99617	0.99588	0.99555	0.99516	0.99469	0.99415	0.9935	0.99271	0.99177	0.99062	0.98923	0.98752	0.98543	0.98291	0.97991	0.9765	0.97288	0.9695	0.96703	0.96613	0.96707	0.96958	0.97297	0.97658	0.97998	0.98295	0.98546	0.98752	0.98922	0.9906	0.99174	0.99268	0.99345	0.9941	0.99464	0.99509	0.99548	0.99581	0.99609	0.99633	0.99653	0.99671	0.99686	0.99699
	798.69	0.99697	0.99681	0.99663	0.99642	0.99617	0.99589	0.99555	0.99516	0.9947	0.99415	0.9935	0.99272	0.99178	0.99064	0.98925	0.98754	0.98546	0.98295	0.97996	0.97655	0.97293	0.96955	0.96706	0.96613	0.96705	0.96953	0.97291	0.97653	0.97993	0.98291	0.98542	0.98749	0.98919	0.99058	0.99172	0.99266	0.99344	0.99409	0.99463	0.99509	0.99547	0.9958	0.99608	0.99632	0.99653	0.99671	0.99686	0.99699
	798.7	0.99697	0.99681	0.99663	0.99642	0.99617	0.99589	0.99556	0.99517	0.99471	0.99416	0.99351	0.99274	0.9918	0.99066	0.98927	0.98757	0.9855	0.98299	0.98001	0.97661	0.97299	0.96959	0.96709	0.96613	0.96703	0.96949	0.97286	0.97647	0.97988	0.98286	0.98538	0.98746	0.98917	0.99056	0.99171	0.99265	0.99343	0.99408	0.99462	0.99508	0.99547	0.9958	0.99608	0.99632	0.99653	0.99671	0.99686	0.99699
	798.71	0.99697	0.99681	0.99663	0.99642	0.99618	0.99589	0.99556	0.99517	0.99471	0.99417	0.99352	0.99275	0.99181	0.99067	0.98929	0.9876	0.98553	0.98303	0.98005	0.97666	0.97304	0.96964	0.96712	0.96614	0.96701	0.96945	0.97281	0.97642	0.97983	0.98282	0.98535	0.98743	0.98914	0.99054	0.99169	0.99263	0.99341	0.99407	0.99461	0.99507	0.99546	0.99579	0.99607	0.99632	0.99652	0.9967	0.99685	0.99699
	798.72	0.99697	0.99681	0.99663	0.99642	0.99618	0.9959	0.99557	0.99518	0.99472	0.99418	0.99353	0.99276	0.99182	0.99069	0.98931	0.98762	0.98556	0.98307	0.9801	0.97671	0.9731	0.96969	0.96715	0.96614	0.96698	0.9694	0.97275	0.97636	0.97978	0.98278	0.98531	0.9874	0.98912	0.99052	0.99167	0.99262	0.9934	0.99406	0.9946	0.99506	0.99545	0.99579	0.99607	0.99631	0.99652	0.9967	0.99685	0.99698
	798.73	0.99697	0.99682	0.99664	0.99643	0.99618	0.9959	0.99557	0.99518	0.99473	0.99419	0.99354	0.99277	0.99184	0.99071	0.98933	0.98765	0.98559	0.98311	0.98015	0.97677	0.97315	0.96974	0.96718	0.96615	0.96696	0.96936	0.9727	0.97631	0.97973	0.98273	0.98527	0.98737	0.98909	0.9905	0.99165	0.9926	0.99339	0.99405	0.99459	0.99506	0.99545	0.99578	0.99606	0.99631	0.99652	0.9967	0.99685	0.99698
	798.74	0.99697	0.99682	0.99664	0.99643	0.99619	0.9959	0.99557	0.99519	0.99473	0.99419	0.99355	0.99278	0.99185	0.99073	0.98935	0.98768	0.98563	0.98315	0.9802	0.97682	0.97321	0.96979	0.96722	0.96616	0.96694	0.96932	0.97265	0.97625	0.97968	0.98269	0.98524	0.98734	0.98907	0.99048	0.99164	0.99259	0.99338	0.99403	0.99458	0.99505	0.99544	0.99577	0.99606	0.9963	0.99651	0.99669	0.99685	0.99698
	798.75	0.99698	0.99682	0.99664	0.99643	0.99619	0.99591	0.99558	0.99519	0.99474	0.9942	0.99356	0.99279	0.99187	0.99074	0.98938	0.9877	0.98566	0.98319	0.98025	0.97688	0.97327	0.96984	0.96725	0.96616	0.96692	0.96927	0.97259	0.9762	0.97962	0.98264	0.9852	0.98731	0.98904	0.99046	0.99162	0.99257	0.99337	0.99402	0.99458	0.99504	0.99543	0.99577	0.99605	0.9963	0.99651	0.99669	0.99684	0.99698
	798.76	0.99698	0.99682	0.99664	0.99643	0.99619	0.99591	0.99558	0.9952	0.99475	0.99421	0.99357	0.9928	0.99188	0.99076	0.9894	0.98773	0.98569	0.98323	0.98029	0.97693	0.97332	0.96989	0.96728	0.96617	0.96689	0.96923	0.97254	0.97614	0.97957	0.9826	0.98516	0.98728	0.98901	0.99044	0.9916	0.99256	0.99335	0.99401	0.99457	0.99503	0.99543	0.99576	0.99605	0.99629	0.9965	0.99669	0.99684	0.99697
	798.77	0.99698	0.99682	0.99664	0.99644	0.9962	0.99592	0.99559	0.9952	0.99475	0.99422	0.99358	0.99282	0.9919	0.99078	0.98942	0.98776	0.98573	0.98327	0.98034	0.97699	0.97338	0.96994	0.96732	0.96618	0.96687	0.96918	0.97248	0.97608	0.97952	0.98255	0.98512	0.98725	0.98899	0.99041	0.99158	0.99254	0.99334	0.994	0.99456	0.99502	0.99542	0.99576	0.99604	0.99629	0.9965	0.99668	0.99684	0.99697
	798.78	0.99698	0.99683	0.99665	0.99644	0.9962	0.99592	0.99559	0.99521	0.99476	0.99423	0.99359	0.99283	0.99191	0.9908	0.98944	0.98778	0.98576	0.98331	0.98039	0.97704	0.97344	0.97	0.96735	0.96618	0.96685	0.96914	0.97243	0.97603	0.97947	0.98251	0.98508	0.98721	0.98896	0.99039	0.99156	0.99253	0.99333	0.99399	0.99455	0.99502	0.99541	0.99575	0.99604	0.99629	0.9965	0.99668	0.99683	0.99697
	798.79	0.99698	0.99683	0.99665	0.99644	0.9962	0.99592	0.9956	0.99522	0.99477	0.99423	0.9936	0.99284	0.99192	0.99081	0.98946	0.98781	0.98579	0.98335	0.98044	0.9771	0.9735	0.97005	0.96739	0.96619	0.96683	0.9691	0.97237	0.97597	0.97941	0.98246	0.98504	0.98718	0.98893	0.99037	0.99154	0.99251	0.99331	0.99398	0.99454	0.99501	0.99541	0.99574	0.99603	0.99628	0.99649	0.99667	0.99683	0.99697
	798.8	0.99698	0.99683	0.99665	0.99644	0.99621	0.99593	0.9956	0.99522	0.99477	0.99424	0.99361	0.99285	0.99194	0.99083	0.98948	0.98784	0.98583	0.98339	0.98049	0.97715	0.97356	0.9701	0.96742	0.9662	0.96681	0.96905	0.97231	0.97591	0.97936	0.98241	0.985	0.98715	0.98891	0.99035	0.99152	0.9925	0.9933	0.99397	0.99453	0.995	0.9954	0.99574	0.99603	0.99628	0.99649	0.99667	0.99683	0.99696
	798.81	0.99698	0.99683	0.99665	0.99645	0.99621	0.99593	0.99561	0.99523	0.99478	0.99425	0.99362	0.99286	0.99195	0.99085	0.98951	0.98787	0.98586	0.98343	0.98054	0.97721	0.97362	0.97016	0.96746	0.96621	0.96679	0.96901	0.97226	0.97585	0.97931	0.98237	0.98496	0.98711	0.98888	0.99032	0.99151	0.99248	0.99329	0.99396	0.99452	0.99499	0.99539	0.99573	0.99602	0.99627	0.99648	0.99667	0.99682	0.99696
	798.82	0.99699	0.99683	0.99666	0.99645	0.99621	0.99593	0.99561	0.99523	0.99479	0.99426	0.99363	0.99288	0.99197	0.99087	0.98953	0.98789	0.9859	0.98347	0.98059	0.97726	0.97367	0.97021	0.9675	0.96622	0.96677	0.96896	0.9722	0.97579	0.97925	0.98232	0.98492	0.98708	0.98885	0.9903	0.99149	0.99246	0.99327	0.99395	0.99451	0.99498	0.99538	0.99573	0.99602	0.99627	0.99648	0.99666	0.99682	0.99696
	798.83	0.99699	0.99684	0.99666	0.99645	0.99622	0.99594	0.99562	0.99524	0.99479	0.99427	0.99364	0.99289	0.99198	0.99089	0.98955	0.98792	0.98593	0.98352	0.98064	0.97732	0.97373	0.97026	0.96754	0.96623	0.96675	0.96892	0.97214	0.97573	0.97919	0.98227	0.98488	0.98704	0.98882	0.99027	0.99147	0.99245	0.99326	0.99393	0.9945	0.99497	0.99538	0.99572	0.99601	0.99626	0.99648	0.99666	0.99682	0.99695
	798.84	0.99699	0.99684	0.99666	0.99646	0.99622	0.99594	0.99562	0.99524	0.9948	0.99427	0.99365	0.9929	0.992	0.9909	0.98957	0.98795	0.98596	0.98356	0.98069	0.97738	0.97379	0.97032	0.96757	0.96624	0.96673	0.96888	0.97209	0.97567	0.97914	0.98222	0.98484	0.98701	0.98879	0.99025	0.99145	0.99243	0.99324	0.99392	0.99449	0.99497	0.99537	0.99571	0.99601	0.99626	0.99647	0.99666	0.99682	0.99695
	798.85	0.99699	0.99684	0.99666	0.99646	0.99622	0.99595	0.99563	0.99525	0.99481	0.99428	0.99366	0.99291	0.99201	0.99092	0.9896	0.98798	0.986	0.9836	0.98074	0.97744	0.97386	0.97038	0.96761	0.96625	0.96671	0.96883	0.97203	0.97561	0.97908	0.98217	0.98479	0.98697	0.98876	0.99023	0.99143	0.99241	0.99323	0.99391	0.99448	0.99496	0.99536	0.99571	0.996	0.99625	0.99647	0.99665	0.99681	0.99695
	798.86	0.99699	0.99684	0.99667	0.99646	0.99623	0.99595	0.99563	0.99525	0.99481	0.99429	0.99367	0.99292	0.99203	0.99094	0.98962	0.988	0.98603	0.98364	0.98079	0.97749	0.97392	0.97043	0.96765	0.96627	0.96669	0.96879	0.97197	0.97555	0.97902	0.98212	0.98475	0.98694	0.98873	0.9902	0.99141	0.9924	0.99322	0.9939	0.99447	0.99495	0.99535	0.9957	0.99599	0.99625	0.99646	0.99665	0.99681	0.99695
	798.87	0.99699	0.99684	0.99667	0.99646	0.99623	0.99595	0.99563	0.99526	0.99482	0.9943	0.99368	0.99294	0.99204	0.99096	0.98964	0.98803	0.98607	0.98368	0.98084	0.97755	0.97398	0.97049	0.96769	0.96628	0.96667	0.96874	0.97191	0.97549	0.97897	0.98207	0.98471	0.9869	0.9887	0.99018	0.99139	0.99238	0.9932	0.99389	0.99446	0.99494	0.99535	0.99569	0.99599	0.99624	0.99646	0.99665	0.99681	0.99694
	798.88	0.997	0.99684	0.99667	0.99647	0.99623	0.99596	0.99564	0.99527	0.99483	0.99431	0.99369	0.99295	0.99206	0.99098	0.98966	0.98806	0.9861	0.98373	0.98089	0.97761	0.97404	0.97055	0.96773	0.96629	0.96665	0.9687	0.97185	0.97543	0.97891	0.98202	0.98466	0.98686	0.98867	0.99015	0.99136	0.99236	0.99319	0.99387	0.99445	0.99493	0.99534	0.99569	0.99598	0.99624	0.99645	0.99664	0.9968	0.99694
	798.89	0.997	0.99685	0.99667	0.99647	0.99624	0.99596	0.99564	0.99527	0.99483	0.99431	0.9937	0.99296	0.99207	0.991	0.98969	0.98809	0.98614	0.98377	0.98094	0.97767	0.9741	0.9706	0.96778	0.96631	0.96663	0.96865	0.97179	0.97537	0.97885	0.98196	0.98462	0.98683	0.98864	0.99013	0.99134	0.99234	0.99317	0.99386	0.99444	0.99492	0.99533	0.99568	0.99598	0.99623	0.99645	0.99664	0.9968	0.99694
	798.9	0.997	0.99685	0.99667	0.99647	0.99624	0.99597	0.99565	0.99528	0.99484	0.99432	0.99371	0.99297	0.99209	0.99101	0.98971	0.98812	0.98617	0.98381	0.98099	0.97773	0.97417	0.97066	0.96782	0.96632	0.96662	0.96861	0.97173	0.9753	0.97879	0.98191	0.98458	0.98679	0.98861	0.9901	0.99132	0.99233	0.99316	0.99385	0.99443	0.99491	0.99532	0.99567	0.99597	0.99623	0.99645	0.99663	0.9968	0.99693
	798.91	0.997	0.99685	0.99668	0.99648	0.99624	0.99597	0.99565	0.99528	0.99485	0.99433	0.99372	0.99298	0.9921	0.99103	0.98973	0.98814	0.98621	0.98385	0.98104	0.97779	0.97423	0.97072	0.96786	0.96634	0.9666	0.96856	0.97167	0.97524	0.97873	0.98186	0.98453	0.98675	0.98858	0.99007	0.9913	0.99231	0.99314	0.99384	0.99442	0.9949	0.99532	0.99567	0.99597	0.99622	0.99644	0.99663	0.99679	0.99693
	798.92	0.997	0.99685	0.99668	0.99648	0.99625	0.99597	0.99566	0.99529	0.99485	0.99434	0.99373	0.993	0.99212	0.99105	0.98976	0.98817	0.98624	0.9839	0.9811	0.97785	0.97429	0.97078	0.96791	0.96635	0.96658	0.96852	0.97161	0.97517	0.97867	0.9818	0.98448	0.98671	0.98855	0.99005	0.99128	0.99229	0.99313	0.99382	0.9944	0.99489	0.99531	0.99566	0.99596	0.99622	0.99644	0.99663	0.99679	0.99693
	798.93	0.997	0.99685	0.99668	0.99648	0.99625	0.99598	0.99566	0.99529	0.99486	0.99435	0.99374	0.99301	0.99213	0.99107	0.98978	0.9882	0.98628	0.98394	0.98115	0.97791	0.97436	0.97084	0.96795	0.96637	0.96657	0.96848	0.97155	0.97511	0.97861	0.98175	0.98444	0.98668	0.98851	0.99002	0.99126	0.99227	0.99311	0.99381	0.99439	0.99488	0.9953	0.99565	0.99595	0.99621	0.99643	0.99662	0.99678	0.99692
	798.94	0.99701	0.99686	0.99668	0.99648	0.99625	0.99598	0.99567	0.9953	0.99487	0.99436	0.99375	0.99302	0.99215	0.99109	0.9898	0.98823	0.98631	0.98398	0.9812	0.97797	0.97442	0.9709	0.96799	0.96639	0.96655	0.96843	0.97149	0.97504	0.97854	0.98169	0.98439	0.98664	0.98848	0.98999	0.99123	0.99225	0.9931	0.9938	0.99438	0.99487	0.99529	0.99565	0.99595	0.99621	0.99643	0.99662	0.99678	0.99692
	798.95	0.99701	0.99686	0.99669	0.99649	0.99626	0.99599	0.99567	0.99531	0.99487	0.99436	0.99376	0.99303	0.99216	0.99111	0.98982	0.98826	0.98635	0.98403	0.98125	0.97803	0.97449	0.97097	0.96804	0.9664	0.96653	0.96839	0.97143	0.97498	0.97848	0.98164	0.98434	0.9866	0.98845	0.98997	0.99121	0.99223	0.99308	0.99378	0.99437	0.99486	0.99528	0.99564	0.99594	0.9962	0.99642	0.99661	0.99678	0.99692
	798.96	0.99701	0.99686	0.99669	0.99649	0.99626	0.99599	0.99568	0.99531	0.99488	0.99437	0.99377	0.99305	0.99218	0.99113	0.98985	0.98829	0.98638	0.98407	0.98131	0.97809	0.97455	0.97103	0.96809	0.96642	0.96652	0.96834	0.97137	0.97491	0.97842	0.98158	0.98429	0.98656	0.98842	0.98994	0.99119	0.99221	0.99306	0.99377	0.99436	0.99485	0.99527	0.99563	0.99593	0.99619	0.99642	0.99661	0.99677	0.99691
	798.97	0.99701	0.99686	0.99669	0.99649	0.99626	0.996	0.99568	0.99532	0.99489	0.99438	0.99378	0.99306	0.99219	0.99115	0.98987	0.98832	0.98642	0.98412	0.98136	0.97815	0.97462	0.97109	0.96813	0.96644	0.9665	0.9683	0.97131	0.97484	0.97835	0.98153	0.98425	0.98651	0.98838	0.98991	0.99116	0.99219	0.99305	0.99375	0.99435	0.99484	0.99527	0.99562	0.99593	0.99619	0.99641	0.9966	0.99677	0.99691
	798.98	0.99701	0.99687	0.99669	0.9965	0.99627	0.996	0.99569	0.99532	0.9949	0.99439	0.99379	0.99307	0.99221	0.99116	0.9899	0.98835	0.98646	0.98416	0.98141	0.97821	0.97469	0.97115	0.96818	0.96646	0.96649	0.96825	0.97125	0.97478	0.97829	0.98147	0.9842	0.98647	0.98835	0.98988	0.99114	0.99217	0.99303	0.99374	0.99433	0.99483	0.99526	0.99562	0.99592	0.99618	0.99641	0.9966	0.99677	0.99691
	798.99	0.99701	0.99687	0.9967	0.9965	0.99627	0.996	0.99569	0.99533	0.9949	0.9944	0.9938	0.99309	0.99222	0.99118	0.98992	0.98838	0.98649	0.98421	0.98147	0.97827	0.97475	0.97122	0.96823	0.96648	0.96647	0.96821	0.97118	0.97471	0.97822	0.98141	0.98415	0.98643	0.98831	0.98985	0.99112	0.99215	0.99301	0.99373	0.99432	0.99482	0.99525	0.99561	0.99591	0.99618	0.9964	0.9966	0.99676	0.9969
	799	0.99702	0.99687	0.9967	0.9965	0.99627	0.99601	0.9957	0.99534	0.99491	0.99441	0.99381	0.9931	0.99224	0.9912	0.98994	0.98841	0.98653	0.98425	0.98152	0.97834	0.97482	0.97128	0.96828	0.9665	0.96646	0.96816	0.97112	0.97464	0.97816	0.98135	0.9841	0.98639	0.98828	0.98982	0.99109	0.99213	0.993	0.99371	0.99431	0.99481	0.99524	0.9956	0.99591	0.99617	0.9964	0.99659	0.99676	0.9969
	799.01	0.99702	0.99687	0.9967	0.99651	0.99628	0.99601	0.9957	0.99534	0.99492	0.99442	0.99382	0.99311	0.99226	0.99122	0.98997	0.98844	0.98657	0.9843	0.98157	0.9784	0.97489	0.97135	0.96833	0.96653	0.96645	0.96812	0.97106	0.97457	0.97809	0.98129	0.98404	0.98635	0.98824	0.98979	0.99107	0.99211	0.99298	0.9937	0.9943	0.9948	0.99523	0.99559	0.9959	0.99617	0.99639	0.99659	0.99675	0.9969
	799.02	0.99702	0.99687	0.9967	0.99651	0.99628	0.99602	0.99571	0.99535	0.99493	0.99443	0.99383	0.99312	0.99227	0.99124	0.98999	0.98847	0.9866	0.98434	0.98163	0.97846	0.97496	0.97142	0.96838	0.96655	0.96643	0.96808	0.97099	0.9745	0.97802	0.98123	0.98399	0.9863	0.9882	0.98976	0.99104	0.99209	0.99296	0.99368	0.99429	0.99479	0.99522	0.99558	0.99589	0.99616	0.99639	0.99658	0.99675	0.99689
	799.03	0.99702	0.99688	0.99671	0.99651	0.99628	0.99602	0.99571	0.99535	0.99493	0.99443	0.99384	0.99314	0.99229	0.99126	0.99002	0.9885	0.98664	0.98439	0.98168	0.97853	0.97503	0.97148	0.96844	0.96657	0.96642	0.96803	0.97093	0.97443	0.97795	0.98117	0.98394	0.98626	0.98817	0.98973	0.99102	0.99207	0.99294	0.99367	0.99427	0.99478	0.99521	0.99558	0.99589	0.99615	0.99638	0.99658	0.99675	0.99689
	799.04	0.99702	0.99688	0.99671	0.99651	0.99629	0.99603	0.99572	0.99536	0.99494	0.99444	0.99385	0.99315	0.9923	0.99128	0.99004	0.98853	0.98668	0.98443	0.98174	0.97859	0.9751	0.97155	0.96849	0.9666	0.96641	0.96799	0.97086	0.97435	0.97788	0.9811	0.98389	0.98621	0.98813	0.9897	0.99099	0.99205	0.99293	0.99365	0.99426	0.99477	0.9952	0.99557	0.99588	0.99615	0.99638	0.99657	0.99674	0.99689
	799.05	0.99703	0.99688	0.99671	0.99652	0.99629	0.99603	0.99572	0.99537	0.99495	0.99445	0.99386	0.99316	0.99232	0.9913	0.99006	0.98856	0.98672	0.98448	0.98179	0.97866	0.97517	0.97162	0.96854	0.96662	0.9664	0.96794	0.9708	0.97428	0.97781	0.98104	0.98383	0.98617	0.98809	0.98967	0.99096	0.99203	0.99291	0.99364	0.99425	0.99476	0.99519	0.99556	0.99587	0.99614	0.99637	0.99657	0.99674	0.99688
	799.06	0.99703	0.99688	0.99671	0.99652	0.9963	0.99603	0.99573	0.99537	0.99496	0.99446	0.99388	0.99318	0.99234	0.99132	0.99009	0.98859	0.98675	0.98453	0.98185	0.97872	0.97524	0.97169	0.9686	0.96665	0.96639	0.9679	0.97073	0.97421	0.97774	0.98098	0.98378	0.98612	0.98805	0.98964	0.99094	0.99201	0.99289	0.99362	0.99423	0.99475	0.99518	0.99555	0.99587	0.99613	0.99637	0.99656	0.99673	0.99688
	799.07	0.99703	0.99688	0.99672	0.99652	0.9963	0.99604	0.99573	0.99538	0.99496	0.99447	0.99389	0.99319	0.99235	0.99134	0.99011	0.98862	0.98679	0.98457	0.98191	0.97879	0.97531	0.97176	0.96865	0.96668	0.96638	0.96786	0.97067	0.97413	0.97767	0.98091	0.98372	0.98607	0.98802	0.98961	0.99091	0.99198	0.99287	0.99361	0.99422	0.99474	0.99517	0.99554	0.99586	0.99613	0.99636	0.99656	0.99673	0.99688
	799.08	0.99703	0.99689	0.99672	0.99653	0.9963	0.99604	0.99574	0.99539	0.99497	0.99448	0.9939	0.9932	0.99237	0.99136	0.99014	0.98865	0.98683	0.98462	0.98196	0.97885	0.97538	0.97183	0.96871	0.9667	0.96637	0.96781	0.9706	0.97406	0.9776	0.98085	0.98366	0.98603	0.98798	0.98957	0.99088	0.99196	0.99285	0.99359	0.99421	0.99472	0.99516	0.99553	0.99585	0.99612	0.99635	0.99655	0.99672	0.99687
	799.09	0.99703	0.99689	0.99672	0.99653	0.99631	0.99605	0.99575	0.99539	0.99498	0.99449	0.99391	0.99322	0.99239	0.99138	0.99016	0.98868	0.98687	0.98467	0.98202	0.97892	0.97546	0.9719	0.96877	0.96673	0.96636	0.96777	0.97053	0.97398	0.97752	0.98078	0.98361	0.98598	0.98794	0.98954	0.99086	0.99194	0.99283	0.99357	0.99419	0.99471	0.99515	0.99553	0.99584	0.99612	0.99635	0.99655	0.99672	0.99687
	799.1	0.99703	0.99689	0.99673	0.99653	0.99631	0.99605	0.99575	0.9954	0.99499	0.9945	0.99392	0.99323	0.9924	0.9914	0.99019	0.98871	0.98691	0.98471	0.98208	0.97899	0.97553	0.97197	0.96883	0.96676	0.96635	0.96772	0.97047	0.97391	0.97745	0.98071	0.98355	0.98593	0.98789	0.98951	0.99083	0.99191	0.99281	0.99356	0.99418	0.9947	0.99514	0.99552	0.99584	0.99611	0.99634	0.99654	0.99672	0.99686
	799.11	0.99704	0.99689	0.99673	0.99654	0.99631	0.99606	0.99576	0.99541	0.99499	0.99451	0.99393	0.99324	0.99242	0.99142	0.99021	0.98874	0.98695	0.98476	0.98213	0.97905	0.9756	0.97205	0.96889	0.96679	0.96635	0.96768	0.9704	0.97383	0.97737	0.98064	0.98349	0.98588	0.98785	0.98947	0.9908	0.99189	0.99279	0.99354	0.99416	0.99469	0.99513	0.99551	0.99583	0.9961	0.99634	0.99654	0.99671	0.99686
	799.12	0.99704	0.9969	0.99673	0.99654	0.99632	0.99606	0.99576	0.99541	0.995	0.99452	0.99394	0.99326	0.99244	0.99144	0.99024	0.98877	0.98698	0.98481	0.98219	0.97912	0.97568	0.97212	0.96895	0.96683	0.96634	0.96764	0.97033	0.97375	0.97729	0.98058	0.98343	0.98583	0.98781	0.98944	0.99077	0.99187	0.99277	0.99352	0.99415	0.99468	0.99512	0.9955	0.99582	0.99609	0.99633	0.99653	0.99671	0.99686
	799.13	0.99704	0.9969	0.99673	0.99654	0.99632	0.99607	0.99577	0.99542	0.99501	0.99453	0.99395	0.99327	0.99245	0.99146	0.99027	0.98881	0.98702	0.98486	0.98225	0.97919	0.97575	0.9722	0.96901	0.96686	0.96633	0.96759	0.97026	0.97367	0.97722	0.9805	0.98337	0.98578	0.98777	0.9894	0.99074	0.99184	0.99275	0.9935	0.99413	0.99466	0.99511	0.99549	0.99581	0.99609	0.99632	0.99653	0.9967	0.99685
	799.14	0.99704	0.9969	0.99674	0.99655	0.99633	0.99607	0.99577	0.99542	0.99502	0.99454	0.99397	0.99329	0.99247	0.99149	0.99029	0.98884	0.98706	0.98491	0.98231	0.97926	0.97583	0.97227	0.96907	0.96689	0.96633	0.96755	0.97019	0.97359	0.97714	0.98043	0.98331	0.98573	0.98772	0.98937	0.99071	0.99182	0.99273	0.99349	0.99412	0.99465	0.9951	0.99548	0.9958	0.99608	0.99632	0.99652	0.9967	0.99685
	799.15	0.99704	0.9969	0.99674	0.99655	0.99633	0.99607	0.99578	0.99543	0.99502	0.99455	0.99398	0.9933	0.99249	0.99151	0.99032	0.98887	0.9871	0.98495	0.98237	0.97933	0.97591	0.97235	0.96914	0.96693	0.96633	0.96751	0.97013	0.97351	0.97706	0.98036	0.98324	0.98567	0.98768	0.98933	0.99068	0.99179	0.99271	0.99347	0.9941	0.99464	0.99509	0.99547	0.9958	0.99607	0.99631	0.99652	0.99669	0.99684
	799.16	0.99705	0.9969	0.99674	0.99655	0.99633	0.99608	0.99578	0.99544	0.99503	0.99455	0.99399	0.99331	0.9925	0.99153	0.99034	0.9889	0.98714	0.985	0.98243	0.9794	0.97598	0.97243	0.9692	0.96696	0.96632	0.96747	0.97006	0.97343	0.97698	0.98029	0.98318	0.98562	0.98764	0.98929	0.99065	0.99177	0.99269	0.99345	0.99409	0.99462	0.99508	0.99546	0.99579	0.99607	0.99631	0.99651	0.99669	0.99684
	799.17	0.99705	0.99691	0.99674	0.99656	0.99634	0.99608	0.99579	0.99544	0.99504	0.99456	0.994	0.99333	0.99252	0.99155	0.99037	0.98893	0.98718	0.98505	0.98249	0.97947	0.97606	0.97251	0.96927	0.967	0.96632	0.96742	0.96999	0.97335	0.9769	0.98021	0.98312	0.98556	0.98759	0.98925	0.99062	0.99174	0.99266	0.99343	0.99407	0.99461	0.99507	0.99545	0.99578	0.99606	0.9963	0.99651	0.99668	0.99683
	799.18	0.99705	0.99691	0.99675	0.99656	0.99634	0.99609	0.99579	0.99545	0.99505	0.99457	0.99401	0.99334	0.99254	0.99157	0.9904	0.98897	0.98722	0.9851	0.98255	0.97954	0.97614	0.97258	0.96933	0.96704	0.96632	0.96738	0.96992	0.97327	0.97681	0.98014	0.98305	0.98551	0.98754	0.98922	0.99059	0.99171	0.99264	0.99341	0.99406	0.9946	0.99505	0.99544	0.99577	0.99605	0.99629	0.9965	0.99668	0.99683
	799.19	0.99705	0.99691	0.99675	0.99656	0.99635	0.99609	0.9958	0.99546	0.99506	0.99458	0.99402	0.99336	0.99256	0.99159	0.99042	0.989	0.98726	0.98515	0.98261	0.97961	0.97622	0.97267	0.9694	0.96708	0.96632	0.96734	0.96985	0.97319	0.97673	0.98006	0.98298	0.98545	0.9875	0.98918	0.99055	0.99169	0.99262	0.99339	0.99404	0.99458	0.99504	0.99543	0.99576	0.99604	0.99629	0.99649	0.99667	0.99683
	799.2	0.99705	0.99691	0.99675	0.99657	0.99635	0.9961	0.99581	0.99547	0.99507	0.99459	0.99404	0.99337	0.99257	0.99161	0.99045	0.98903	0.9873	0.9852	0.98267	0.97968	0.9763	0.97275	0.96947	0.96712	0.96632	0.9673	0.96977	0.9731	0.97664	0.97998	0.98292	0.9854	0.98745	0.98914	0.99052	0.99166	0.9926	0.99338	0.99402	0.99457	0.99503	0.99542	0.99575	0.99604	0.99628	0.99649	0.99667	0.99682
	799.21	0.99706	0.99692	0.99676	0.99657	0.99635	0.9961	0.99581	0.99547	0.99507	0.9946	0.99405	0.99339	0.99259	0.99164	0.99048	0.98907	0.98735	0.98525	0.98273	0.97975	0.97638	0.97283	0.96954	0.96716	0.96632	0.96726	0.9697	0.97302	0.97656	0.9799	0.98285	0.98534	0.9874	0.9891	0.99049	0.99163	0.99257	0.99336	0.99401	0.99456	0.99502	0.99541	0.99574	0.99603	0.99627	0.99648	0.99666	0.99682
	799.22	0.99706	0.99692	0.99676	0.99657	0.99636	0.99611	0.99582	0.99548	0.99508	0.99461	0.99406	0.9934	0.99261	0.99166	0.9905	0.9891	0.98739	0.9853	0.98279	0.97983	0.97646	0.97291	0.96961	0.96721	0.96632	0.96722	0.96963	0.97293	0.97647	0.97982	0.98278	0.98528	0.98735	0.98906	0.99045	0.9916	0.99255	0.99334	0.99399	0.99454	0.99501	0.9954	0.99573	0.99602	0.99626	0.99648	0.99666	0.99681
	799.23	0.99706	0.99692	0.99676	0.99658	0.99636	0.99611	0.99582	0.99549	0.99509	0.99462	0.99407	0.99341	0.99263	0.99168	0.99053	0.98913	0.98743	0.98535	0.98285	0.9799	0.97655	0.973	0.96968	0.96725	0.96632	0.96718	0.96956	0.97284	0.97638	0.97974	0.98271	0.98522	0.9873	0.98901	0.99042	0.99157	0.99253	0.99332	0.99397	0.99453	0.99499	0.99539	0.99572	0.99601	0.99626	0.99647	0.99665	0.99681
	799.24	0.99706	0.99692	0.99676	0.99658	0.99637	0.99612	0.99583	0.99549	0.9951	0.99463	0.99408	0.99343	0.99265	0.9917	0.99056	0.98917	0.98747	0.98541	0.98292	0.97997	0.97663	0.97308	0.96976	0.9673	0.96633	0.96714	0.96949	0.97275	0.97629	0.97966	0.98263	0.98516	0.98725	0.98897	0.99038	0.99154	0.9925	0.99329	0.99396	0.99451	0.99498	0.99538	0.99571	0.996	0.99625	0.99646	0.99665	0.9968
	799.25	0.99706	0.99693	0.99677	0.99658	0.99637	0.99612	0.99584	0.9955	0.99511	0.99464	0.9941	0.99344	0.99266	0.99172	0.99059	0.9892	0.98751	0.98546	0.98298	0.98005	0.97671	0.97317	0.96983	0.96734	0.96633	0.9671	0.96941	0.97266	0.9762	0.97957	0.98256	0.98509	0.9872	0.98893	0.99035	0.99151	0.99248	0.99327	0.99394	0.9945	0.99497	0.99537	0.9957	0.99599	0.99624	0.99646	0.99664	0.9968
	799.26	0.99707	0.99693	0.99677	0.99659	0.99637	0.99613	0.99584	0.99551	0.99512	0.99465	0.99411	0.99346	0.99268	0.99175	0.99061	0.98923	0.98755	0.98551	0.98304	0.98012	0.9768	0.97325	0.96991	0.96739	0.96634	0.96706	0.96934	0.97257	0.97611	0.97949	0.98249	0.98503	0.98714	0.98888	0.99031	0.99148	0.99245	0.99325	0.99392	0.99448	0.99495	0.99535	0.99569	0.99599	0.99624	0.99645	0.99663	0.99679
	799.27	0.99707	0.99693	0.99677	0.99659	0.99638	0.99613	0.99585	0.99551	0.99512	0.99466	0.99412	0.99347	0.9927	0.99177	0.99064	0.98927	0.9876	0.98556	0.98311	0.9802	0.97688	0.97334	0.96999	0.96744	0.96634	0.96702	0.96927	0.97248	0.97602	0.9794	0.98241	0.98497	0.98709	0.98884	0.99027	0.99145	0.99242	0.99323	0.9939	0.99446	0.99494	0.99534	0.99568	0.99598	0.99623	0.99644	0.99663	0.99679
	799.28	0.99707	0.99693	0.99678	0.99659	0.99638	0.99614	0.99585	0.99552	0.99513	0.99468	0.99413	0.99349	0.99272	0.99179	0.99067	0.9893	0.98764	0.98562	0.98317	0.98028	0.97697	0.97343	0.97007	0.96749	0.96635	0.96698	0.96919	0.97239	0.97592	0.97931	0.98233	0.9849	0.98704	0.98879	0.99024	0.99142	0.9924	0.99321	0.99388	0.99445	0.99493	0.99533	0.99567	0.99597	0.99622	0.99644	0.99662	0.99678
	799.29	0.99707	0.99694	0.99678	0.9966	0.99639	0.99614	0.99586	0.99553	0.99514	0.99469	0.99415	0.99351	0.99274	0.99181	0.9907	0.98934	0.98768	0.98567	0.98324	0.98035	0.97706	0.97352	0.97015	0.96754	0.96636	0.96695	0.96912	0.9723	0.97582	0.97922	0.98225	0.98483	0.98698	0.98875	0.9902	0.99139	0.99237	0.99318	0.99386	0.99443	0.99491	0.99532	0.99566	0.99596	0.99621	0.99643	0.99662	0.99678
	799.3	0.99707	0.99694	0.99678	0.9966	0.99639	0.99615	0.99587	0.99554	0.99515	0.9947	0.99416	0.99352	0.99276	0.99184	0.99073	0.98937	0.98773	0.98572	0.9833	0.98043	0.97714	0.97361	0.97023	0.9676	0.96637	0.96691	0.96905	0.9722	0.97573	0.97913	0.98217	0.98476	0.98692	0.9887	0.99016	0.99135	0.99234	0.99316	0.99384	0.99442	0.9949	0.99531	0.99565	0.99595	0.9962	0.99642	0.99661	0.99677
	799.31	0.99708	0.99694	0.99679	0.9966	0.9964	0.99615	0.99587	0.99554	0.99516	0.99471	0.99417	0.99354	0.99278	0.99186	0.99075	0.98941	0.98777	0.98578	0.98337	0.98051	0.97723	0.97371	0.97031	0.96765	0.96638	0.96687	0.96897	0.97211	0.97563	0.97904	0.98209	0.98469	0.98686	0.98865	0.99012	0.99132	0.99231	0.99314	0.99382	0.9944	0.99488	0.99529	0.99564	0.99594	0.9962	0.99642	0.9966	0.99677
	799.32	0.99708	0.99694	0.99679	0.99661	0.9964	0.99616	0.99588	0.99555	0.99517	0.99472	0.99419	0.99355	0.9928	0.99188	0.99078	0.98945	0.98782	0.98583	0.98343	0.98059	0.97732	0.9738	0.9704	0.96771	0.9664	0.96684	0.9689	0.97201	0.97553	0.97895	0.98201	0.98462	0.9868	0.9886	0.99008	0.99129	0.99229	0.99311	0.9938	0.99438	0.99487	0.99528	0.99563	0.99593	0.99619	0.99641	0.9966	0.99676
	799.33	0.99708	0.99695	0.99679	0.99661	0.9964	0.99616	0.99588	0.99556	0.99518	0.99473	0.9942	0.99357	0.99281	0.99191	0.99081	0.98948	0.98786	0.98589	0.9835	0.98067	0.97741	0.97389	0.97048	0.96777	0.96641	0.9668	0.96882	0.97192	0.97542	0.97885	0.98192	0.98455	0.98674	0.98855	0.99003	0.99125	0.99226	0.99309	0.99378	0.99436	0.99485	0.99527	0.99562	0.99592	0.99618	0.9964	0.99659	0.99675
	799.34	0.99708	0.99695	0.99679	0.99662	0.99641	0.99617	0.99589	0.99557	0.99519	0.99474	0.99421	0.99358	0.99283	0.99193	0.99084	0.98952	0.9879	0.98594	0.98357	0.98075	0.9775	0.97399	0.97057	0.96783	0.96643	0.96677	0.96875	0.97182	0.97532	0.97875	0.98184	0.98448	0.98668	0.9885	0.98999	0.99122	0.99223	0.99306	0.99376	0.99435	0.99484	0.99525	0.99561	0.99591	0.99617	0.99639	0.99658	0.99675
	799.35	0.99708	0.99695	0.9968	0.99662	0.99641	0.99617	0.9959	0.99557	0.9952	0.99475	0.99422	0.9936	0.99285	0.99196	0.99087	0.98955	0.98795	0.986	0.98364	0.98083	0.9776	0.97409	0.97066	0.96789	0.96645	0.96673	0.96867	0.97172	0.97522	0.97865	0.98175	0.9844	0.98662	0.98845	0.98995	0.99118	0.9922	0.99304	0.99374	0.99433	0.99482	0.99524	0.9956	0.9959	0.99616	0.99639	0.99658	0.99674
	799.36	0.99709	0.99695	0.9968	0.99662	0.99642	0.99618	0.9959	0.99558	0.9952	0.99476	0.99424	0.99362	0.99287	0.99198	0.9909	0.98959	0.988	0.98605	0.98371	0.98091	0.97769	0.97419	0.97075	0.96796	0.96646	0.9667	0.96859	0.97162	0.97511	0.97855	0.98166	0.98433	0.98656	0.98839	0.9899	0.99114	0.99217	0.99301	0.99372	0.99431	0.99481	0.99523	0.99559	0.99589	0.99615	0.99638	0.99657	0.99674
	799.37	0.99709	0.99696	0.9968	0.99663	0.99642	0.99619	0.99591	0.99559	0.99521	0.99477	0.99425	0.99363	0.99289	0.992	0.99093	0.98963	0.98804	0.98611	0.98377	0.98099	0.97778	0.97429	0.97084	0.96802	0.96649	0.96667	0.96852	0.97152	0.975	0.97845	0.98157	0.98425	0.98649	0.98834	0.98986	0.99111	0.99213	0.99299	0.9937	0.99429	0.99479	0.99521	0.99557	0.99588	0.99614	0.99637	0.99656	0.99673
	799.38	0.99709	0.99696	0.99681	0.99663	0.99643	0.99619	0.99592	0.9956	0.99522	0.99478	0.99427	0.99365	0.99291	0.99203	0.99096	0.98967	0.98809	0.98617	0.98384	0.98108	0.97788	0.97439	0.97094	0.96809	0.96651	0.96664	0.96844	0.97141	0.97489	0.97834	0.98147	0.98417	0.98642	0.98828	0.98981	0.99107	0.9921	0.99296	0.99367	0.99427	0.99477	0.9952	0.99556	0.99587	0.99613	0.99636	0.99656	0.99672
	799.39	0.99709	0.99696	0.99681	0.99664	0.99643	0.9962	0.99592	0.99561	0.99523	0.9948	0.99428	0.99367	0.99293	0.99205	0.99099	0.9897	0.98813	0.98622	0.98391	0.98116	0.97797	0.97449	0.97103	0.96816	0.96653	0.96661	0.96837	0.97131	0.97478	0.97824	0.98138	0.98409	0.98635	0.98823	0.98976	0.99103	0.99207	0.99293	0.99365	0.99425	0.99476	0.99518	0.99555	0.99586	0.99612	0.99635	0.99655	0.99672
	799.4	0.9971	0.99696	0.99681	0.99664	0.99644	0.9962	0.99593	0.99561	0.99524	0.99481	0.99429	0.99368	0.99295	0.99208	0.99102	0.98974	0.98818	0.98628	0.98398	0.98124	0.97807	0.97459	0.97113	0.96823	0.96656	0.96658	0.96829	0.97121	0.97467	0.97813	0.98128	0.984	0.98628	0.98817	0.98972	0.99099	0.99204	0.9929	0.99362	0.99423	0.99474	0.99517	0.99554	0.99585	0.99611	0.99634	0.99654	0.99671
	799.41	0.9971	0.99697	0.99682	0.99664	0.99644	0.99621	0.99594	0.99562	0.99525	0.99482	0.99431	0.9937	0.99297	0.9921	0.99105	0.98978	0.98823	0.98634	0.98406	0.98133	0.97817	0.9747	0.97123	0.96831	0.96659	0.96655	0.96821	0.9711	0.97455	0.97802	0.98118	0.98392	0.98621	0.98811	0.98967	0.99095	0.992	0.99287	0.9936	0.99421	0.99472	0.99515	0.99552	0.99584	0.99611	0.99634	0.99653	0.9967
	799.42	0.9971	0.99697	0.99682	0.99665	0.99645	0.99621	0.99594	0.99563	0.99526	0.99483	0.99432	0.99372	0.993	0.99213	0.99109	0.98982	0.98828	0.9864	0.98413	0.98142	0.97827	0.9748	0.97133	0.96838	0.96661	0.96652	0.96814	0.97099	0.97443	0.97791	0.98108	0.98383	0.98614	0.98805	0.98962	0.9909	0.99197	0.99284	0.99358	0.99419	0.9947	0.99514	0.99551	0.99582	0.99609	0.99633	0.99653	0.9967
	799.43	0.9971	0.99697	0.99682	0.99665	0.99645	0.99622	0.99595	0.99564	0.99527	0.99484	0.99434	0.99373	0.99302	0.99216	0.99112	0.98986	0.98832	0.98646	0.9842	0.9815	0.97837	0.97491	0.97143	0.96846	0.96665	0.9665	0.96806	0.97088	0.97431	0.97779	0.98098	0.98374	0.98606	0.98799	0.98956	0.99086	0.99193	0.99281	0.99355	0.99417	0.99468	0.99512	0.99549	0.99581	0.99608	0.99632	0.99652	0.99669
	799.44	0.9971	0.99698	0.99683	0.99666	0.99646	0.99623	0.99596	0.99565	0.99528	0.99485	0.99435	0.99375	0.99304	0.99218	0.99115	0.9899	0.98837	0.98652	0.98427	0.98159	0.97847	0.97502	0.97154	0.96854	0.96668	0.96647	0.96798	0.97077	0.97419	0.97767	0.98087	0.98365	0.98599	0.98792	0.98951	0.99082	0.99189	0.99278	0.99352	0.99414	0.99467	0.99511	0.99548	0.9958	0.99607	0.99631	0.99651	0.99668
	799.45	0.99711	0.99698	0.99683	0.99666	0.99646	0.99623	0.99597	0.99565	0.99529	0.99487	0.99436	0.99377	0.99306	0.99221	0.99118	0.98994	0.98842	0.98658	0.98435	0.98168	0.97857	0.97513	0.97164	0.96862	0.96672	0.96645	0.96791	0.97066	0.97407	0.97755	0.98077	0.98356	0.98591	0.98786	0.98946	0.99077	0.99186	0.99275	0.9935	0.99412	0.99465	0.99509	0.99547	0.99579	0.99606	0.9963	0.9965	0.99668
	799.46	0.99711	0.99698	0.99683	0.99666	0.99647	0.99624	0.99597	0.99566	0.9953	0.99488	0.99438	0.99379	0.99308	0.99223	0.99121	0.98998	0.98847	0.98664	0.98442	0.98177	0.97868	0.97524	0.97175	0.9687	0.96675	0.96643	0.96783	0.97055	0.97394	0.97743	0.98066	0.98347	0.98583	0.98779	0.9894	0.99073	0.99182	0.99272	0.99347	0.9941	0.99463	0.99507	0.99545	0.99578	0.99605	0.99629	0.99649	0.99667
	799.47	0.99711	0.99698	0.99684	0.99667	0.99647	0.99624	0.99598	0.99567	0.99531	0.99489	0.99439	0.9938	0.9931	0.99226	0.99125	0.99002	0.98852	0.9867	0.9845	0.98186	0.97878	0.97536	0.97186	0.96879	0.96679	0.96641	0.96776	0.97044	0.97382	0.97731	0.98054	0.98337	0.98575	0.98772	0.98934	0.99068	0.99178	0.99269	0.99344	0.99407	0.99461	0.99506	0.99544	0.99576	0.99604	0.99628	0.99649	0.99666
	799.48	0.99711	0.99699	0.99684	0.99667	0.99648	0.99625	0.99599	0.99568	0.99532	0.9949	0.99441	0.99382	0.99312	0.99229	0.99128	0.99006	0.98857	0.98676	0.98457	0.98195	0.97889	0.97547	0.97198	0.96888	0.96684	0.96639	0.96768	0.97033	0.97369	0.97718	0.98043	0.98327	0.98566	0.98765	0.98929	0.99063	0.99174	0.99265	0.99341	0.99405	0.99459	0.99504	0.99542	0.99575	0.99603	0.99627	0.99648	0.99665
	799.49	0.99712	0.99699	0.99685	0.99668	0.99648	0.99626	0.99599	0.99569	0.99533	0.99492	0.99442	0.99384	0.99315	0.99231	0.99131	0.9901	0.98862	0.98683	0.98465	0.98204	0.97899	0.97559	0.97209	0.96897	0.96688	0.96637	0.9676	0.97021	0.97356	0.97705	0.98031	0.98317	0.98558	0.98758	0.98923	0.99058	0.9917	0.99262	0.99338	0.99403	0.99456	0.99502	0.99541	0.99574	0.99602	0.99626	0.99647	0.99665
	799.5	0.99712	0.99699	0.99685	0.99668	0.99649	0.99626	0.996	0.9957	0.99534	0.99493	0.99444	0.99386	0.99317	0.99234	0.99135	0.99014	0.98867	0.98689	0.98473	0.98213	0.9791	0.97571	0.97221	0.96907	0.96693	0.96636	0.96753	0.97009	0.97342	0.97692	0.98019	0.98306	0.98549	0.98751	0.98917	0.99053	0.99165	0.99258	0.99335	0.994	0.99454	0.995	0.99539	0.99572	0.99601	0.99625	0.99646	0.99664
	799.51	0.99712	0.997	0.99685	0.99669	0.99649	0.99627	0.99601	0.99571	0.99535	0.99494	0.99445	0.99388	0.99319	0.99237	0.99138	0.99018	0.98872	0.98695	0.9848	0.98223	0.97921	0.97583	0.97232	0.96916	0.96698	0.96635	0.96745	0.96998	0.97329	0.97679	0.98007	0.98296	0.9854	0.98743	0.9891	0.99048	0.99161	0.99255	0.99332	0.99397	0.99452	0.99498	0.99537	0.99571	0.99599	0.99624	0.99645	0.99663
	799.52	0.99712	0.997	0.99686	0.99669	0.9965	0.99628	0.99602	0.99572	0.99537	0.99495	0.99447	0.9939	0.99321	0.9924	0.99141	0.99022	0.98878	0.98702	0.98488	0.98232	0.97932	0.97595	0.97245	0.96926	0.96703	0.96633	0.96738	0.96986	0.97315	0.97665	0.97994	0.98285	0.98531	0.98735	0.98904	0.99042	0.99156	0.99251	0.99329	0.99395	0.9945	0.99496	0.99536	0.99569	0.99598	0.99623	0.99644	0.99662
	799.53	0.99713	0.997	0.99686	0.99669	0.9965	0.99628	0.99602	0.99573	0.99538	0.99497	0.99449	0.99392	0.99324	0.99243	0.99145	0.99026	0.98883	0.98708	0.98496	0.98242	0.97943	0.97607	0.97257	0.96936	0.96708	0.96633	0.96731	0.96974	0.97301	0.97651	0.97982	0.98274	0.98521	0.98727	0.98897	0.99037	0.99152	0.99247	0.99326	0.99392	0.99447	0.99494	0.99534	0.99568	0.99597	0.99622	0.99643	0.99661
	799.54	0.99713	0.99701	0.99686	0.9967	0.99651	0.99629	0.99603	0.99573	0.99539	0.99498	0.9945	0.99393	0.99326	0.99245	0.99148	0.99031	0.98888	0.98715	0.98504	0.98251	0.97955	0.9762	0.97269	0.96947	0.96714	0.96632	0.96723	0.96962	0.97287	0.97636	0.97968	0.98262	0.98512	0.98719	0.98891	0.99031	0.99147	0.99243	0.99323	0.99389	0.99445	0.99492	0.99532	0.99566	0.99595	0.9962	0.99642	0.9966
	799.55	0.99713	0.99701	0.99687	0.9967	0.99651	0.99629	0.99604	0.99574	0.9954	0.99499	0.99452	0.99395	0.99328	0.99248	0.99152	0.99035	0.98893	0.98721	0.98512	0.98261	0.97966	0.97633	0.97282	0.96957	0.9672	0.96631	0.96716	0.9695	0.97272	0.97622	0.97955	0.9825	0.98502	0.98711	0.98884	0.99026	0.99142	0.99239	0.99319	0.99386	0.99443	0.9949	0.9953	0.99565	0.99594	0.99619	0.99641	0.9966
	799.56	0.99713	0.99701	0.99687	0.99671	0.99652	0.9963	0.99605	0.99575	0.99541	0.99501	0.99453	0.99397	0.99331	0.99251	0.99155	0.99039	0.98899	0.98728	0.9852	0.98271	0.97978	0.97645	0.97295	0.96968	0.96727	0.96631	0.96709	0.96937	0.97258	0.97607	0.97941	0.98238	0.98491	0.98702	0.98876	0.9902	0.99137	0.99235	0.99316	0.99383	0.9944	0.99488	0.99529	0.99563	0.99593	0.99618	0.9964	0.99659
	799.57	0.99714	0.99702	0.99688	0.99671	0.99653	0.99631	0.99606	0.99576	0.99542	0.99502	0.99455	0.99399	0.99333	0.99254	0.99159	0.99044	0.98904	0.98735	0.98529	0.98281	0.97989	0.97659	0.97308	0.9698	0.96734	0.96631	0.96702	0.96925	0.97243	0.97592	0.97927	0.98226	0.98481	0.98694	0.98869	0.99013	0.99132	0.99231	0.99312	0.9938	0.99437	0.99486	0.99527	0.99561	0.99591	0.99617	0.99639	0.99658
	799.58	0.99714	0.99702	0.99688	0.99672	0.99653	0.99631	0.99606	0.99577	0.99543	0.99503	0.99457	0.99401	0.99336	0.99257	0.99163	0.99048	0.9891	0.98741	0.98537	0.98291	0.98001	0.97672	0.97322	0.96991	0.96741	0.96631	0.96695	0.96913	0.97227	0.97576	0.97913	0.98213	0.9847	0.98685	0.98862	0.99007	0.99127	0.99226	0.99308	0.99377	0.99435	0.99483	0.99525	0.9956	0.9959	0.99616	0.99638	0.99657
	799.59	0.99714	0.99702	0.99688	0.99672	0.99654	0.99632	0.99607	0.99578	0.99544	0.99505	0.99458	0.99403	0.99338	0.9926	0.99166	0.99053	0.98915	0.98748	0.98545	0.98301	0.98013	0.97685	0.97336	0.97003	0.96748	0.96632	0.96688	0.969	0.97212	0.9756	0.97898	0.982	0.98459	0.98675	0.98854	0.99001	0.99122	0.99222	0.99305	0.99374	0.99432	0.99481	0.99523	0.99558	0.99588	0.99614	0.99637	0.99656
	799.6	0.99715	0.99703	0.99689	0.99673	0.99654	0.99633	0.99608	0.99579	0.99546	0.99506	0.9946	0.99405	0.99341	0.99263	0.9917	0.99057	0.98921	0.98755	0.98554	0.98312	0.98025	0.97699	0.9735	0.97016	0.96756	0.96633	0.96681	0.96888	0.97196	0.97544	0.97882	0.98187	0.98447	0.98666	0.98846	0.98994	0.99116	0.99217	0.99301	0.99371	0.99429	0.99479	0.99521	0.99556	0.99587	0.99613	0.99635	0.99655
	799.61	0.99715	0.99703	0.99689	0.99673	0.99655	0.99634	0.99609	0.9958	0.99547	0.99508	0.99462	0.99408	0.99343	0.99266	0.99174	0.99062	0.98927	0.98762	0.98562	0.98322	0.98038	0.97713	0.97364	0.97028	0.96764	0.96634	0.96675	0.96875	0.9718	0.97527	0.97867	0.98173	0.98436	0.98656	0.98838	0.98987	0.9911	0.99212	0.99297	0.99367	0.99426	0.99476	0.99518	0.99554	0.99585	0.99612	0.99634	0.99654
	799.62	0.99715	0.99703	0.9969	0.99674	0.99656	0.99634	0.9961	0.99581	0.99548	0.99509	0.99464	0.9941	0.99346	0.99269	0.99177	0.99067	0.98932	0.98769	0.98571	0.98333	0.9805	0.97727	0.97378	0.97041	0.96772	0.96635	0.96668	0.96862	0.97164	0.9751	0.97851	0.98159	0.98424	0.98646	0.98829	0.9898	0.99105	0.99207	0.99293	0.99364	0.99423	0.99474	0.99516	0.99553	0.99584	0.9961	0.99633	0.99653
	799.63	0.99715	0.99704	0.9969	0.99674	0.99656	0.99635	0.99611	0.99582	0.99549	0.99511	0.99465	0.99412	0.99348	0.99272	0.99181	0.99071	0.98938	0.98776	0.9858	0.98343	0.98063	0.97741	0.97393	0.97055	0.96781	0.96637	0.96662	0.96849	0.97147	0.97492	0.97834	0.98144	0.98411	0.98635	0.9882	0.98973	0.99099	0.99202	0.99288	0.9936	0.9942	0.99471	0.99514	0.99551	0.99582	0.99609	0.99632	0.99652
	799.64	0.99716	0.99704	0.99691	0.99675	0.99657	0.99636	0.99612	0.99583	0.99551	0.99512	0.99467	0.99414	0.99351	0.99275	0.99185	0.99076	0.98944	0.98783	0.98589	0.98354	0.98075	0.97755	0.97408	0.97068	0.96791	0.96639	0.96656	0.96836	0.9713	0.97475	0.97817	0.98129	0.98398	0.98624	0.98811	0.98965	0.99092	0.99197	0.99284	0.99356	0.99417	0.99468	0.99512	0.99549	0.9958	0.99607	0.9963	0.9965
	799.65	0.99716	0.99704	0.99691	0.99675	0.99657	0.99637	0.99612	0.99584	0.99552	0.99514	0.99469	0.99416	0.99353	0.99279	0.99189	0.99081	0.9895	0.98791	0.98598	0.98365	0.98088	0.9777	0.97424	0.97082	0.968	0.96642	0.9665	0.96823	0.97113	0.97456	0.978	0.98114	0.98385	0.98613	0.98802	0.98958	0.99086	0.99192	0.99279	0.99353	0.99414	0.99466	0.99509	0.99547	0.99578	0.99606	0.99629	0.99649
	799.66	0.99716	0.99705	0.99691	0.99676	0.99658	0.99637	0.99613	0.99585	0.99553	0.99515	0.99471	0.99418	0.99356	0.99282	0.99193	0.99086	0.98956	0.98798	0.98607	0.98376	0.98101	0.97785	0.97439	0.97097	0.96811	0.96645	0.96645	0.9681	0.97096	0.97438	0.97782	0.98098	0.98371	0.98602	0.98792	0.9895	0.99079	0.99186	0.99275	0.99349	0.99411	0.99463	0.99507	0.99545	0.99577	0.99604	0.99628	0.99648
	799.67	0.99717	0.99705	0.99692	0.99676	0.99659	0.99638	0.99614	0.99587	0.99554	0.99517	0.99473	0.9942	0.99359	0.99285	0.99197	0.99091	0.98962	0.98806	0.98616	0.98387	0.98115	0.978	0.97455	0.97112	0.96821	0.96648	0.96639	0.96797	0.97078	0.97419	0.97764	0.98081	0.98357	0.9859	0.98783	0.98941	0.99072	0.9918	0.9927	0.99345	0.99407	0.9946	0.99504	0.99542	0.99575	0.99602	0.99626	0.99647
	799.68	0.99717	0.99706	0.99692	0.99677	0.99659	0.99639	0.99615	0.99588	0.99556	0.99518	0.99474	0.99423	0.99361	0.99288	0.99201	0.99096	0.98968	0.98813	0.98625	0.98398	0.98128	0.97815	0.97472	0.97127	0.96832	0.96652	0.96634	0.96784	0.9706	0.97399	0.97745	0.98064	0.98343	0.98577	0.98772	0.98933	0.99065	0.99174	0.99265	0.9934	0.99404	0.99457	0.99502	0.9954	0.99573	0.99601	0.99625	0.99646
	799.69	0.99717	0.99706	0.99693	0.99678	0.9966	0.9964	0.99616	0.99589	0.99557	0.9952	0.99476	0.99425	0.99364	0.99292	0.99205	0.99101	0.98974	0.98821	0.98634	0.98409	0.98141	0.97831	0.97488	0.97143	0.96844	0.96656	0.96629	0.96771	0.97042	0.97379	0.97725	0.98047	0.98327	0.98565	0.98762	0.98924	0.99058	0.99168	0.9926	0.99336	0.994	0.99454	0.99499	0.99538	0.99571	0.99599	0.99623	0.99644
	799.7	0.99718	0.99706	0.99693	0.99678	0.99661	0.9964	0.99617	0.9959	0.99558	0.99521	0.99478	0.99427	0.99367	0.99295	0.99209	0.99106	0.9898	0.98828	0.98644	0.98421	0.98155	0.97847	0.97505	0.97159	0.96856	0.96661	0.96625	0.96758	0.97024	0.97358	0.97706	0.98029	0.98312	0.98552	0.98751	0.98915	0.9905	0.99162	0.99255	0.99332	0.99396	0.9945	0.99496	0.99535	0.99569	0.99597	0.99622	0.99643
	799.71	0.99718	0.99707	0.99694	0.99679	0.99661	0.99641	0.99618	0.99591	0.9956	0.99523	0.9948	0.9943	0.9937	0.99299	0.99213	0.99111	0.98987	0.98836	0.98653	0.98433	0.98169	0.97863	0.97523	0.97175	0.96869	0.96666	0.96621	0.96745	0.97005	0.97337	0.97685	0.9801	0.98296	0.98538	0.98739	0.98906	0.99042	0.99155	0.99249	0.99327	0.99392	0.99447	0.99494	0.99533	0.99567	0.99595	0.9962	0.99641
	799.72	0.99718	0.99707	0.99694	0.99679	0.99662	0.99642	0.99619	0.99592	0.99561	0.99525	0.99482	0.99432	0.99373	0.99302	0.99218	0.99116	0.98993	0.98844	0.98663	0.98444	0.98183	0.97879	0.9754	0.97192	0.96882	0.96672	0.96617	0.96733	0.96986	0.97316	0.97664	0.97991	0.98279	0.98524	0.98728	0.98896	0.99034	0.99149	0.99243	0.99322	0.99388	0.99444	0.99491	0.9953	0.99564	0.99594	0.99619	0.9964
	799.73	0.99719	0.99708	0.99695	0.9968	0.99663	0.99643	0.9962	0.99593	0.99563	0.99526	0.99484	0.99434	0.99376	0.99306	0.99222	0.99121	0.99	0.98852	0.98673	0.98456	0.98197	0.97895	0.97558	0.9721	0.96896	0.96678	0.96613	0.9672	0.96967	0.97294	0.97642	0.97971	0.98262	0.98509	0.98715	0.98886	0.99026	0.99142	0.99237	0.99317	0.99384	0.9944	0.99487	0.99528	0.99562	0.99592	0.99617	0.99639
	799.74	0.99719	0.99708	0.99695	0.99681	0.99663	0.99644	0.99621	0.99595	0.99564	0.99528	0.99486	0.99437	0.99379	0.99309	0.99226	0.99127	0.99006	0.9886	0.98683	0.98468	0.98212	0.97912	0.97576	0.97228	0.9691	0.96685	0.96611	0.96707	0.96947	0.97271	0.9762	0.97951	0.98244	0.98494	0.98703	0.98875	0.99017	0.99134	0.99231	0.99312	0.9938	0.99436	0.99484	0.99525	0.9956	0.9959	0.99615	0.99637
	799.75	0.99719	0.99708	0.99696	0.99681	0.99664	0.99645	0.99622	0.99596	0.99565	0.9953	0.99488	0.99439	0.99382	0.99313	0.99231	0.99132	0.99013	0.98868	0.98693	0.98481	0.98227	0.97929	0.97595	0.97246	0.96925	0.96693	0.96608	0.96695	0.96927	0.97248	0.97596	0.97929	0.98226	0.98478	0.9869	0.98864	0.99008	0.99127	0.99225	0.99307	0.99375	0.99433	0.99481	0.99522	0.99557	0.99588	0.99613	0.99636
	799.76	0.9972	0.99709	0.99696	0.99682	0.99665	0.99646	0.99623	0.99597	0.99567	0.99532	0.9949	0.99442	0.99385	0.99316	0.99235	0.99137	0.99019	0.98876	0.98703	0.98493	0.98241	0.97946	0.97614	0.97265	0.96941	0.96701	0.96606	0.96682	0.96907	0.97225	0.97573	0.97908	0.98206	0.98462	0.98676	0.98853	0.98999	0.99119	0.99218	0.99301	0.9937	0.99429	0.99478	0.99519	0.99555	0.99585	0.99611	0.99634
	799.77	0.9972	0.99709	0.99697	0.99682	0.99666	0.99646	0.99624	0.99598	0.99568	0.99533	0.99492	0.99444	0.99388	0.9932	0.9924	0.99143	0.99026	0.98885	0.98713	0.98505	0.98256	0.97964	0.97633	0.97284	0.96957	0.9671	0.96605	0.9667	0.96887	0.97201	0.97548	0.97885	0.98187	0.98445	0.98662	0.98841	0.98989	0.99111	0.99212	0.99295	0.99366	0.99424	0.99474	0.99516	0.99552	0.99583	0.9961	0.99632
	799.78	0.9972	0.9971	0.99697	0.99683	0.99666	0.99647	0.99625	0.996	0.9957	0.99535	0.99495	0.99447	0.99391	0.99324	0.99244	0.99148	0.99033	0.98893	0.98723	0.98518	0.98272	0.97982	0.97653	0.97304	0.96974	0.9672	0.96604	0.96658	0.96867	0.97176	0.97523	0.97861	0.98166	0.98428	0.98647	0.98829	0.98979	0.99102	0.99204	0.99289	0.9936	0.9942	0.99471	0.99513	0.9955	0.99581	0.99608	0.9963
	799.79	0.99721	0.9971	0.99698	0.99684	0.99667	0.99648	0.99626	0.99601	0.99571	0.99537	0.99497	0.9945	0.99394	0.99328	0.99249	0.99154	0.9904	0.98902	0.98734	0.98531	0.98287	0.98	0.97673	0.97325	0.96991	0.9673	0.96604	0.96646	0.96846	0.9715	0.97497	0.97837	0.98144	0.98409	0.98632	0.98816	0.98968	0.99093	0.99197	0.99283	0.99355	0.99416	0.99467	0.9951	0.99547	0.99578	0.99605	0.99629
	799.8	0.99721	0.99711	0.99698	0.99684	0.99668	0.99649	0.99627	0.99602	0.99573	0.99539	0.99499	0.99452	0.99397	0.99332	0.99253	0.9916	0.99047	0.9891	0.98745	0.98544	0.98303	0.98018	0.97694	0.97346	0.97009	0.96742	0.96604	0.96635	0.96825	0.97125	0.9747	0.97812	0.98122	0.9839	0.98616	0.98803	0.98957	0.99084	0.99189	0.99277	0.9935	0.99411	0.99463	0.99507	0.99544	0.99576	0.99603	0.99627
	799.81	0.99721	0.99711	0.99699	0.99685	0.99669	0.9965	0.99629	0.99604	0.99575	0.99541	0.99501	0.99455	0.994	0.99335	0.99258	0.99166	0.99054	0.98919	0.98755	0.98557	0.98319	0.98037	0.97715	0.97367	0.97028	0.96754	0.96605	0.96624	0.96805	0.97098	0.97442	0.97785	0.98099	0.9837	0.98599	0.98789	0.98945	0.99075	0.99181	0.9927	0.99344	0.99406	0.99459	0.99503	0.99541	0.99573	0.99601	0.99625
	799.82	0.99722	0.99712	0.997	0.99686	0.9967	0.99651	0.9963	0.99605	0.99576	0.99543	0.99504	0.99458	0.99404	0.99339	0.99263	0.99171	0.99061	0.98928	0.98766	0.9857	0.98335	0.98056	0.97736	0.97389	0.97048	0.96767	0.96607	0.96614	0.96784	0.97071	0.97413	0.97758	0.98075	0.9835	0.98582	0.98774	0.98933	0.99065	0.99173	0.99263	0.99338	0.99401	0.99454	0.99499	0.99538	0.99571	0.99599	0.99623
	799.83	0.99722	0.99712	0.997	0.99686	0.99671	0.99652	0.99631	0.99606	0.99578	0.99545	0.99506	0.9946	0.99407	0.99343	0.99268	0.99177	0.99068	0.98937	0.98777	0.98584	0.98351	0.98075	0.97758	0.97412	0.97069	0.96781	0.9661	0.96604	0.96762	0.97043	0.97384	0.9773	0.9805	0.98328	0.98563	0.98759	0.98921	0.99054	0.99164	0.99256	0.99332	0.99396	0.9945	0.99496	0.99535	0.99568	0.99596	0.99621
	799.84	0.99723	0.99713	0.99701	0.99687	0.99671	0.99653	0.99632	0.99608	0.99579	0.99547	0.99508	0.99463	0.9941	0.99348	0.99273	0.99183	0.99076	0.98946	0.98788	0.98597	0.98368	0.98095	0.9778	0.97435	0.9709	0.96796	0.96614	0.96594	0.96741	0.97015	0.97353	0.97701	0.98023	0.98306	0.98544	0.98743	0.98908	0.99043	0.99155	0.99248	0.99326	0.99391	0.99445	0.99492	0.99531	0.99565	0.99594	0.99619
	799.85	0.99723	0.99713	0.99701	0.99688	0.99672	0.99654	0.99633	0.99609	0.99581	0.99549	0.99511	0.99466	0.99414	0.99352	0.99278	0.9919	0.99083	0.98955	0.988	0.98611	0.98384	0.98115	0.97803	0.97459	0.97112	0.96811	0.96619	0.96585	0.9672	0.96986	0.97322	0.9767	0.97996	0.98282	0.98525	0.98727	0.98894	0.99032	0.99146	0.9924	0.99319	0.99385	0.99441	0.99488	0.99528	0.99562	0.99591	0.99616
	799.86	0.99724	0.99714	0.99702	0.99689	0.99673	0.99655	0.99635	0.99611	0.99583	0.99551	0.99513	0.99469	0.99417	0.99356	0.99283	0.99196	0.99091	0.98964	0.98811	0.98625	0.98401	0.98135	0.97826	0.97484	0.97135	0.96828	0.96625	0.96577	0.96699	0.96957	0.97289	0.97639	0.97967	0.98257	0.98504	0.98709	0.98879	0.9902	0.99136	0.99232	0.99312	0.99379	0.99436	0.99483	0.99524	0.99559	0.99588	0.99614
	799.87	0.99724	0.99714	0.99703	0.99689	0.99674	0.99656	0.99636	0.99612	0.99585	0.99553	0.99516	0.99472	0.99421	0.9936	0.99288	0.99202	0.99099	0.98974	0.98823	0.9864	0.98419	0.98155	0.97849	0.97509	0.97159	0.96846	0.96632	0.9657	0.96678	0.96927	0.97256	0.97606	0.97937	0.98231	0.98482	0.98691	0.98864	0.99007	0.99125	0.99223	0.99305	0.99373	0.9943	0.99479	0.9952	0.99555	0.99586	0.99612
	799.88	0.99724	0.99715	0.99703	0.9969	0.99675	0.99657	0.99637	0.99614	0.99586	0.99555	0.99518	0.99475	0.99424	0.99365	0.99293	0.99208	0.99106	0.98983	0.98834	0.98654	0.98436	0.98176	0.97873	0.97535	0.97184	0.96865	0.9664	0.96563	0.96658	0.96896	0.97221	0.97571	0.97906	0.98204	0.98459	0.98672	0.98848	0.98994	0.99114	0.99214	0.99297	0.99366	0.99425	0.99474	0.99516	0.99552	0.99583	0.99609
	799.89	0.99725	0.99715	0.99704	0.99691	0.99676	0.99659	0.99638	0.99615	0.99588	0.99557	0.99521	0.99478	0.99428	0.99369	0.99299	0.99215	0.99114	0.98993	0.98846	0.98668	0.98454	0.98197	0.97898	0.97561	0.9721	0.96886	0.96649	0.96558	0.96637	0.96866	0.97185	0.97536	0.97874	0.98176	0.98435	0.98652	0.98832	0.9898	0.99103	0.99204	0.99289	0.99359	0.99419	0.99469	0.99512	0.99548	0.9958	0.99606
	799.9	0.99725	0.99716	0.99705	0.99692	0.99677	0.9966	0.9964	0.99617	0.9959	0.99559	0.99523	0.99481	0.99432	0.99373	0.99304	0.99221	0.99122	0.99003	0.98858	0.98683	0.98472	0.98219	0.97923	0.97588	0.97237	0.96907	0.9666	0.96553	0.96617	0.96834	0.97148	0.97499	0.97839	0.98146	0.98409	0.98631	0.98814	0.98965	0.9909	0.99194	0.9928	0.99352	0.99413	0.99464	0.99508	0.99545	0.99576	0.99604
	799.91	0.99726	0.99716	0.99705	0.99693	0.99678	0.99661	0.99641	0.99618	0.99592	0.99561	0.99526	0.99484	0.99436	0.99378	0.9931	0.99228	0.9913	0.99013	0.9887	0.98698	0.9849	0.98241	0.97948	0.97616	0.97264	0.9693	0.96672	0.9655	0.96598	0.96802	0.9711	0.9746	0.97804	0.98114	0.98383	0.98608	0.98795	0.9895	0.99078	0.99183	0.99271	0.99345	0.99407	0.99459	0.99503	0.99541	0.99573	0.99601
	799.92	0.99726	0.99717	0.99706	0.99693	0.99679	0.99662	0.99643	0.9962	0.99594	0.99564	0.99529	0.99488	0.99439	0.99383	0.99315	0.99235	0.99139	0.99023	0.98883	0.98713	0.98508	0.98263	0.97974	0.97645	0.97293	0.96955	0.96686	0.96548	0.96579	0.9677	0.97071	0.9742	0.97766	0.98081	0.98355	0.98585	0.98776	0.98934	0.99064	0.99172	0.99262	0.99337	0.994	0.99453	0.99498	0.99537	0.99569	0.99598
	799.93	0.99727	0.99718	0.99707	0.99694	0.9968	0.99663	0.99644	0.99622	0.99596	0.99566	0.99531	0.99491	0.99443	0.99387	0.99321	0.99242	0.99147	0.99033	0.98895	0.98729	0.98527	0.98285	0.98	0.97674	0.97323	0.9698	0.96701	0.96547	0.96561	0.96738	0.97031	0.97378	0.97727	0.98047	0.98325	0.9856	0.98755	0.98917	0.9905	0.9916	0.99252	0.99329	0.99393	0.99447	0.99493	0.99532	0.99566	0.99594
	799.94	0.99727	0.99718	0.99708	0.99695	0.99681	0.99664	0.99645	0.99623	0.99598	0.99568	0.99534	0.99494	0.99447	0.99392	0.99327	0.99249	0.99156	0.99043	0.98908	0.98744	0.98546	0.98308	0.98027	0.97704	0.97354	0.97007	0.96718	0.96548	0.96544	0.96705	0.9699	0.97334	0.97685	0.9801	0.98293	0.98533	0.98733	0.98898	0.99035	0.99148	0.99241	0.9932	0.99385	0.99441	0.99488	0.99528	0.99562	0.99591
	799.95	0.99728	0.99719	0.99708	0.99696	0.99682	0.99666	0.99647	0.99625	0.996	0.99571	0.99537	0.99498	0.99451	0.99397	0.99332	0.99256	0.99164	0.99054	0.98921	0.9876	0.98565	0.98331	0.98054	0.97735	0.97385	0.97036	0.96737	0.96551	0.96527	0.96672	0.96947	0.97289	0.97642	0.97971	0.9826	0.98505	0.9871	0.98879	0.99019	0.99134	0.9923	0.9931	0.99378	0.99434	0.99482	0.99523	0.99558	0.99588
	799.96	0.99728	0.99719	0.99709	0.99697	0.99683	0.99667	0.99648	0.99627	0.99602	0.99573	0.9954	0.99501	0.99455	0.99402	0.99338	0.99263	0.99173	0.99065	0.98934	0.98776	0.98585	0.98355	0.98082	0.97766	0.97418	0.97066	0.96757	0.96556	0.96512	0.9664	0.96903	0.97241	0.97596	0.9793	0.98225	0.98476	0.98685	0.98859	0.99002	0.9912	0.99219	0.99301	0.99369	0.99427	0.99476	0.99518	0.99553	0.99584
	799.97	0.99729	0.9972	0.9971	0.99698	0.99684	0.99668	0.9965	0.99629	0.99604	0.99576	0.99543	0.99504	0.9946	0.99407	0.99344	0.9927	0.99182	0.99075	0.98947	0.98792	0.98605	0.98379	0.9811	0.97798	0.97452	0.97098	0.9678	0.96562	0.96499	0.96608	0.96859	0.97192	0.97548	0.97887	0.98187	0.98444	0.98659	0.98837	0.98984	0.99105	0.99206	0.9929	0.99361	0.9942	0.9947	0.99512	0.99549	0.9958
	799.98	0.99729	0.99721	0.99711	0.99699	0.99685	0.9967	0.99651	0.99631	0.99606	0.99578	0.99546	0.99508	0.99464	0.99412	0.9935	0.99278	0.99191	0.99086	0.98961	0.98809	0.98625	0.98403	0.98139	0.97831	0.97488	0.97131	0.96805	0.96571	0.96487	0.96576	0.96813	0.97141	0.97498	0.97841	0.98148	0.98411	0.98631	0.98814	0.98965	0.99089	0.99193	0.99279	0.99351	0.99412	0.99463	0.99507	0.99544	0.99576
	799.99	0.9973	0.99721	0.99711	0.997	0.99686	0.99671	0.99653	0.99632	0.99609	0.99581	0.99549	0.99512	0.99468	0.99417	0.99357	0.99285	0.992	0.99097	0.98974	0.98825	0.98645	0.98428	0.98168	0.97865	0.97524	0.97166	0.96832	0.96583	0.96477	0.96544	0.96766	0.97087	0.97444	0.97792	0.98105	0.98375	0.98601	0.98789	0.98944	0.99073	0.99179	0.99267	0.99341	0.99404	0.99456	0.99501	0.99539	0.99571
	800	0.9973	0.99722	0.99712	0.99701	0.99688	0.99672	0.99655	0.99634	0.99611	0.99584	0.99552	0.99515	0.99473	0.99422	0.99363	0.99293	0.99209	0.99109	0.98988	0.98842	0.98666	0.98453	0.98198	0.97899	0.97561	0.97203	0.96862	0.96597	0.96469	0.96514	0.96719	0.97032	0.97388	0.97741	0.9806	0.98337	0.98569	0.98763	0.98922	0.99054	0.99164	0.99255	0.99331	0.99395	0.99449	0.99495	0.99534	0.99567
	800.01	0.99731	0.99723	0.99713	0.99702	0.99689	0.99674	0.99656	0.99636	0.99613	0.99586	0.99555	0.99519	0.99477	0.99428	0.99369	0.993	0.99218	0.9912	0.99002	0.98859	0.98687	0.98478	0.98229	0.97935	0.976	0.97241	0.96893	0.96613	0.96463	0.96485	0.96671	0.96974	0.97329	0.97686	0.98012	0.98296	0.98535	0.98734	0.98899	0.99035	0.99148	0.99241	0.9932	0.99385	0.99441	0.99488	0.99528	0.99562
	800.02	0.99732	0.99724	0.99714	0.99703	0.9969	0.99675	0.99658	0.99638	0.99616	0.99589	0.99559	0.99523	0.99482	0.99433	0.99376	0.99308	0.99228	0.99132	0.99016	0.98876	0.98708	0.98504	0.98259	0.97971	0.9764	0.97281	0.96928	0.96633	0.96461	0.96457	0.96623	0.96914	0.97267	0.97627	0.9796	0.98252	0.98498	0.98704	0.98874	0.99014	0.99131	0.99227	0.99308	0.99375	0.99432	0.99481	0.99522	0.99557
	800.03	0.99732	0.99724	0.99715	0.99704	0.99691	0.99677	0.9966	0.9964	0.99618	0.99592	0.99562	0.99527	0.99486	0.99439	0.99383	0.99316	0.99237	0.99143	0.9903	0.98894	0.98729	0.9853	0.98291	0.98007	0.97681	0.97323	0.96965	0.96656	0.96461	0.96431	0.96574	0.96852	0.97202	0.97565	0.97905	0.98205	0.98459	0.98671	0.98847	0.98992	0.99112	0.99212	0.99295	0.99365	0.99423	0.99473	0.99515	0.99551
	800.04	0.99733	0.99725	0.99716	0.99705	0.99693	0.99678	0.99662	0.99643	0.9962	0.99595	0.99565	0.99531	0.99491	0.99444	0.99389	0.99324	0.99247	0.99155	0.99045	0.98912	0.98751	0.98556	0.98323	0.98045	0.97723	0.97367	0.97004	0.96683	0.96465	0.96408	0.96526	0.96789	0.97133	0.97499	0.97846	0.98154	0.98416	0.98636	0.98818	0.98968	0.99092	0.99195	0.99281	0.99353	0.99414	0.99465	0.99508	0.99546
	800.05	0.99734	0.99726	0.99717	0.99706	0.99694	0.9968	0.99664	0.99645	0.99623	0.99598	0.99569	0.99535	0.99496	0.9945	0.99396	0.99333	0.99257	0.99167	0.9906	0.9893	0.98773	0.98583	0.98355	0.98083	0.97766	0.97413	0.97047	0.96713	0.96473	0.96387	0.96479	0.96723	0.97061	0.97429	0.97783	0.98099	0.9837	0.98598	0.98786	0.98942	0.99071	0.99177	0.99266	0.99341	0.99403	0.99456	0.99501	0.99539
	800.06	0.99734	0.99727	0.99718	0.99708	0.99695	0.99682	0.99665	0.99647	0.99626	0.99601	0.99572	0.99539	0.99501	0.99456	0.99403	0.99341	0.99267	0.9918	0.99074	0.98948	0.98795	0.9861	0.98388	0.98122	0.97811	0.97461	0.97092	0.96747	0.96485	0.96369	0.96432	0.96656	0.96984	0.97353	0.97714	0.9804	0.9832	0.98556	0.98752	0.98914	0.99048	0.99158	0.9925	0.99327	0.99392	0.99447	0.99493	0.99533
	800.07	0.99735	0.99728	0.99719	0.99709	0.99697	0.99683	0.99667	0.99649	0.99628	0.99604	0.99576	0.99544	0.99506	0.99462	0.9941	0.9935	0.99278	0.99192	0.9909	0.98966	0.98818	0.98638	0.98421	0.98162	0.97857	0.9751	0.9714	0.96785	0.96502	0.96356	0.96387	0.96588	0.96905	0.97273	0.9764	0.97976	0.98266	0.98511	0.98715	0.98883	0.99022	0.99138	0.99233	0.99313	0.9938	0.99437	0.99485	0.99525
	800.08	0.99736	0.99729	0.9972	0.9971	0.99698	0.99685	0.99669	0.99652	0.99631	0.99607	0.9958	0.99548	0.99511	0.99468	0.99418	0.99358	0.99288	0.99205	0.99105	0.98985	0.9884	0.98666	0.98455	0.98202	0.97903	0.97562	0.97192	0.96827	0.96524	0.96347	0.96345	0.96519	0.96821	0.97188	0.97561	0.97906	0.98207	0.98462	0.98675	0.9885	0.98995	0.99115	0.99214	0.99297	0.99367	0.99426	0.99475	0.99518
	800.09	0.99736	0.99729	0.99721	0.99711	0.997	0.99687	0.99671	0.99654	0.99634	0.9961	0.99584	0.99552	0.99516	0.99474	0.99425	0.99367	0.99299	0.99217	0.9912	0.99004	0.98864	0.98694	0.98489	0.98243	0.97951	0.97615	0.97246	0.96874	0.96551	0.96344	0.96306	0.96449	0.96735	0.97097	0.97475	0.9783	0.98143	0.98409	0.9863	0.98814	0.98965	0.9909	0.99194	0.99281	0.99353	0.99414	0.99466	0.99509
	800.1	0.99737	0.9973	0.99722	0.99713	0.99701	0.99689	0.99674	0.99656	0.99637	0.99614	0.99587	0.99557	0.99522	0.9948	0.99432	0.99376	0.99309	0.9923	0.99136	0.99023	0.98887	0.98723	0.98524	0.98285	0.98	0.9767	0.97303	0.96925	0.96584	0.96346	0.96271	0.9638	0.96644	0.97	0.97383	0.97748	0.98072	0.9835	0.98582	0.98774	0.98933	0.99063	0.99172	0.99262	0.99338	0.99401	0.99455	0.995
	800.11	0.99738	0.99731	0.99723	0.99714	0.99703	0.9969	0.99676	0.99659	0.9964	0.99617	0.99591	0.99562	0.99527	0.99487	0.9944	0.99385	0.9932	0.99243	0.99152	0.99042	0.98911	0.98751	0.98559	0.98327	0.9805	0.97727	0.97363	0.96981	0.96623	0.96355	0.96241	0.96313	0.96551	0.96897	0.97282	0.97657	0.97995	0.98285	0.98528	0.9873	0.98897	0.99034	0.99148	0.99242	0.99321	0.99387	0.99443	0.99491
	800.12	0.99739	0.99732	0.99725	0.99715	0.99705	0.99692	0.99678	0.99661	0.99642	0.99621	0.99595	0.99566	0.99533	0.99493	0.99448	0.99394	0.99331	0.99257	0.99168	0.99062	0.98934	0.98781	0.98595	0.9837	0.98102	0.97785	0.97426	0.97041	0.96669	0.96372	0.96218	0.96248	0.96456	0.96788	0.97174	0.97558	0.97909	0.98213	0.98469	0.98682	0.98857	0.99001	0.99121	0.9922	0.99303	0.99372	0.99431	0.9948
	800.13	0.9974	0.99733	0.99726	0.99717	0.99706	0.99694	0.9968	0.99664	0.99646	0.99624	0.996	0.99571	0.99538	0.995	0.99456	0.99404	0.99342	0.9927	0.99184	0.99082	0.98959	0.9881	0.98631	0.98414	0.98154	0.97846	0.97492	0.97106	0.96723	0.96398	0.96202	0.96187	0.9636	0.96672	0.97056	0.9745	0.97815	0.98134	0.98403	0.98628	0.98813	0.98965	0.99091	0.99196	0.99283	0.99356	0.99417	0.99469
	800.14	0.99741	0.99734	0.99727	0.99718	0.99708	0.99696	0.99683	0.99667	0.99649	0.99628	0.99604	0.99576	0.99544	0.99507	0.99464	0.99413	0.99354	0.99284	0.99201	0.99102	0.98983	0.9884	0.98667	0.98458	0.98206	0.97907	0.97561	0.97176	0.96783	0.96433	0.96195	0.96132	0.96263	0.96551	0.9693	0.97331	0.9771	0.98045	0.9833	0.98568	0.98764	0.98925	0.99059	0.99169	0.99261	0.99337	0.99402	0.99456
	800.15	0.99741	0.99735	0.99728	0.9972	0.9971	0.99698	0.99685	0.9967	0.99652	0.99632	0.99608	0.99581	0.9955	0.99514	0.99472	0.99423	0.99365	0.99298	0.99218	0.99122	0.99008	0.9887	0.98704	0.98503	0.9826	0.97971	0.97632	0.97251	0.9685	0.96477	0.96199	0.96085	0.96168	0.96425	0.96793	0.972	0.97594	0.97946	0.98248	0.985	0.98709	0.98881	0.99022	0.99139	0.99236	0.99317	0.99385	0.99442
	800.16	0.99742	0.99737	0.9973	0.99721	0.99712	0.99701	0.99688	0.99673	0.99655	0.99635	0.99613	0.99586	0.99556	0.99521	0.9948	0.99433	0.99377	0.99312	0.99234	0.99142	0.99032	0.989	0.98741	0.98548	0.98315	0.98035	0.97706	0.9733	0.96925	0.96533	0.96216	0.96048	0.96077	0.96296	0.96647	0.97056	0.97464	0.97835	0.98155	0.98424	0.98647	0.98831	0.98981	0.99106	0.99209	0.99295	0.99366	0.99427
	800.17	0.99743	0.99738	0.99731	0.99723	0.99714	0.99703	0.9969	0.99675	0.99659	0.99639	0.99617	0.99592	0.99562	0.99528	0.99489	0.99443	0.99389	0.99326	0.99251	0.99163	0.99057	0.98931	0.98778	0.98593	0.9837	0.98101	0.97782	0.97413	0.97008	0.96599	0.96246	0.96024	0.95993	0.96164	0.9649	0.96898	0.97319	0.97709	0.9805	0.98338	0.98577	0.98774	0.98935	0.99068	0.99178	0.9927	0.99346	0.9941
	800.18	0.99744	0.99739	0.99732	0.99725	0.99716	0.99705	0.99693	0.99679	0.99662	0.99643	0.99622	0.99597	0.99568	0.99535	0.99497	0.99453	0.99401	0.9934	0.99269	0.99184	0.99083	0.98961	0.98816	0.98639	0.98426	0.98168	0.9786	0.975	0.97097	0.96677	0.96291	0.96015	0.95918	0.96032	0.96325	0.96725	0.97156	0.97567	0.97931	0.9824	0.98498	0.98709	0.98883	0.99026	0.99144	0.99241	0.99323	0.99391
	800.19	0.99745	0.9974	0.99734	0.99727	0.99718	0.99707	0.99695	0.99682	0.99666	0.99648	0.99627	0.99603	0.99575	0.99543	0.99506	0.99463	0.99413	0.99355	0.99286	0.99205	0.99108	0.98992	0.98853	0.98685	0.98482	0.98236	0.9794	0.97592	0.97194	0.96766	0.96353	0.96024	0.95859	0.95905	0.96153	0.96536	0.96975	0.97406	0.97794	0.98128	0.98406	0.98635	0.98824	0.98978	0.99105	0.9921	0.99297	0.9937
	800.2	0.99746	0.99742	0.99736	0.99728	0.9972	0.9971	0.99698	0.99685	0.99669	0.99652	0.99631	0.99608	0.99581	0.9955	0.99515	0.99474	0.99426	0.99369	0.99304	0.99226	0.99134	0.99023	0.98891	0.98732	0.98538	0.98304	0.98022	0.97686	0.97296	0.96867	0.96431	0.96055	0.95818	0.95788	0.95976	0.96331	0.96771	0.97222	0.97637	0.97998	0.983	0.9855	0.98755	0.98923	0.9906	0.99174	0.99267	0.99346
	800.21	0.99748	0.99743	0.99737	0.9973	0.99722	0.99712	0.99701	0.99688	0.99673	0.99656	0.99636	0.99614	0.99588	0.99558	0.99524	0.99484	0.99438	0.99384	0.99321	0.99247	0.99159	0.99055	0.98929	0.98778	0.98595	0.98373	0.98105	0.97783	0.97405	0.96978	0.96528	0.96108	0.95801	0.95685	0.958	0.96113	0.96544	0.97011	0.97455	0.97846	0.98177	0.98451	0.98676	0.98859	0.99009	0.99132	0.99234	0.99318
	800.22	0.99749	0.99744	0.99739	0.99732	0.99724	0.99715	0.99704	0.99692	0.99677	0.99661	0.99642	0.9962	0.99595	0.99566	0.99533	0.99495	0.99451	0.99399	0.99339	0.99269	0.99185	0.99086	0.98967	0.98824	0.98652	0.98443	0.98189	0.97883	0.97519	0.97099	0.96641	0.96188	0.95813	0.95607	0.95631	0.95883	0.96293	0.96771	0.97243	0.97669	0.98032	0.98335	0.98582	0.98785	0.98949	0.99084	0.99196	0.99287
	800.23	0.9975	0.99746	0.99741	0.99734	0.99727	0.99718	0.99707	0.99695	0.99681	0.99665	0.99647	0.99626	0.99602	0.99574	0.99542	0.99506	0.99464	0.99414	0.99357	0.9929	0.99211	0.99117	0.99005	0.98871	0.98709	0.98512	0.98274	0.97985	0.97637	0.9723	0.96771	0.96293	0.95859	0.9556	0.9548	0.95648	0.96018	0.96496	0.96996	0.97459	0.9786	0.98196	0.98472	0.98697	0.9888	0.99029	0.99151	0.99252
	800.24	0.99751	0.99747	0.99742	0.99736	0.99729	0.9972	0.9971	0.99699	0.99685	0.9967	0.99652	0.99632	0.99609	0.99582	0.99552	0.99517	0.99476	0.9943	0.99375	0.99312	0.99237	0.99148	0.99043	0.98917	0.98766	0.98582	0.98359	0.98087	0.97759	0.97368	0.96917	0.96425	0.95943	0.95554	0.95358	0.95419	0.95722	0.96185	0.96706	0.97209	0.97654	0.98031	0.9834	0.98592	0.98797	0.98963	0.99099	0.9921
	800.25	0.99753	0.99749	0.99744	0.99738	0.99732	0.99723	0.99714	0.99702	0.9969	0.99675	0.99658	0.99638	0.99616	0.99591	0.99561	0.99528	0.99489	0.99445	0.99393	0.99333	0.99263	0.9918	0.99081	0.98963	0.98822	0.98651	0.98443	0.98191	0.97883	0.97512	0.97075	0.96581	0.96065	0.95598	0.95282	0.95211	0.95416	0.95836	0.96367	0.96909	0.97405	0.97829	0.9818	0.98466	0.98698	0.98885	0.99037	0.99161
	800.26	0.99754	0.99751	0.99746	0.99741	0.99734	0.99726	0.99717	0.99706	0.99694	0.9968	0.99663	0.99645	0.99623	0.99599	0.99571	0.99539	0.99503	0.9946	0.99412	0.99355	0.99289	0.99211	0.99119	0.99009	0.98878	0.9872	0.98528	0.98294	0.98008	0.97661	0.97245	0.9676	0.96226	0.95697	0.95265	0.95046	0.95114	0.95455	0.95973	0.96549	0.97099	0.97581	0.97984	0.98312	0.98577	0.9879	0.98962	0.99102
	800.27	0.99755	0.99752	0.99748	0.99743	0.99737	0.99729	0.99721	0.9971	0.99698	0.99685	0.99669	0.99651	0.99631	0.99607	0.99581	0.99551	0.99516	0.99476	0.9943	0.99376	0.99314	0.99242	0.99156	0.99054	0.98933	0.98787	0.98611	0.98396	0.98134	0.97813	0.97422	0.96957	0.96423	0.95854	0.95323	0.94948	0.94845	0.95057	0.95523	0.96117	0.96723	0.97272	0.97738	0.98119	0.98427	0.98674	0.98872	0.99031
	800.28	0.99757	0.99754	0.9975	0.99746	0.9974	0.99733	0.99724	0.99714	0.99703	0.9969	0.99675	0.99658	0.99638	0.99616	0.99591	0.99562	0.99529	0.99491	0.99448	0.99398	0.9934	0.99272	0.99193	0.99099	0.98988	0.98854	0.98693	0.98497	0.98258	0.97964	0.97605	0.97168	0.96651	0.96066	0.95464	0.94945	0.94644	0.9467	0.95025	0.95601	0.96256	0.96881	0.97425	0.97875	0.98238	0.98528	0.98759	0.98944
	800.29	0.99759	0.99756	0.99753	0.99748	0.99743	0.99736	0.99728	0.99719	0.99708	0.99695	0.99681	0.99665	0.99646	0.99625	0.99601	0.99574	0.99542	0.99507	0.99466	0.99419	0.99365	0.99303	0.99229	0.99143	0.99041	0.9892	0.98774	0.98596	0.9838	0.98115	0.97789	0.97387	0.969	0.96326	0.95688	0.95056	0.94558	0.94346	0.9451	0.95004	0.95678	0.96382	0.97021	0.97559	0.97995	0.98342	0.98617	0.98835
	800.3	0.9976	0.99758	0.99755	0.99751	0.99746	0.99739	0.99732	0.99723	0.99712	0.99701	0.99687	0.99671	0.99654	0.99634	0.99611	0.99585	0.99556	0.99522	0.99484	0.99441	0.99391	0.99333	0.99265	0.99186	0.99094	0.98984	0.98852	0.98693	0.985	0.98263	0.97971	0.9761	0.97164	0.96622	0.95986	0.95289	0.94626	0.94154	0.9404	0.94348	0.94976	0.95741	0.96489	0.9714	0.97674	0.98099	0.98433	0.98696
	800.31	0.99762	0.9976	0.99757	0.99754	0.99749	0.99743	0.99736	0.99727	0.99717	0.99706	0.99693	0.99678	0.99662	0.99643	0.99621	0.99597	0.99569	0.99538	0.99502	0.99462	0.99416	0.99362	0.99301	0.99229	0.99145	0.99046	0.98928	0.98786	0.98615	0.98406	0.98149	0.9783	0.97433	0.9694	0.96339	0.95633	0.94868	0.94165	0.93718	0.93707	0.94162	0.94925	0.95779	0.96572	0.97238	0.97771	0.98188	0.98513
	800.32	0.99764	0.99762	0.9976	0.99757	0.99752	0.99747	0.9974	0.99732	0.99723	0.99712	0.99699	0.99685	0.9967	0.99652	0.99631	0.99608	0.99583	0.99553	0.9952	0.99483	0.9944	0.99391	0.99335	0.9927	0.99194	0.99106	0.99001	0.98876	0.98726	0.98544	0.9832	0.98044	0.97698	0.97265	0.96724	0.96058	0.95272	0.94423	0.93663	0.93228	0.9332	0.93929	0.94834	0.95784	0.96627	0.97314	0.97851	0.98265
	800.33	0.99766	0.99765	0.99763	0.9976	0.99755	0.9975	0.99744	0.99737	0.99728	0.99718	0.99706	0.99693	0.99678	0.99661	0.99641	0.9962	0.99596	0.99569	0.99538	0.99503	0.99464	0.9942	0.99369	0.9931	0.99242	0.99164	0.99071	0.98962	0.98832	0.98674	0.98483	0.98247	0.97953	0.97584	0.97117	0.96527	0.95792	0.94913	0.93957	0.93106	0.92656	0.92843	0.93617	0.94683	0.95745	0.9665	0.97366	0.97915
	800.34	0.99768	0.99767	0.99765	0.99763	0.99759	0.99754	0.99748	0.99741	0.99733	0.99723	0.99712	0.997	0.99686	0.9967	0.99652	0.99631	0.99609	0.99584	0.99555	0.99523	0.99488	0.99447	0.99401	0.99349	0.99289	0.99219	0.99138	0.99043	0.98931	0.98797	0.98635	0.98437	0.98192	0.97886	0.97497	0.97001	0.96365	0.95559	0.94575	0.93478	0.92485	0.91967	0.92228	0.93187	0.94446	0.95648	0.96637	0.97396
	800.35	0.9977	0.9977	0.99768	0.99766	0.99763	0.99758	0.99753	0.99746	0.99738	0.99729	0.99719	0.99707	0.99694	0.99678	0.99662	0.99643	0.99622	0.99598	0.99572	0.99543	0.9951	0.99474	0.99433	0.99386	0.99333	0.99272	0.99202	0.9912	0.99025	0.98911	0.98776	0.98613	0.98412	0.98164	0.9785	0.97451	0.96934	0.96262	0.9539	0.94292	0.93017	0.91802	0.9112	0.91409	0.92577	0.94085	0.95476	0.96579
	800.36	0.99772	0.99772	0.99771	0.9977	0.99767	0.99763	0.99758	0.99751	0.99744	0.99735	0.99725	0.99714	0.99701	0.99687	0.99671	0.99654	0.99634	0.99613	0.99589	0.99562	0.99533	0.995	0.99463	0.99421	0.99375	0.99322	0.99261	0.99192	0.99111	0.99017	0.98906	0.98772	0.98611	0.98414	0.98168	0.97857	0.97457	0.96934	0.96242	0.95322	0.94118	0.92636	0.91096	0.90088	0.90294	0.91693	0.9354	0.95198
	800.37	0.99775	0.99775	0.99775	0.99773	0.99771	0.99767	0.99762	0.99756	0.99749	0.99741	0.99732	0.99721	0.99709	0.99696	0.99681	0.99665	0.99647	0.99627	0.99605	0.99581	0.99554	0.99524	0.99492	0.99455	0.99415	0.99369	0.99317	0.99259	0.99191	0.99114	0.99023	0.98916	0.98788	0.98634	0.98445	0.9821	0.97911	0.97526	0.97017	0.96333	0.954	0.94125	0.92445	0.90488	0.88899	0.88765	0.90379	0.92708
	800.38	0.99778	0.99778	0.99778	0.99777	0.99775	0.99771	0.99767	0.99762	0.99755	0.99747	0.99738	0.99728	0.99717	0.99704	0.99691	0.99675	0.99658	0.9964	0.9962	0.99598	0.99574	0.99548	0.99519	0.99487	0.99452	0.99413	0.99369	0.9932	0.99265	0.99202	0.99129	0.99044	0.98944	0.98826	0.98684	0.9851	0.98293	0.98018	0.97663	0.97191	0.9655	0.95657	0.94389	0.92594	0.90218	0.87752	0.86739	0.88371
	800.39	0.9978	0.99782	0.99782	0.99781	0.99779	0.99776	0.99772	0.99767	0.99761	0.99753	0.99745	0.99735	0.99724	0.99713	0.997	0.99685	0.9967	0.99653	0.99635	0.99615	0.99593	0.9957	0.99545	0.99517	0.99487	0.99454	0.99417	0.99377	0.99332	0.99281	0.99223	0.99157	0.9908	0.98991	0.98885	0.98759	0.98605	0.98415	0.98174	0.97864	0.97452	0.96889	0.96096	0.94938	0.93204	0.90623	0.87203	0.84425
	800.4	0.99783	0.99785	0.99785	0.99785	0.99783	0.99781	0.99777	0.99772	0.99766	0.99759	0.99751	0.99742	0.99732	0.9972	0.99708	0.99695	0.9968	0.99665	0.99648	0.9963	0.99611	0.99591	0.99569	0.99545	0.99519	0.99492	0.99461	0.99428	0.99392	0.99351	0.99306	0.99255	0.99197	0.99131	0.99054	0.98964	0.98857	0.98728	0.98569	0.98369	0.98114	0.97777	0.9732	0.96674	0.95722	0.94252	0.91883	0.88071
	800.41	0.99786	0.99788	0.99789	0.99789	0.99788	0.99786	0.99782	0.99777	0.99772	0.99765	0.99757	0.99748	0.99738	0.99727	0.99716	0.99703	0.9969	0.99676	0.99661	0.99645	0.99628	0.9961	0.99591	0.99571	0.99549	0.99526	0.99501	0.99475	0.99446	0.99414	0.99379	0.99341	0.99298	0.99249	0.99195	0.99132	0.99058	0.98972	0.98869	0.98743	0.98588	0.98391	0.98135	0.97791	0.97311	0.96611	0.95529	0.93736
	800.42	0.9979	0.99792	0.99794	0.99794	0.99793	0.9979	0.99787	0.99782	0.99777	0.9977	0.99762	0.99754	0.99744	0.99734	0.99723	0.99711	0.99699	0.99686	0.99672	0.99658	0.99643	0.99627	0.99611	0.99594	0.99576	0.99557	0.99537	0.99516	0.99493	0.99469	0.99443	0.99414	0.99383	0.99349	0.9931	0.99267	0.99218	0.99162	0.99096	0.99018	0.98925	0.98812	0.9867	0.98489	0.98251	0.97925	0.97461	0.9676
	800.43	0.99793	0.99796	0.99798	0.99798	0.99797	0.99795	0.99792	0.99787	0.99781	0.99775	0.99767	0.99759	0.99749	0.9974	0.99729	0.99718	0.99706	0.99694	0.99682	0.99669	0.99656	0.99643	0.99629	0.99615	0.996	0.99585	0.99569	0.99553	0.99535	0.99517	0.99498	0.99477	0.99455	0.99431	0.99405	0.99376	0.99345	0.99309	0.99268	0.99221	0.99167	0.99102	0.99025	0.9893	0.98812	0.98659	0.98457	0.98177
	800.44	0.99797	0.99801	0.99802	0.99803	0.99802	0.998	0.99796	0.99792	0.99786	0.99779	0.99771	0.99763	0.99754	0.99744	0.99734	0.99723	0.99713	0.99702	0.9969	0.99679	0.99668	0.99656	0.99645	0.99633	0.99621	0.99609	0.99597	0.99585	0.99572	0.99559	0.99545	0.99531	0.99516	0.995	0.99483	0.99465	0.99445	0.99423	0.99399	0.99371	0.99341	0.99305	0.99264	0.99216	0.99158	0.99086	0.98997	0.98882
	800.45	0.99801	0.99805	0.99807	0.99808	0.99807	0.99804	0.998	0.99795	0.99789	0.99782	0.99774	0.99766	0.99757	0.99747	0.99737	0.99727	0.99717	0.99707	0.99697	0.99687	0.99677	0.99667	0.99658	0.99649	0.99639	0.9963	0.99621	0.99612	0.99603	0.99594	0.99585	0.99576	0.99566	0.99556	0.99546	0.99535	0.99524	0.99511	0.99498	0.99483	0.99467	0.99449	0.99429	0.99405	0.99378	0.99347	0.99308	0.99262
	800.46	0.99806	0.9981	0.99812	0.99812	0.99811	0.99808	0.99804	0.99798	0.99792	0.99784	0.99776	0.99767	0.99758	0.99748	0.99739	0.99729	0.9972	0.9971	0.99701	0.99693	0.99684	0.99676	0.99669	0.99662	0.99655	0.99648	0.99642	0.99636	0.9963	0.99624	0.99619	0.99613	0.99608	0.99603	0.99597	0.99592	0.99586	0.9958	0.99574	0.99567	0.9956	0.99552	0.99544	0.99534	0.99524	0.99511	0.99497	0.9948
	800.47	0.9981	0.99814	0.99817	0.99817	0.99815	0.99812	0.99807	0.998	0.99793	0.99785	0.99776	0.99766	0.99757	0.99747	0.99738	0.99728	0.9972	0.99711	0.99703	0.99696	0.99689	0.99683	0.99677	0.99672	0.99667	0.99663	0.99659	0.99655	0.99652	0.99649	0.99647	0.99644	0.99642	0.9964	0.99639	0.99637	0.99635	0.99634	0.99632	0.99631	0.99629	0.99627	0.99626	0.99624	0.99621	0.99619	0.99616	0.99613
	800.48	0.99815	0.99819	0.99821	0.99821	0.99818	0.99814	0.99808	0.998	0.99792	0.99783	0.99773	0.99763	0.99753	0.99743	0.99734	0.99725	0.99717	0.99709	0.99703	0.99697	0.99691	0.99687	0.99683	0.99679	0.99676	0.99674	0.99672	0.99671	0.9967	0.9967	0.9967	0.9967	0.9967	0.99671	0.99672	0.99673	0.99674	0.99675	0.99677	0.99679	0.9968	0.99682	0.99684	0.99686	0.99689	0.99691	0.99694	0.99696
	800.49	0.99821	0.99824	0.99825	0.99824	0.9982	0.99814	0.99807	0.99798	0.99788	0.99777	0.99767	0.99756	0.99746	0.99736	0.99727	0.99718	0.99711	0.99705	0.99699	0.99694	0.99691	0.99688	0.99685	0.99684	0.99683	0.99683	0.99683	0.99684	0.99685	0.99686	0.99688	0.9969	0.99693	0.99695	0.99698	0.99701	0.99704	0.99708	0.99711	0.99715	0.99719	0.99723	0.99727	0.99731	0.99736	0.9974	0.99745	0.9975
	800.5	0.99826	0.99829	0.99829	0.99826	0.9982	0.99813	0.99803	0.99792	0.9978	0.99768	0.99756	0.99745	0.99734	0.99724	0.99715	0.99708	0.99701	0.99696	0.99692	0.99689	0.99687	0.99686	0.99685	0.99686	0.99687	0.99688	0.9969	0.99693	0.99696	0.99699	0.99703	0.99706	0.9971	0.99714	0.99719	0.99723	0.99728	0.99732	0.99737	0.99742	0.99747	0.99752	0.99758	0.99763	0.99769	0.99774	0.9978	0.99786
	800.51	0.99831	0.99833	0.99831	0.99826	0.99818	0.99807	0.99795	0.99781	0.99767	0.99753	0.9974	0.99727	0.99716	0.99707	0.99699	0.99692	0.99687	0.99683	0.99681	0.9968	0.9968	0.99681	0.99682	0.99685	0.99688	0.99691	0.99695	0.99699	0.99704	0.99709	0.99714	0.99719	0.99724	0.99729	0.99735	0.9974	0.99746	0.99752	0.99757	0.99763	0.99769	0.99774	0.9978	0.99786	0.99792	0.99798	0.99804	0.9981
	800.52	0.99836	0.99836	0.99831	0.99823	0.9981	0.99796	0.99779	0.99763	0.99746	0.9973	0.99715	0.99702	0.99692	0.99683	0.99676	0.99671	0.99668	0.99666	0.99666	0.99667	0.99669	0.99673	0.99676	0.99681	0.99686	0.99691	0.99697	0.99703	0.99709	0.99715	0.99722	0.99728	0.99734	0.99741	0.99747	0.99753	0.9976	0.99766	0.99772	0.99778	0.99785	0.99791	0.99797	0.99803	0.99809	0.99814	0.9982	0.99826
	800.53	0.9984	0.99836	0.99827	0.99813	0.99795	0.99775	0.99754	0.99733	0.99714	0.99696	0.9968	0.99667	0.99657	0.9965	0.99645	0.99643	0.99642	0.99644	0.99646	0.9965	0.99655	0.99661	0.99667	0.99674	0.99681	0.99689	0.99696	0.99704	0.99712	0.99719	0.99727	0.99734	0.99742	0.99749	0.99756	0.99763	0.9977	0.99777	0.99783	0.9979	0.99796	0.99802	0.99808	0.99814	0.9982	0.99826	0.99831	0.99836
	800.54	0.99841	0.99831	0.99815	0.99793	0.99768	0.99741	0.99714	0.99688	0.99665	0.99646	0.9963	0.99619	0.99611	0.99607	0.99605	0.99607	0.9961	0.99615	0.99621	0.99629	0.99637	0.99646	0.99655	0.99665	0.99675	0.99684	0.99694	0.99703	0.99712	0.99721	0.9973	0.99738	0.99747	0.99755	0.99763	0.9977	0.99777	0.99785	0.99791	0.99798	0.99805	0.99811	0.99817	0.99823	0.99828	0.99833	0.99839	0.99843
	800.55	0.99836	0.99817	0.9979	0.99756	0.99719	0.99682	0.99648	0.99618	0.99593	0.99574	0.9956	0.99552	0.99549	0.9955	0.99554	0.99561	0.99569	0.9958	0.99591	0.99603	0.99615	0.99628	0.9964	0.99653	0.99665	0.99677	0.99689	0.997	0.9971	0.99721	0.99731	0.9974	0.9975	0.99758	0.99767	0.99775	0.99783	0.9979	0.99797	0.99804	0.9981	0.99817	0.99823	0.99828	0.99834	0.99839	0.99843	0.99848
	800.56	0.99819	0.99783	0.99737	0.99685	0.99633	0.99584	0.99542	0.99508	0.99484	0.99469	0.99462	0.99461	0.99467	0.99476	0.99489	0.99503	0.9952	0.99537	0.99554	0.99572	0.99589	0.99606	0.99622	0.99638	0.99653	0.99668	0.99681	0.99695	0.99707	0.99719	0.9973	0.99741	0.99751	0.9976	0.99769	0.99778	0.99786	0.99794	0.99801	0.99808	0.99814	0.99821	0.99826	0.99832	0.99837	0.99842	0.99846	0.9985
	800.57	0.99774	0.99706	0.99628	0.99548	0.99474	0.99412	0.99366	0.99335	0.99319	0.99316	0.99323	0.99338	0.99357	0.99381	0.99406	0.99433	0.99459	0.99486	0.99511	0.99535	0.99559	0.99581	0.99601	0.99621	0.99639	0.99657	0.99673	0.99688	0.99702	0.99715	0.99728	0.99739	0.9975	0.9976	0.9977	0.99779	0.99788	0.99796	0.99803	0.9981	0.99817	0.99823	0.99829	0.99834	0.99839	0.99843	0.99847	0.99851
	800.58	0.99654	0.99525	0.9939	0.99267	0.99168	0.99101	0.99064	0.99054	0.99065	0.99091	0.99127	0.99169	0.99214	0.99259	0.99303	0.99346	0.99387	0.99425	0.9946	0.99493	0.99524	0.99552	0.99577	0.99601	0.99623	0.99643	0.99662	0.99679	0.99695	0.9971	0.99724	0.99737	0.99748	0.99759	0.9977	0.99779	0.99788	0.99796	0.99804	0.99811	0.99818	0.99824	0.9983	0.99835	0.9984	0.99844	0.99848	0.99851
	800.59	0.99301	0.99034	0.98796	0.98623	0.98525	0.98496	0.98521	0.98581	0.98663	0.98754	0.98848	0.98938	0.99024	0.99103	0.99176	0.99241	0.99301	0.99354	0.99402	0.99445	0.99484	0.99519	0.99551	0.99579	0.99605	0.99629	0.9965	0.9967	0.99688	0.99704	0.99719	0.99733	0.99746	0.99757	0.99768	0.99778	0.99788	0.99796	0.99804	0.99811	0.99818	0.99824	0.9983	0.99835	0.9984	0.99844	0.99847	0.9985
	800.6	0.97907	0.97302	0.96953	0.96869	0.96982	0.97207	0.97478	0.97753	0.98011	0.98243	0.98446	0.98623	0.98775	0.98906	0.99018	0.99115	0.99199	0.99272	0.99335	0.99391	0.9944	0.99483	0.99521	0.99555	0.99585	0.99612	0.99637	0.99659	0.99679	0.99697	0.99713	0.99728	0.99742	0.99754	0.99766	0.99776	0.99786	0.99795	0.99803	0.99811	0.99817	0.99824	0.99829	0.99834	0.99839	0.99843	0.99846	0.99849
	800.61	0.8619	0.86449	0.88364	0.90598	0.92564	0.94129	0.95327	0.96236	0.96927	0.97457	0.97868	0.98192	0.98449	0.98656	0.98825	0.98965	0.9908	0.99178	0.9926	0.9933	0.99391	0.99443	0.99488	0.99528	0.99563	0.99594	0.99622	0.99647	0.99669	0.99689	0.99707	0.99723	0.99737	0.99751	0.99763	0.99774	0.99784	0.99793	0.99802	0.99809	0.99816	0.99823	0.99828	0.99833	0.99838	0.99842	0.99845	0.99847
	800.62	0.64788	0.56931	0.58618	0.69246	0.79618	0.86543	0.90788	0.9342	0.95113	0.96248	0.97037	0.97605	0.98025	0.98344	0.98591	0.98786	0.98943	0.9907	0.99175	0.99263	0.99337	0.994	0.99453	0.995	0.9954	0.99575	0.99606	0.99634	0.99658	0.9968	0.99699	0.99717	0.99732	0.99747	0.99759	0.99771	0.99782	0.99791	0.998	0.99808	0.99815	0.99821	0.99827	0.99832	0.99836	0.9984	0.99843	0.99846
	800.63	0.93917	0.90824	0.85962	0.79464	0.74973	0.7735	0.83518	0.88774	0.92247	0.94446	0.95867	0.96819	0.97481	0.97957	0.9831	0.98577	0.98785	0.98949	0.99082	0.99189	0.99278	0.99353	0.99416	0.99469	0.99515	0.99555	0.9959	0.9962	0.99647	0.9967	0.99691	0.9971	0.99727	0.99742	0.99755	0.99768	0.99779	0.99788	0.99797	0.99805	0.99813	0.99819	0.99825	0.9983	0.99834	0.99838	0.99841	0.99844
	800.64	0.973	0.96137	0.94344	0.91547	0.87457	0.8299	0.81451	0.84367	0.88647	0.92035	0.94311	0.95802	0.96799	0.97486	0.97976	0.98335	0.98606	0.98814	0.98978	0.99109	0.99215	0.99303	0.99376	0.99437	0.99489	0.99533	0.99572	0.99605	0.99634	0.9966	0.99683	0.99703	0.99721	0.99737	0.99751	0.99764	0.99775	0.99785	0.99795	0.99803	0.9981	0.99817	0.99823	0.99828	0.99832	0.99836	0.99839	0.99842
	800.65	0.98309	0.97685	0.96769	0.95387	0.93281	0.90241	0.86744	0.84874	0.86346	0.89563	0.92481	0.94568	0.95974	0.96927	0.97587	0.98058	0.98404	0.98664	0.98865	0.99022	0.99148	0.9925	0.99333	0.99403	0.99461	0.99511	0.99553	0.9959	0.99622	0.9965	0.99674	0.99695	0.99714	0.99731	0.99746	0.99759	0.99771	0.99782	0.99792	0.998	0.99808	0.99815	0.99821	0.99826	0.9983	0.99834	0.99837	0.99839
	800.66	0.98756	0.98353	0.97784	0.96957	0.95728	0.93901	0.91357	0.88554	0.87096	0.8822	0.90789	0.93228	0.95035	0.96284	0.97144	0.97747	0.9818	0.985	0.98742	0.98929	0.99076	0.99193	0.99289	0.99367	0.99433	0.99488	0.99534	0.99574	0.99609	0.99639	0.99665	0.99687	0.99708	0.99725	0.99741	0.99755	0.99768	0.99779	0.99789	0.99797	0.99805	0.99812	0.99818	0.99823	0.99828	0.99832	0.99835	0.99837
	800.67	0.98999	0.98709	0.98311	0.97751	0.96942	0.95756	0.94041	0.91777	0.89524	0.88642	0.89828	0.9202	0.94055	0.9558	0.96652	0.97402	0.97935	0.98322	0.9861	0.98829	0.99	0.99134	0.99242	0.9933	0.99403	0.99464	0.99515	0.99558	0.99595	0.99627	0.99655	0.99679	0.99701	0.99719	0.99736	0.99751	0.99764	0.99775	0.99785	0.99794	0.99802	0.99809	0.99816	0.99821	0.99826	0.99829	0.99833	0.99835
	800.68	0.99148	0.98924	0.98624	0.98212	0.97631	0.96797	0.95593	0.93916	0.91871	0.90152	0.89886	0.91231	0.93159	0.94858	0.96127	0.9703	0.9767	0.98131	0.98469	0.98724	0.9892	0.99073	0.99194	0.99292	0.99372	0.99439	0.99494	0.99541	0.99581	0.99616	0.99645	0.99671	0.99693	0.99713	0.9973	0.99746	0.99759	0.99771	0.99782	0.99791	0.998	0.99807	0.99813	0.99819	0.99823	0.99827	0.9983	0.99833
	800.69	0.99248	0.99067	0.98828	0.98506	0.98063	0.97438	0.96548	0.95292	0.93634	0.91837	0.90706	0.91023	0.92485	0.9418	0.95592	0.96638	0.97388	0.97927	0.98321	0.98614	0.98836	0.99008	0.99144	0.99253	0.99341	0.99413	0.99474	0.99524	0.99567	0.99604	0.99635	0.99663	0.99686	0.99707	0.99725	0.99741	0.99755	0.99767	0.99778	0.99788	0.99797	0.99804	0.99811	0.99816	0.99821	0.99825	0.99828	0.99831
	800.7	0.99318	0.99167	0.9897	0.98708	0.98353	0.97863	0.97173	0.96203	0.94882	0.93277	0.91829	0.91337	0.92131	0.93611	0.95075	0.96238	0.97095	0.97715	0.98165	0.98498	0.98749	0.98942	0.99093	0.99212	0.99309	0.99388	0.99453	0.99507	0.99553	0.99592	0.99625	0.99654	0.99679	0.997	0.99719	0.99736	0.99751	0.99764	0.99775	0.99785	0.99794	0.99801	0.99808	0.99814	0.99819	0.99823	0.99826	0.99828
	800.71	0.99371	0.99241	0.99073	0.98853	0.9856	0.9816	0.97605	0.96832	0.95768	0.944	0.92938	0.91973	0.92108	0.93209	0.94609	0.95845	0.96796	0.97494	0.98004	0.98379	0.9866	0.98874	0.9904	0.99171	0.99276	0.99361	0.99431	0.99489	0.99538	0.9958	0.99615	0.99645	0.99671	0.99694	0.99714	0.99731	0.99746	0.9976	0.99771	0.99782	0.99791	0.99798	0.99805	0.99811	0.99816	0.9982	0.99824	0.99826
	800.72	0.99412	0.99297	0.99151	0.98962	0.98713	0.98377	0.97918	0.97283	0.96409	0.95255	0.93903	0.92732	0.92352	0.92998	0.94223	0.95473	0.96498	0.9727	0.97838	0.98256	0.98567	0.98804	0.98986	0.99129	0.99243	0.99335	0.9941	0.99472	0.99524	0.99567	0.99605	0.99636	0.99664	0.99688	0.99708	0.99726	0.99742	0.99756	0.99768	0.99778	0.99788	0.99796	0.99803	0.99809	0.99814	0.99818	0.99821	0.99824
	800.73	0.99444	0.99341	0.99212	0.99046	0.9883	0.98542	0.98152	0.97619	0.96887	0.95907	0.94698	0.93484	0.92766	0.92973	0.9394	0.95139	0.96208	0.97045	0.97669	0.9813	0.98473	0.98732	0.98931	0.99086	0.99209	0.99308	0.99388	0.99454	0.99509	0.99555	0.99594	0.99628	0.99656	0.99681	0.99702	0.99721	0.99737	0.99752	0.99764	0.99775	0.99785	0.99793	0.998	0.99806	0.99811	0.99816	0.99819	0.99822
	800.74	0.9947	0.99377	0.99261	0.99113	0.98922	0.9867	0.98333	0.97875	0.97251	0.9641	0.95342	0.94168	0.93262	0.93099	0.93766	0.94853	0.95934	0.96822	0.97498	0.98002	0.98377	0.98659	0.98875	0.99043	0.99175	0.9928	0.99366	0.99436	0.99494	0.99543	0.99584	0.99619	0.99649	0.99675	0.99697	0.99716	0.99733	0.99748	0.99761	0.99772	0.99782	0.9979	0.99797	0.99804	0.99809	0.99814	0.99817	0.9982
	800.75	0.99491	0.99406	0.99301	0.99168	0.98996	0.98773	0.98476	0.98076	0.97535	0.96806	0.95862	0.94764	0.93773	0.93334	0.93699	0.94626	0.95682	0.96605	0.97329	0.97873	0.9828	0.98586	0.98819	0.98999	0.9914	0.99253	0.99344	0.99418	0.99479	0.99531	0.99574	0.9961	0.99641	0.99668	0.99691	0.99711	0.99729	0.99744	0.99757	0.99769	0.99779	0.99787	0.99795	0.99801	0.99807	0.99811	0.99815	0.99818
	800.76	0.99509	0.99431	0.99334	0.99212	0.99057	0.98856	0.98591	0.98238	0.97761	0.97121	0.96283	0.95272	0.94264	0.93634	0.93724	0.94462	0.95459	0.96398	0.97161	0.97744	0.98182	0.98511	0.98762	0.98955	0.99106	0.99225	0.99322	0.994	0.99465	0.99518	0.99563	0.99601	0.99634	0.99662	0.99686	0.99706	0.99724	0.9974	0.99753	0.99765	0.99776	0.99785	0.99792	0.99799	0.99805	0.99809	0.99813	0.99816
	800.77	0.99524	0.99451	0.99362	0.9925	0.99108	0.98925	0.98686	0.98369	0.97945	0.97376	0.96628	0.95702	0.94714	0.93966	0.93824	0.94359	0.95267	0.96204	0.96997	0.97616	0.98084	0.98437	0.98704	0.9891	0.99071	0.99198	0.993	0.99382	0.9945	0.99506	0.99553	0.99593	0.99626	0.99655	0.9968	0.99701	0.9972	0.99736	0.9975	0.99762	0.99773	0.99782	0.9979	0.99797	0.99802	0.99807	0.99811	0.99814
	800.78	0.99537	0.99469	0.99386	0.99282	0.99151	0.98983	0.98765	0.98478	0.98096	0.97586	0.96913	0.96067	0.95119	0.94304	0.93977	0.94313	0.95111	0.96025	0.96839	0.97489	0.97986	0.98362	0.98647	0.98866	0.99036	0.9917	0.99277	0.99364	0.99435	0.99494	0.99543	0.99584	0.99619	0.99649	0.99674	0.99696	0.99716	0.99732	0.99746	0.99759	0.9977	0.99779	0.99787	0.99794	0.998	0.99805	0.99809	0.99812
	800.79	0.99549	0.99485	0.99406	0.99309	0.99187	0.99032	0.98832	0.9857	0.98223	0.97761	0.97151	0.96376	0.95477	0.94634	0.94167	0.94318	0.9499	0.95863	0.96687	0.97364	0.97888	0.98287	0.98589	0.98821	0.99001	0.99143	0.99255	0.99346	0.9942	0.99482	0.99533	0.99575	0.99612	0.99642	0.99669	0.99692	0.99711	0.99728	0.99743	0.99756	0.99767	0.99777	0.99785	0.99792	0.99798	0.99803	0.99807	0.99811
	800.8	0.99559	0.99498	0.99424	0.99333	0.99219	0.99075	0.98889	0.98648	0.9833	0.97908	0.97352	0.96639	0.95792	0.94945	0.94377	0.94364	0.94903	0.95721	0.96544	0.97243	0.97792	0.98212	0.98532	0.98777	0.98966	0.99115	0.99233	0.99328	0.99406	0.99469	0.99522	0.99567	0.99604	0.99636	0.99663	0.99687	0.99707	0.99725	0.9974	0.99753	0.99764	0.99774	0.99783	0.9979	0.99796	0.99801	0.99806	0.99809
	800.81	0.99567	0.9951	0.9944	0.99354	0.99246	0.99111	0.98938	0.98715	0.98421	0.98034	0.97524	0.96866	0.9607	0.95234	0.94596	0.94443	0.94848	0.95598	0.9641	0.97125	0.97697	0.98138	0.98474	0.98732	0.98932	0.99088	0.99211	0.99311	0.99391	0.99457	0.99512	0.99558	0.99597	0.9963	0.99658	0.99682	0.99703	0.99721	0.99736	0.9975	0.99762	0.99772	0.9978	0.99788	0.99794	0.99799	0.99804	0.99807
	800.82	0.99575	0.9952	0.99454	0.99372	0.99271	0.99143	0.98982	0.98773	0.985	0.98142	0.97671	0.97061	0.96313	0.95499	0.94817	0.94546	0.94823	0.95494	0.96286	0.97011	0.97603	0.98064	0.98417	0.98688	0.98897	0.9906	0.99189	0.99293	0.99377	0.99446	0.99502	0.9955	0.9959	0.99624	0.99653	0.99677	0.99699	0.99717	0.99733	0.99747	0.99759	0.99769	0.99778	0.99786	0.99792	0.99798	0.99802	0.99806
	800.83	0.99582	0.9953	0.99466	0.99388	0.99292	0.99172	0.99019	0.98824	0.98569	0.98236	0.97798	0.97231	0.96528	0.9574	0.95032	0.94667	0.94822	0.9541	0.96173	0.96903	0.97512	0.97992	0.98361	0.98644	0.98862	0.99033	0.99168	0.99275	0.99363	0.99434	0.99493	0.99542	0.99583	0.99618	0.99647	0.99673	0.99695	0.99714	0.9973	0.99744	0.99756	0.99767	0.99776	0.99784	0.9979	0.99796	0.998	0.99804
	800.84	0.99588	0.99538	0.99477	0.99403	0.99311	0.99197	0.99053	0.98868	0.9863	0.98318	0.97909	0.9738	0.96718	0.95959	0.95239	0.94798	0.94844	0.95345	0.9607	0.96799	0.97423	0.9792	0.98304	0.986	0.98828	0.99006	0.99146	0.99258	0.99348	0.99422	0.99483	0.99533	0.99576	0.99612	0.99642	0.99668	0.99691	0.9971	0.99727	0.99741	0.99754	0.99764	0.99774	0.99782	0.99788	0.99794	0.99799	0.99802
	800.85	0.99594	0.99546	0.99487	0.99416	0.99328	0.9922	0.99083	0.98908	0.98683	0.9839	0.98007	0.97511	0.96886	0.96157	0.95435	0.94937	0.94884	0.95297	0.95979	0.96701	0.97337	0.9785	0.98249	0.98556	0.98794	0.98979	0.99125	0.99241	0.99334	0.9941	0.99473	0.99525	0.99569	0.99606	0.99637	0.99664	0.99687	0.99707	0.99724	0.99738	0.99751	0.99762	0.99772	0.9978	0.99787	0.99792	0.99797	0.99801
	800.86	0.99599	0.99552	0.99496	0.99428	0.99344	0.9924	0.99109	0.98944	0.9873	0.98454	0.98094	0.97627	0.97036	0.96337	0.95619	0.95077	0.94938	0.95265	0.95898	0.96609	0.97253	0.9778	0.98194	0.98513	0.9876	0.98952	0.99103	0.99224	0.9932	0.99399	0.99464	0.99517	0.99562	0.996	0.99632	0.9966	0.99683	0.99703	0.99721	0.99736	0.99749	0.9976	0.99769	0.99778	0.99785	0.99791	0.99796	0.99799
	800.87	0.99604	0.99559	0.99504	0.99438	0.99358	0.99258	0.99133	0.98975	0.98773	0.98511	0.98171	0.9773	0.9717	0.965	0.95792	0.95218	0.95003	0.95248	0.95829	0.96524	0.97173	0.97713	0.9814	0.98471	0.98727	0.98926	0.99082	0.99207	0.99307	0.99388	0.99454	0.99509	0.99555	0.99594	0.99627	0.99655	0.99679	0.997	0.99718	0.99733	0.99746	0.99758	0.99767	0.99776	0.99783	0.99789	0.99794	0.99798
	800.88	0.99608	0.99564	0.99512	0.99448	0.99371	0.99275	0.99155	0.99004	0.98811	0.98562	0.9824	0.97822	0.97291	0.96648	0.95953	0.95356	0.95076	0.95243	0.95769	0.96444	0.97095	0.97647	0.98086	0.98428	0.98693	0.989	0.99061	0.9919	0.99293	0.99376	0.99445	0.99502	0.99549	0.99589	0.99622	0.99651	0.99675	0.99696	0.99715	0.9973	0.99744	0.99755	0.99765	0.99774	0.99781	0.99787	0.99793	0.99797
	800.89	0.99612	0.9957	0.99519	0.99457	0.99382	0.9929	0.99175	0.9903	0.98846	0.98609	0.98302	0.97905	0.97399	0.96783	0.96102	0.95491	0.95156	0.95249	0.95719	0.9637	0.97021	0.97582	0.98034	0.98387	0.98661	0.98874	0.99041	0.99173	0.99279	0.99365	0.99436	0.99494	0.99542	0.99583	0.99617	0.99647	0.99672	0.99693	0.99712	0.99728	0.99741	0.99753	0.99763	0.99772	0.9978	0.99786	0.99791	0.99795
	800.9	0.99616	0.99575	0.99525	0.99465	0.99393	0.99304	0.99193	0.99054	0.98877	0.98651	0.98358	0.97979	0.97497	0.96905	0.96241	0.95621	0.9524	0.95265	0.95679	0.96303	0.9695	0.97519	0.97982	0.98346	0.98628	0.98848	0.9902	0.99157	0.99266	0.99354	0.99427	0.99486	0.99536	0.99578	0.99613	0.99643	0.99668	0.9969	0.99709	0.99725	0.99739	0.99751	0.99762	0.9977	0.99778	0.99784	0.9979	0.99794
	800.91	0.99619	0.99579	0.99531	0.99473	0.99403	0.99316	0.9921	0.99076	0.98906	0.98689	0.98409	0.98047	0.97586	0.97017	0.9637	0.95745	0.95327	0.95289	0.95647	0.96241	0.96883	0.97458	0.97931	0.98305	0.98596	0.98822	0.99	0.9914	0.99253	0.99344	0.99418	0.99479	0.99529	0.99572	0.99608	0.99639	0.99665	0.99687	0.99706	0.99723	0.99737	0.99749	0.9976	0.99769	0.99776	0.99783	0.99788	0.99793
	800.92	0.99623	0.99583	0.99536	0.9948	0.99412	0.99328	0.99225	0.99095	0.98932	0.98723	0.98455	0.98109	0.97667	0.9712	0.96489	0.95864	0.95414	0.9532	0.95623	0.96185	0.96819	0.97399	0.97882	0.98265	0.98564	0.98797	0.9898	0.99124	0.9924	0.99333	0.99409	0.99471	0.99523	0.99567	0.99603	0.99635	0.99661	0.99684	0.99703	0.9972	0.99735	0.99747	0.99758	0.99767	0.99775	0.99781	0.99787	0.99791
	800.93	0.99626	0.99587	0.99541	0.99487	0.9942	0.99339	0.99239	0.99114	0.98956	0.98755	0.98497	0.98165	0.97741	0.97214	0.966	0.95977	0.95502	0.95356	0.95606	0.96135	0.96758	0.97342	0.97833	0.98225	0.98533	0.98772	0.9896	0.99108	0.99227	0.99322	0.994	0.99464	0.99517	0.99561	0.99599	0.99631	0.99658	0.99681	0.99701	0.99718	0.99732	0.99745	0.99756	0.99765	0.99773	0.9978	0.99786	0.9979
	800.94	0.99628	0.99591	0.99546	0.99493	0.99428	0.99349	0.99252	0.99131	0.98978	0.98784	0.98536	0.98217	0.97809	0.97301	0.96704	0.96084	0.95589	0.95398	0.95596	0.9609	0.96701	0.97287	0.97786	0.98187	0.98502	0.98748	0.9894	0.99093	0.99214	0.99312	0.99391	0.99457	0.99511	0.99556	0.99594	0.99627	0.99654	0.99678	0.99698	0.99715	0.9973	0.99743	0.99754	0.99764	0.99772	0.99779	0.99784	0.99789
	800.95	0.99631	0.99594	0.99551	0.99498	0.99435	0.99358	0.99264	0.99146	0.98999	0.98811	0.98572	0.98264	0.97871	0.9738	0.968	0.96186	0.95674	0.95442	0.95591	0.9605	0.96647	0.97233	0.97739	0.98149	0.98471	0.98723	0.98921	0.99077	0.99201	0.99301	0.99383	0.9945	0.99505	0.99551	0.9959	0.99623	0.99651	0.99675	0.99695	0.99713	0.99728	0.99741	0.99753	0.99762	0.9977	0.99777	0.99783	0.99788
	800.96	0.99633	0.99597	0.99555	0.99504	0.99442	0.99367	0.99275	0.99161	0.99018	0.98836	0.98605	0.98308	0.97929	0.97454	0.96889	0.96283	0.95758	0.9549	0.95592	0.96016	0.96596	0.97182	0.97694	0.98111	0.98441	0.98699	0.98902	0.99062	0.99189	0.99291	0.99374	0.99443	0.99499	0.99546	0.99586	0.99619	0.99648	0.99672	0.99693	0.99711	0.99726	0.99739	0.99751	0.99761	0.99769	0.99776	0.99782	0.99787
	800.97	0.99636	0.996	0.99558	0.99508	0.99448	0.99375	0.99285	0.99174	0.99035	0.98859	0.98635	0.98348	0.97982	0.97523	0.96972	0.96374	0.9584	0.95539	0.95597	0.95985	0.96549	0.97132	0.9765	0.98074	0.98411	0.98676	0.98883	0.99046	0.99177	0.99281	0.99366	0.99436	0.99493	0.99541	0.99581	0.99615	0.99644	0.99669	0.9969	0.99708	0.99724	0.99738	0.99749	0.99759	0.99768	0.99775	0.99781	0.99786
	800.98	0.99638	0.99603	0.99562	0.99513	0.99454	0.99383	0.99295	0.99187	0.99052	0.98881	0.98664	0.98386	0.98031	0.97586	0.9705	0.9646	0.95919	0.9559	0.95607	0.95959	0.96504	0.97085	0.97606	0.98038	0.98382	0.98652	0.98864	0.99031	0.99164	0.99271	0.99358	0.99429	0.99487	0.99536	0.99577	0.99612	0.99641	0.99666	0.99688	0.99706	0.99722	0.99736	0.99748	0.99758	0.99766	0.99773	0.9978	0.99785
	800.99	0.9964	0.99606	0.99565	0.99517	0.9946	0.9939	0.99304	0.99199	0.99067	0.98901	0.9869	0.98421	0.98077	0.97645	0.97123	0.96542	0.95996	0.95642	0.9562	0.95937	0.96463	0.97039	0.97564	0.98003	0.98353	0.98629	0.98846	0.99017	0.99152	0.99261	0.9935	0.99422	0.99482	0.99531	0.99573	0.99608	0.99638	0.99664	0.99685	0.99704	0.9972	0.99734	0.99746	0.99756	0.99765	0.99772	0.99778	0.99783
	801	0.99642	0.99608	0.99569	0.99522	0.99465	0.99397	0.99313	0.9921	0.99081	0.9892	0.98715	0.98453	0.9812	0.977	0.97191	0.96619	0.96071	0.95695	0.95636	0.95919	0.96425	0.96995	0.97523	0.97968	0.98325	0.98606	0.98828	0.99002	0.99141	0.99252	0.99342	0.99415	0.99476	0.99527	0.99569	0.99605	0.99635	0.99661	0.99683	0.99702	0.99718	0.99732	0.99744	0.99755	0.99764	0.99771	0.99777	0.99782
	801.01	0.99644	0.99611	0.99572	0.99525	0.9947	0.99403	0.99321	0.9922	0.99095	0.98937	0.98738	0.98484	0.9816	0.97752	0.97255	0.96692	0.96142	0.95747	0.95655	0.95904	0.96389	0.96953	0.97484	0.97934	0.98297	0.98584	0.9881	0.98988	0.99129	0.99242	0.99334	0.99409	0.99471	0.99522	0.99565	0.99601	0.99632	0.99658	0.99681	0.997	0.99716	0.99731	0.99743	0.99753	0.99762	0.9977	0.99776	0.99781
	801.02	0.99645	0.99613	0.99575	0.99529	0.99475	0.99409	0.99329	0.9923	0.99108	0.98954	0.98759	0.98512	0.98197	0.978	0.97315	0.96762	0.96211	0.958	0.95676	0.95893	0.96356	0.96913	0.97445	0.979	0.98269	0.98562	0.98792	0.98973	0.99117	0.99233	0.99326	0.99402	0.99465	0.99517	0.99561	0.99598	0.99629	0.99656	0.99678	0.99698	0.99715	0.99729	0.99741	0.99752	0.99761	0.99769	0.99775	0.9978
	801.03	0.99647	0.99615	0.99577	0.99533	0.99479	0.99415	0.99336	0.99239	0.9912	0.98969	0.9878	0.98539	0.98232	0.97845	0.97371	0.96827	0.96278	0.95852	0.95699	0.95884	0.96326	0.96874	0.97407	0.97867	0.98242	0.9854	0.98774	0.98959	0.99106	0.99223	0.99318	0.99396	0.9946	0.99513	0.99557	0.99594	0.99626	0.99653	0.99676	0.99696	0.99713	0.99727	0.9974	0.99751	0.9976	0.99768	0.99774	0.99779
	801.04	0.99648	0.99617	0.9958	0.99536	0.99483	0.9942	0.99343	0.99248	0.99131	0.98984	0.98799	0.98564	0.98264	0.97887	0.97425	0.96889	0.96342	0.95903	0.95724	0.95878	0.96298	0.96837	0.97371	0.97835	0.98216	0.98518	0.98757	0.98945	0.99095	0.99214	0.99311	0.9939	0.99455	0.99508	0.99553	0.99591	0.99623	0.99651	0.99674	0.99694	0.99711	0.99726	0.99738	0.99749	0.99759	0.99767	0.99773	0.99779
	801.05	0.9965	0.99619	0.99582	0.99539	0.99487	0.99425	0.99349	0.99256	0.99141	0.98998	0.98817	0.98587	0.98295	0.97927	0.97475	0.96948	0.96403	0.95954	0.9575	0.95875	0.96273	0.96802	0.97335	0.97804	0.98189	0.98497	0.9874	0.98931	0.99083	0.99205	0.99303	0.99383	0.99449	0.99504	0.9955	0.99588	0.9962	0.99648	0.99672	0.99692	0.99709	0.99724	0.99737	0.99748	0.99757	0.99765	0.99772	0.99778
	801.06	0.99651	0.99621	0.99585	0.99542	0.99491	0.9943	0.99355	0.99264	0.99151	0.99011	0.98834	0.98609	0.98324	0.97965	0.97522	0.97005	0.96462	0.96004	0.95777	0.95873	0.9625	0.96769	0.97301	0.97773	0.98164	0.98476	0.98723	0.98918	0.99073	0.99196	0.99296	0.99377	0.99444	0.995	0.99546	0.99585	0.99618	0.99646	0.9967	0.9969	0.99708	0.99723	0.99736	0.99747	0.99756	0.99764	0.99771	0.99777
	801.07	0.99653	0.99623	0.99587	0.99545	0.99495	0.99434	0.99361	0.99272	0.99161	0.99023	0.9885	0.9863	0.98352	0.98	0.97567	0.97058	0.96519	0.96053	0.95806	0.95874	0.96229	0.96737	0.97267	0.97743	0.98138	0.98455	0.98706	0.98904	0.99062	0.99187	0.99289	0.99371	0.99439	0.99495	0.99542	0.99582	0.99615	0.99643	0.99667	0.99688	0.99706	0.99721	0.99734	0.99746	0.99755	0.99763	0.9977	0.99776
	801.08	0.99654	0.99624	0.99589	0.99548	0.99498	0.99439	0.99367	0.99279	0.9917	0.99035	0.98865	0.9865	0.98378	0.98034	0.97609	0.97108	0.96573	0.96101	0.95834	0.95877	0.96209	0.96707	0.97235	0.97713	0.98113	0.98435	0.9869	0.98891	0.99051	0.99179	0.99282	0.99365	0.99434	0.99491	0.99539	0.99578	0.99612	0.99641	0.99665	0.99686	0.99704	0.9972	0.99733	0.99744	0.99754	0.99762	0.99769	0.99775
	801.09	0.99655	0.99626	0.99591	0.9955	0.99501	0.99443	0.99372	0.99285	0.99179	0.99046	0.98879	0.98669	0.98402	0.98066	0.97649	0.97157	0.96625	0.96148	0.95864	0.95881	0.96192	0.96678	0.97204	0.97685	0.98089	0.98415	0.98674	0.98878	0.9904	0.9917	0.99274	0.99359	0.99429	0.99487	0.99535	0.99575	0.9961	0.99639	0.99663	0.99684	0.99703	0.99718	0.99732	0.99743	0.99753	0.99761	0.99768	0.99774
	801.1	0.99656	0.99627	0.99593	0.99553	0.99505	0.99447	0.99377	0.99292	0.99187	0.99056	0.98893	0.98687	0.98425	0.98096	0.97687	0.97203	0.96676	0.96194	0.95894	0.95887	0.96177	0.96651	0.97173	0.97656	0.98065	0.98395	0.98658	0.98865	0.9903	0.99161	0.99267	0.99354	0.99424	0.99483	0.99531	0.99572	0.99607	0.99636	0.99661	0.99683	0.99701	0.99717	0.9973	0.99742	0.99752	0.9976	0.99767	0.99773
	801.11	0.99658	0.99629	0.99595	0.99555	0.99508	0.99451	0.99382	0.99298	0.99195	0.99066	0.98906	0.98703	0.98447	0.98124	0.97724	0.97246	0.96724	0.96239	0.95924	0.95895	0.96163	0.96625	0.97144	0.97629	0.98041	0.98376	0.98642	0.98852	0.9902	0.99153	0.99261	0.99348	0.9942	0.99479	0.99528	0.99569	0.99604	0.99634	0.99659	0.99681	0.99699	0.99715	0.99729	0.99741	0.99751	0.99759	0.99767	0.99773
	801.12	0.99659	0.9963	0.99597	0.99557	0.9951	0.99454	0.99386	0.99304	0.99202	0.99076	0.98918	0.9872	0.98468	0.98151	0.97758	0.97288	0.9677	0.96283	0.95954	0.95903	0.96151	0.966	0.97115	0.97602	0.98018	0.98356	0.98626	0.9884	0.99009	0.99145	0.99254	0.99342	0.99415	0.99475	0.99525	0.99566	0.99602	0.99632	0.99657	0.99679	0.99698	0.99714	0.99728	0.9974	0.9975	0.99758	0.99766	0.99772
	801.13	0.9966	0.99632	0.99599	0.9956	0.99513	0.99458	0.99391	0.99309	0.99209	0.99085	0.9893	0.98735	0.98488	0.98177	0.97791	0.97328	0.96815	0.96325	0.95984	0.95913	0.9614	0.96576	0.97088	0.97575	0.97995	0.98337	0.98611	0.98827	0.98999	0.99137	0.99247	0.99337	0.9941	0.99471	0.99521	0.99564	0.99599	0.9963	0.99655	0.99677	0.99696	0.99713	0.99727	0.99739	0.99749	0.99758	0.99765	0.99771
	801.14	0.99661	0.99633	0.996	0.99562	0.99516	0.99461	0.99395	0.99315	0.99216	0.99094	0.98941	0.98749	0.98507	0.98202	0.97822	0.97366	0.96858	0.96367	0.96014	0.95923	0.96131	0.96554	0.97061	0.9755	0.97972	0.98319	0.98595	0.98815	0.98989	0.99128	0.9924	0.99331	0.99406	0.99467	0.99518	0.99561	0.99597	0.99627	0.99654	0.99676	0.99695	0.99711	0.99725	0.99738	0.99748	0.99757	0.99764	0.9977
	801.15	0.99662	0.99634	0.99602	0.99564	0.99518	0.99464	0.99399	0.9932	0.99222	0.99102	0.98952	0.98763	0.98525	0.98225	0.97852	0.97403	0.96899	0.96407	0.96044	0.95935	0.96123	0.96533	0.97035	0.97524	0.9795	0.983	0.9858	0.98803	0.9898	0.9912	0.99234	0.99326	0.99401	0.99463	0.99515	0.99558	0.99594	0.99625	0.99652	0.99674	0.99693	0.9971	0.99724	0.99736	0.99747	0.99756	0.99763	0.99769
	801.16	0.99663	0.99635	0.99603	0.99566	0.99521	0.99467	0.99403	0.99324	0.99229	0.9911	0.98962	0.98777	0.98543	0.98248	0.9788	0.97438	0.96939	0.96446	0.96074	0.95947	0.96116	0.96514	0.9701	0.975	0.97928	0.98282	0.98566	0.98791	0.9897	0.99113	0.99227	0.9932	0.99396	0.99459	0.99511	0.99555	0.99592	0.99623	0.9965	0.99673	0.99692	0.99709	0.99723	0.99735	0.99746	0.99755	0.99762	0.99769
	801.17	0.99663	0.99636	0.99605	0.99567	0.99523	0.9947	0.99406	0.99329	0.99235	0.99118	0.98972	0.98789	0.98559	0.98269	0.97908	0.97471	0.96977	0.96484	0.96103	0.9596	0.96111	0.96495	0.96986	0.97476	0.97907	0.98264	0.98551	0.98779	0.9896	0.99105	0.99221	0.99315	0.99392	0.99456	0.99508	0.99552	0.9959	0.99621	0.99648	0.99671	0.99691	0.99707	0.99722	0.99734	0.99745	0.99754	0.99762	0.99768
	801.18	0.99664	0.99638	0.99606	0.99569	0.99525	0.99473	0.9941	0.99334	0.9924	0.99125	0.98982	0.98802	0.98575	0.98289	0.97934	0.97503	0.97014	0.96521	0.96132	0.95973	0.96106	0.96477	0.96963	0.97452	0.97886	0.98247	0.98537	0.98767	0.98951	0.99097	0.99215	0.9931	0.99388	0.99452	0.99505	0.9955	0.99587	0.99619	0.99646	0.99669	0.99689	0.99706	0.99721	0.99733	0.99744	0.99753	0.99761	0.99767
	801.19	0.99665	0.99639	0.99608	0.99571	0.99528	0.99476	0.99413	0.99338	0.99246	0.99132	0.98991	0.98813	0.9859	0.98309	0.97959	0.97534	0.97049	0.96557	0.96161	0.95987	0.96103	0.96461	0.9694	0.97429	0.97865	0.98229	0.98522	0.98756	0.98941	0.99089	0.99208	0.99305	0.99383	0.99448	0.99502	0.99547	0.99585	0.99617	0.99645	0.99668	0.99688	0.99705	0.9972	0.99732	0.99743	0.99752	0.9976	0.99767
	801.2	0.99666	0.9964	0.99609	0.99573	0.9953	0.99478	0.99417	0.99342	0.99251	0.99139	0.98999	0.98824	0.98605	0.98328	0.97983	0.97564	0.97084	0.96592	0.9619	0.96002	0.961	0.96445	0.96918	0.97407	0.97845	0.98212	0.98508	0.98744	0.98932	0.99082	0.99202	0.993	0.99379	0.99445	0.99499	0.99545	0.99583	0.99615	0.99643	0.99666	0.99687	0.99704	0.99719	0.99731	0.99742	0.99752	0.99759	0.99766
	801.21	0.99667	0.99641	0.9961	0.99574	0.99532	0.99481	0.9942	0.99346	0.99256	0.99145	0.99008	0.98835	0.98618	0.98346	0.98006	0.97592	0.97117	0.96626	0.96218	0.96017	0.96099	0.9643	0.96897	0.97385	0.97825	0.98195	0.98494	0.98733	0.98923	0.99074	0.99196	0.99295	0.99375	0.99441	0.99496	0.99542	0.99581	0.99613	0.99641	0.99665	0.99685	0.99703	0.99718	0.9973	0.99741	0.99751	0.99759	0.99765
	801.22	0.99668	0.99642	0.99611	0.99576	0.99534	0.99483	0.99423	0.9935	0.99261	0.99152	0.99016	0.98846	0.98632	0.98363	0.98028	0.97619	0.97149	0.96659	0.96246	0.96032	0.96098	0.96417	0.96877	0.97363	0.97806	0.98178	0.98481	0.98722	0.98914	0.99067	0.9919	0.9929	0.99371	0.99438	0.99493	0.99539	0.99578	0.99611	0.99639	0.99663	0.99684	0.99701	0.99717	0.99729	0.99741	0.9975	0.99758	0.99765
	801.23	0.99668	0.99643	0.99613	0.99577	0.99535	0.99486	0.99426	0.99354	0.99266	0.99158	0.99023	0.98855	0.98645	0.9838	0.98049	0.97646	0.97179	0.96692	0.96274	0.96047	0.96098	0.96404	0.96857	0.97342	0.97787	0.98162	0.98467	0.98711	0.98905	0.9906	0.99184	0.99285	0.99367	0.99434	0.9949	0.99537	0.99576	0.99609	0.99638	0.99662	0.99683	0.997	0.99716	0.99729	0.9974	0.99749	0.99757	0.99764
	801.24	0.99669	0.99644	0.99614	0.99579	0.99537	0.99488	0.99429	0.99357	0.9927	0.99163	0.99031	0.98865	0.98657	0.98396	0.98069	0.97671	0.97209	0.96723	0.96301	0.96063	0.96098	0.96391	0.96838	0.97322	0.97768	0.98146	0.98454	0.987	0.98896	0.99053	0.99178	0.9928	0.99363	0.99431	0.99487	0.99534	0.99574	0.99608	0.99636	0.9966	0.99681	0.99699	0.99714	0.99728	0.99739	0.99748	0.99757	0.99763
	801.25	0.9967	0.99644	0.99615	0.9958	0.99539	0.9949	0.99432	0.99361	0.99275	0.99169	0.99038	0.98874	0.98669	0.98411	0.98089	0.97696	0.97238	0.96753	0.96327	0.96079	0.96099	0.9638	0.9682	0.97302	0.97749	0.9813	0.98441	0.98689	0.98887	0.99045	0.99172	0.99275	0.99359	0.99427	0.99484	0.99532	0.99572	0.99606	0.99635	0.99659	0.9968	0.99698	0.99713	0.99727	0.99738	0.99748	0.99756	0.99763
	801.26	0.9967	0.99645	0.99616	0.99582	0.99541	0.99492	0.99434	0.99364	0.99279	0.99174	0.99045	0.98883	0.9868	0.98426	0.98108	0.97719	0.97266	0.96783	0.96353	0.96095	0.96101	0.96369	0.96802	0.97282	0.97731	0.98114	0.98428	0.98679	0.98879	0.99038	0.99167	0.9927	0.99355	0.99424	0.99482	0.9953	0.9957	0.99604	0.99633	0.99658	0.99679	0.99697	0.99713	0.99726	0.99737	0.99747	0.99755	0.99762
	801.27	0.99671	0.99646	0.99617	0.99583	0.99542	0.99494	0.99437	0.99368	0.99283	0.9918	0.99051	0.98892	0.98691	0.9844	0.98126	0.97742	0.97292	0.96812	0.96379	0.96111	0.96104	0.9636	0.96785	0.97263	0.97713	0.98099	0.98415	0.98668	0.9887	0.99031	0.99161	0.99265	0.99351	0.99421	0.99479	0.99527	0.99568	0.99602	0.99631	0.99656	0.99678	0.99696	0.99712	0.99725	0.99736	0.99746	0.99755	0.99762
	801.28	0.99672	0.99647	0.99618	0.99584	0.99544	0.99496	0.99439	0.99371	0.99287	0.99185	0.99058	0.989	0.98702	0.98454	0.98143	0.97764	0.97318	0.9684	0.96404	0.96127	0.96107	0.9635	0.96769	0.97245	0.97695	0.98083	0.98402	0.98658	0.98862	0.99025	0.99155	0.99261	0.99347	0.99417	0.99476	0.99525	0.99566	0.996	0.9963	0.99655	0.99676	0.99695	0.99711	0.99724	0.99736	0.99746	0.99754	0.99761
	801.29	0.99672	0.99648	0.99619	0.99585	0.99546	0.99498	0.99442	0.99374	0.99291	0.99189	0.99064	0.98908	0.98712	0.98467	0.9816	0.97785	0.97344	0.96867	0.96429	0.96143	0.9611	0.96342	0.96753	0.97226	0.97678	0.98068	0.98389	0.98648	0.98853	0.99018	0.9915	0.99256	0.99343	0.99414	0.99473	0.99522	0.99564	0.99599	0.99628	0.99654	0.99675	0.99694	0.9971	0.99723	0.99735	0.99745	0.99753	0.9976
	801.3	0.99673	0.99648	0.9962	0.99587	0.99547	0.995	0.99444	0.99377	0.99295	0.99194	0.9907	0.98916	0.98722	0.9848	0.98177	0.97805	0.97368	0.96893	0.96453	0.9616	0.96114	0.96334	0.96737	0.97209	0.97661	0.98053	0.98377	0.98637	0.98845	0.99011	0.99144	0.99252	0.99339	0.99411	0.99471	0.9952	0.99562	0.99597	0.99627	0.99652	0.99674	0.99693	0.99709	0.99722	0.99734	0.99744	0.99753	0.9976
	801.31	0.99673	0.99649	0.99621	0.99588	0.99549	0.99502	0.99446	0.9938	0.99298	0.99199	0.99076	0.98923	0.98732	0.98492	0.98193	0.97825	0.97392	0.96919	0.96477	0.96176	0.96118	0.96326	0.96722	0.97191	0.97644	0.98039	0.98365	0.98627	0.98837	0.99004	0.99139	0.99247	0.99335	0.99408	0.99468	0.99518	0.9956	0.99595	0.99625	0.99651	0.99673	0.99692	0.99708	0.99722	0.99733	0.99744	0.99752	0.99759
	801.32	0.99674	0.9965	0.99622	0.99589	0.9955	0.99504	0.99449	0.99382	0.99302	0.99203	0.99082	0.9893	0.98741	0.98504	0.98208	0.97844	0.97414	0.96944	0.96501	0.96192	0.96123	0.9632	0.96708	0.97174	0.97628	0.98024	0.98353	0.98617	0.98829	0.98998	0.99133	0.99243	0.99332	0.99405	0.99465	0.99516	0.99558	0.99594	0.99624	0.9965	0.99672	0.99691	0.99707	0.99721	0.99733	0.99743	0.99751	0.99759
	801.33	0.99675	0.99651	0.99623	0.9959	0.99551	0.99506	0.99451	0.99385	0.99305	0.99207	0.99087	0.98937	0.9875	0.98516	0.98223	0.97863	0.97437	0.96969	0.96524	0.96209	0.96128	0.96313	0.96694	0.97158	0.97611	0.9801	0.98341	0.98608	0.98821	0.98991	0.99128	0.99238	0.99328	0.99402	0.99463	0.99513	0.99556	0.99592	0.99622	0.99648	0.99671	0.9969	0.99706	0.9972	0.99732	0.99742	0.99751	0.99758
	801.34	0.99675	0.99651	0.99624	0.99591	0.99553	0.99507	0.99453	0.99388	0.99308	0.99212	0.99092	0.98944	0.98759	0.98527	0.98237	0.97881	0.97458	0.96993	0.96547	0.96225	0.96133	0.96307	0.96681	0.97141	0.97596	0.97996	0.98329	0.98598	0.98813	0.98985	0.99123	0.99234	0.99324	0.99399	0.9946	0.99511	0.99554	0.9959	0.99621	0.99647	0.9967	0.99689	0.99705	0.99719	0.99731	0.99742	0.9975	0.99758
	801.35	0.99676	0.99652	0.99624	0.99592	0.99554	0.99509	0.99455	0.9939	0.99312	0.99216	0.99097	0.98951	0.98767	0.98538	0.98251	0.97898	0.97479	0.97016	0.96569	0.96241	0.96139	0.96302	0.96668	0.97125	0.9758	0.97982	0.98317	0.98588	0.98805	0.98978	0.99117	0.9923	0.99321	0.99396	0.99458	0.99509	0.99552	0.99589	0.9962	0.99646	0.99668	0.99688	0.99704	0.99718	0.99731	0.99741	0.9975	0.99757
	801.36	0.99676	0.99653	0.99625	0.99593	0.99555	0.9951	0.99457	0.99393	0.99315	0.9922	0.99102	0.98957	0.98776	0.98548	0.98264	0.97915	0.975	0.97038	0.96591	0.96257	0.96145	0.96297	0.96656	0.9711	0.97565	0.97968	0.98306	0.98579	0.98797	0.98972	0.99112	0.99225	0.99317	0.99393	0.99455	0.99507	0.9955	0.99587	0.99618	0.99645	0.99667	0.99687	0.99703	0.99718	0.9973	0.9974	0.99749	0.99757
	801.37	0.99677	0.99653	0.99626	0.99594	0.99557	0.99512	0.99459	0.99395	0.99318	0.99223	0.99107	0.98963	0.98783	0.98558	0.98277	0.97931	0.97519	0.97061	0.96612	0.96273	0.96151	0.96293	0.96644	0.97095	0.97549	0.97955	0.98294	0.98569	0.9879	0.98966	0.99107	0.99221	0.99314	0.9939	0.99453	0.99505	0.99549	0.99586	0.99617	0.99644	0.99666	0.99686	0.99703	0.99717	0.99729	0.9974	0.99749	0.99756
	801.38	0.99677	0.99654	0.99627	0.99595	0.99558	0.99514	0.99461	0.99397	0.99321	0.99227	0.99112	0.98969	0.98791	0.98568	0.9829	0.97947	0.97539	0.97082	0.96633	0.96289	0.96158	0.96289	0.96633	0.9708	0.97535	0.97942	0.98283	0.9856	0.98782	0.9896	0.99102	0.99217	0.9931	0.99387	0.9945	0.99503	0.99547	0.99584	0.99615	0.99642	0.99665	0.99685	0.99702	0.99716	0.99729	0.99739	0.99748	0.99756
	801.39	0.99678	0.99654	0.99628	0.99596	0.99559	0.99515	0.99463	0.994	0.99324	0.99231	0.99117	0.98975	0.98799	0.98578	0.98302	0.97963	0.97557	0.97103	0.96654	0.96305	0.96164	0.96285	0.96622	0.97066	0.9752	0.97928	0.98272	0.98551	0.98775	0.98954	0.99097	0.99213	0.99307	0.99384	0.99448	0.99501	0.99545	0.99582	0.99614	0.99641	0.99664	0.99684	0.99701	0.99715	0.99728	0.99738	0.99748	0.99755
	801.4	0.99678	0.99655	0.99628	0.99597	0.9956	0.99516	0.99464	0.99402	0.99326	0.99234	0.99121	0.98981	0.98806	0.98587	0.98314	0.97978	0.97575	0.97124	0.96674	0.9632	0.96171	0.96282	0.96611	0.97052	0.97506	0.97915	0.98261	0.98542	0.98767	0.98948	0.99092	0.99209	0.99304	0.99381	0.99445	0.99499	0.99543	0.99581	0.99613	0.9964	0.99663	0.99683	0.997	0.99715	0.99727	0.99738	0.99747	0.99755
	801.41	0.99678	0.99656	0.99629	0.99598	0.99561	0.99518	0.99466	0.99404	0.99329	0.99238	0.99125	0.98986	0.98813	0.98596	0.98326	0.97992	0.97593	0.97144	0.96694	0.96336	0.96178	0.9628	0.96601	0.97038	0.97491	0.97903	0.9825	0.98533	0.9876	0.98942	0.99087	0.99205	0.993	0.99378	0.99443	0.99497	0.99542	0.99579	0.99612	0.99639	0.99662	0.99682	0.99699	0.99714	0.99727	0.99737	0.99746	0.99754
	801.42	0.99679	0.99656	0.9963	0.99599	0.99562	0.99519	0.99468	0.99406	0.99332	0.99241	0.9913	0.98992	0.9882	0.98605	0.98337	0.98006	0.9761	0.97163	0.96713	0.96351	0.96185	0.96277	0.96591	0.97024	0.97477	0.9789	0.98239	0.98524	0.98753	0.98936	0.99082	0.99201	0.99297	0.99376	0.99441	0.99495	0.9954	0.99578	0.9961	0.99638	0.99661	0.99681	0.99698	0.99713	0.99726	0.99737	0.99746	0.99754
	801.43	0.99679	0.99657	0.9963	0.996	0.99563	0.99521	0.99469	0.99408	0.99334	0.99244	0.99134	0.98997	0.98827	0.98614	0.98348	0.9802	0.97627	0.97182	0.96732	0.96366	0.96193	0.96275	0.96581	0.97011	0.97464	0.97877	0.98228	0.98515	0.98745	0.9893	0.99078	0.99197	0.99294	0.99373	0.99438	0.99493	0.99538	0.99576	0.99609	0.99637	0.9966	0.9968	0.99698	0.99713	0.99725	0.99736	0.99745	0.99753
	801.44	0.9968	0.99657	0.99631	0.996	0.99564	0.99522	0.99471	0.9941	0.99337	0.99247	0.99138	0.99002	0.98833	0.98622	0.98359	0.98034	0.97643	0.97201	0.96751	0.96381	0.962	0.96273	0.96572	0.96998	0.9745	0.97865	0.98218	0.98506	0.98738	0.98924	0.99073	0.99193	0.9929	0.9937	0.99436	0.99491	0.99536	0.99575	0.99608	0.99635	0.99659	0.99679	0.99697	0.99712	0.99725	0.99736	0.99745	0.99753
	801.45	0.9968	0.99658	0.99632	0.99601	0.99565	0.99523	0.99473	0.99412	0.99339	0.9925	0.99142	0.99007	0.98839	0.9863	0.98369	0.98047	0.97659	0.97219	0.96769	0.96396	0.96208	0.96272	0.96563	0.96986	0.97437	0.97853	0.98207	0.98497	0.98731	0.98918	0.99068	0.99189	0.99287	0.99367	0.99434	0.99489	0.99535	0.99574	0.99606	0.99634	0.99658	0.99679	0.99696	0.99711	0.99724	0.99735	0.99744	0.99752
	801.46	0.99681	0.99658	0.99632	0.99602	0.99566	0.99524	0.99474	0.99414	0.99342	0.99253	0.99145	0.99012	0.98846	0.98638	0.98379	0.98059	0.97675	0.97237	0.96787	0.96411	0.96216	0.9627	0.96555	0.96973	0.97424	0.97841	0.98197	0.98489	0.98724	0.98912	0.99063	0.99185	0.99284	0.99365	0.99431	0.99487	0.99533	0.99572	0.99605	0.99633	0.99657	0.99678	0.99695	0.9971	0.99723	0.99734	0.99744	0.99752
	801.47	0.99681	0.99659	0.99633	0.99603	0.99567	0.99526	0.99476	0.99416	0.99344	0.99256	0.99149	0.99016	0.98852	0.98646	0.98389	0.98072	0.9769	0.97254	0.96805	0.96426	0.96223	0.96269	0.96546	0.96961	0.97411	0.97829	0.98187	0.9848	0.98717	0.98907	0.99059	0.99181	0.99281	0.99362	0.99429	0.99485	0.99532	0.99571	0.99604	0.99632	0.99656	0.99677	0.99695	0.9971	0.99723	0.99734	0.99743	0.99751
	801.48	0.99681	0.99659	0.99634	0.99604	0.99568	0.99527	0.99477	0.99418	0.99346	0.99259	0.99153	0.99021	0.98857	0.98653	0.98399	0.98084	0.97705	0.97271	0.96823	0.96441	0.96231	0.96269	0.96539	0.9695	0.97399	0.97817	0.98177	0.98472	0.9871	0.98901	0.99054	0.99177	0.99278	0.99359	0.99427	0.99483	0.9953	0.99569	0.99603	0.99631	0.99655	0.99676	0.99694	0.99709	0.99722	0.99733	0.99743	0.99751
	801.49	0.99682	0.9966	0.99634	0.99604	0.99569	0.99528	0.99479	0.9942	0.99348	0.99262	0.99156	0.99026	0.98863	0.98661	0.98408	0.98096	0.97719	0.97288	0.9684	0.96455	0.96239	0.96268	0.96531	0.96938	0.97386	0.97806	0.98167	0.98464	0.98703	0.98895	0.99049	0.99174	0.99274	0.99357	0.99425	0.99481	0.99528	0.99568	0.99602	0.9963	0.99654	0.99675	0.99693	0.99709	0.99722	0.99733	0.99742	0.99751
	801.5	0.99682	0.9966	0.99635	0.99605	0.9957	0.99529	0.9948	0.99421	0.99351	0.99265	0.9916	0.9903	0.98869	0.98668	0.98417	0.98107	0.97733	0.97304	0.96856	0.96469	0.96247	0.96268	0.96524	0.96927	0.97374	0.97794	0.98157	0.98455	0.98697	0.9889	0.99045	0.9917	0.99271	0.99354	0.99423	0.99479	0.99527	0.99567	0.996	0.99629	0.99654	0.99674	0.99692	0.99708	0.99721	0.99732	0.99742	0.9975
	801.51	0.99682	0.99661	0.99635	0.99606	0.99571	0.9953	0.99481	0.99423	0.99353	0.99267	0.99163	0.99034	0.98874	0.98675	0.98426	0.98118	0.97747	0.9732	0.96873	0.96483	0.96255	0.96268	0.96517	0.96916	0.97362	0.97783	0.98147	0.98447	0.9869	0.98884	0.9904	0.99166	0.99268	0.99352	0.9942	0.99477	0.99525	0.99565	0.99599	0.99628	0.99653	0.99674	0.99692	0.99707	0.99721	0.99732	0.99742	0.9975
	801.52	0.99683	0.99661	0.99636	0.99607	0.99572	0.99531	0.99483	0.99425	0.99355	0.9927	0.99166	0.99038	0.9888	0.98682	0.98435	0.98129	0.9776	0.97335	0.96889	0.96497	0.96263	0.96268	0.9651	0.96905	0.9735	0.97772	0.98137	0.98439	0.98683	0.98879	0.99036	0.99163	0.99265	0.99349	0.99418	0.99476	0.99524	0.99564	0.99598	0.99627	0.99652	0.99673	0.99691	0.99707	0.9972	0.99731	0.99741	0.99749
	801.53	0.99683	0.99662	0.99637	0.99607	0.99573	0.99532	0.99484	0.99426	0.99357	0.99273	0.99169	0.99042	0.98885	0.98688	0.98443	0.9814	0.97773	0.9735	0.96905	0.96511	0.96272	0.96269	0.96504	0.96895	0.97338	0.97761	0.98128	0.98431	0.98677	0.98874	0.99032	0.99159	0.99262	0.99347	0.99416	0.99474	0.99522	0.99563	0.99597	0.99626	0.99651	0.99672	0.9969	0.99706	0.99719	0.99731	0.99741	0.99749
	801.54	0.99684	0.99662	0.99637	0.99608	0.99574	0.99533	0.99485	0.99428	0.99359	0.99275	0.99173	0.99046	0.9889	0.98695	0.98451	0.9815	0.97786	0.97365	0.96921	0.96525	0.9628	0.9627	0.96497	0.96884	0.97327	0.9775	0.98118	0.98423	0.9867	0.98868	0.99027	0.99155	0.99259	0.99344	0.99414	0.99472	0.99521	0.99561	0.99596	0.99625	0.9965	0.99671	0.9969	0.99705	0.99719	0.9973	0.9974	0.99748
	801.55	0.99684	0.99663	0.99638	0.99609	0.99575	0.99534	0.99487	0.99429	0.99361	0.99278	0.99176	0.9905	0.98895	0.98701	0.98459	0.98161	0.97799	0.9738	0.96936	0.96538	0.96288	0.9627	0.96491	0.96874	0.97315	0.97739	0.98109	0.98415	0.98664	0.98863	0.99023	0.99152	0.99256	0.99342	0.99412	0.9947	0.99519	0.9956	0.99595	0.99624	0.99649	0.99671	0.99689	0.99705	0.99718	0.9973	0.9974	0.99748
	801.56	0.99684	0.99663	0.99638	0.99609	0.99575	0.99535	0.99488	0.99431	0.99363	0.9928	0.99179	0.99054	0.989	0.98707	0.98467	0.98171	0.97811	0.97394	0.96951	0.96551	0.96296	0.96271	0.96486	0.96864	0.97304	0.97729	0.98099	0.98407	0.98657	0.98858	0.99019	0.99148	0.99253	0.99339	0.9941	0.99469	0.99518	0.99559	0.99593	0.99623	0.99648	0.9967	0.99688	0.99704	0.99718	0.99729	0.99739	0.99748
	801.57	0.99685	0.99663	0.99639	0.9961	0.99576	0.99536	0.99489	0.99433	0.99365	0.99282	0.99182	0.99058	0.98904	0.98713	0.98475	0.9818	0.97823	0.97408	0.96966	0.96565	0.96305	0.96273	0.9648	0.96855	0.97293	0.97718	0.9809	0.984	0.98651	0.98852	0.99014	0.99145	0.9925	0.99337	0.99408	0.99467	0.99516	0.99557	0.99592	0.99622	0.99647	0.99669	0.99688	0.99704	0.99717	0.99729	0.99739	0.99747
	801.58	0.99685	0.99664	0.99639	0.99611	0.99577	0.99537	0.9949	0.99434	0.99366	0.99285	0.99185	0.99061	0.98909	0.98719	0.98483	0.9819	0.97835	0.97422	0.96981	0.96578	0.96313	0.96274	0.96475	0.96845	0.97283	0.97708	0.98081	0.98392	0.98644	0.98847	0.9901	0.99141	0.99248	0.99334	0.99406	0.99465	0.99515	0.99556	0.99591	0.99621	0.99647	0.99668	0.99687	0.99703	0.99717	0.99728	0.99738	0.99747
	801.59	0.99685	0.99664	0.9964	0.99611	0.99578	0.99538	0.99491	0.99435	0.99368	0.99287	0.99187	0.99065	0.98914	0.98725	0.9849	0.98199	0.97846	0.97435	0.96995	0.96591	0.96321	0.96275	0.9647	0.96836	0.97272	0.97697	0.98072	0.98384	0.98638	0.98842	0.99006	0.99138	0.99245	0.99332	0.99404	0.99463	0.99513	0.99555	0.9959	0.9962	0.99646	0.99668	0.99686	0.99702	0.99716	0.99728	0.99738	0.99746
	801.6	0.99685	0.99665	0.9964	0.99612	0.99578	0.99539	0.99492	0.99437	0.9937	0.99289	0.9919	0.99069	0.98918	0.98731	0.98497	0.98208	0.97857	0.97449	0.97009	0.96603	0.96329	0.96277	0.96465	0.96827	0.97261	0.97687	0.98063	0.98377	0.98632	0.98837	0.99002	0.99134	0.99242	0.9933	0.99402	0.99462	0.99512	0.99554	0.99589	0.99619	0.99645	0.99667	0.99686	0.99702	0.99716	0.99727	0.99738	0.99746
	801.61	0.99686	0.99665	0.99641	0.99612	0.99579	0.9954	0.99494	0.99438	0.99372	0.99291	0.99193	0.99072	0.98922	0.98736	0.98504	0.98217	0.97868	0.97461	0.97023	0.96616	0.96338	0.96279	0.9646	0.96818	0.97251	0.97677	0.98054	0.98369	0.98626	0.98832	0.98998	0.99131	0.99239	0.99327	0.994	0.9946	0.9951	0.99552	0.99588	0.99618	0.99644	0.99666	0.99685	0.99701	0.99715	0.99727	0.99737	0.99746
	801.62	0.99686	0.99665	0.99641	0.99613	0.9958	0.99541	0.99495	0.9944	0.99373	0.99293	0.99195	0.99075	0.98927	0.98742	0.98511	0.98226	0.97879	0.97474	0.97037	0.96628	0.96346	0.96281	0.96456	0.9681	0.97241	0.97667	0.98045	0.98362	0.9862	0.98827	0.98993	0.99128	0.99236	0.99325	0.99398	0.99458	0.99509	0.99551	0.99587	0.99617	0.99643	0.99665	0.99684	0.99701	0.99715	0.99727	0.99737	0.99745
	801.63	0.99686	0.99666	0.99642	0.99614	0.99581	0.99542	0.99496	0.99441	0.99375	0.99295	0.99198	0.99079	0.98931	0.98747	0.98518	0.98235	0.9789	0.97487	0.9705	0.96641	0.96354	0.96283	0.96452	0.96801	0.97231	0.97657	0.98037	0.98355	0.98614	0.98822	0.98989	0.99124	0.99234	0.99323	0.99396	0.99457	0.99507	0.9955	0.99586	0.99616	0.99642	0.99665	0.99684	0.997	0.99714	0.99726	0.99736	0.99745
	801.64	0.99687	0.99666	0.99642	0.99614	0.99581	0.99543	0.99497	0.99442	0.99377	0.99297	0.99201	0.99082	0.98935	0.98752	0.98525	0.98243	0.979	0.97499	0.97063	0.96653	0.96363	0.96285	0.96448	0.96793	0.97221	0.97648	0.98028	0.98347	0.98608	0.98817	0.98985	0.99121	0.99231	0.9932	0.99394	0.99455	0.99506	0.99549	0.99585	0.99616	0.99642	0.99664	0.99683	0.997	0.99714	0.99726	0.99736	0.99745
	801.65	0.99687	0.99666	0.99643	0.99615	0.99582	0.99543	0.99498	0.99444	0.99378	0.99299	0.99203	0.99085	0.98939	0.98757	0.98531	0.98251	0.9791	0.97511	0.97076	0.96665	0.96371	0.96287	0.96444	0.96785	0.97211	0.97638	0.9802	0.9834	0.98602	0.98812	0.98981	0.99118	0.99228	0.99318	0.99392	0.99454	0.99505	0.99548	0.99584	0.99615	0.99641	0.99663	0.99683	0.99699	0.99713	0.99725	0.99736	0.99744
	801.66	0.99687	0.99667	0.99643	0.99615	0.99583	0.99544	0.99499	0.99445	0.9938	0.99301	0.99206	0.99088	0.98943	0.98762	0.98538	0.98259	0.9792	0.97523	0.97089	0.96677	0.96379	0.96289	0.9644	0.96777	0.97202	0.97629	0.98011	0.98333	0.98596	0.98807	0.98977	0.99114	0.99225	0.99316	0.9939	0.99452	0.99503	0.99546	0.99583	0.99614	0.9964	0.99663	0.99682	0.99698	0.99713	0.99725	0.99735	0.99744
	801.67	0.99688	0.99667	0.99643	0.99616	0.99583	0.99545	0.995	0.99446	0.99381	0.99303	0.99208	0.99091	0.98947	0.98767	0.98544	0.98267	0.9793	0.97534	0.97101	0.96689	0.96387	0.96292	0.96437	0.96769	0.97192	0.97619	0.98003	0.98326	0.9859	0.98803	0.98973	0.99111	0.99223	0.99314	0.99388	0.9945	0.99502	0.99545	0.99582	0.99613	0.99639	0.99662	0.99681	0.99698	0.99712	0.99724	0.99735	0.99744
	801.68	0.99688	0.99667	0.99644	0.99616	0.99584	0.99546	0.99501	0.99447	0.99383	0.99305	0.9921	0.99094	0.9895	0.98772	0.9855	0.98275	0.9794	0.97545	0.97114	0.967	0.96396	0.96294	0.96433	0.96762	0.97183	0.9761	0.97994	0.98319	0.98584	0.98798	0.9897	0.99108	0.9922	0.99311	0.99387	0.99449	0.99501	0.99544	0.99581	0.99612	0.99639	0.99661	0.99681	0.99697	0.99712	0.99724	0.99734	0.99743
	801.69	0.99688	0.99668	0.99644	0.99617	0.99585	0.99547	0.99502	0.99448	0.99384	0.99307	0.99213	0.99097	0.98954	0.98777	0.98556	0.98283	0.97949	0.97557	0.97126	0.96712	0.96404	0.96297	0.9643	0.96754	0.97174	0.97601	0.97986	0.98312	0.98578	0.98793	0.98966	0.99105	0.99217	0.99309	0.99385	0.99447	0.99499	0.99543	0.9958	0.99611	0.99638	0.99661	0.9968	0.99697	0.99711	0.99724	0.99734	0.99743
	801.7	0.99688	0.99668	0.99645	0.99617	0.99585	0.99547	0.99503	0.9945	0.99386	0.99309	0.99215	0.991	0.98958	0.98781	0.98562	0.9829	0.97958	0.97568	0.97138	0.96723	0.96412	0.963	0.96427	0.96747	0.97165	0.97592	0.97978	0.98305	0.98572	0.98788	0.98962	0.99102	0.99215	0.99307	0.99383	0.99446	0.99498	0.99542	0.99579	0.9961	0.99637	0.9966	0.9968	0.99696	0.99711	0.99723	0.99734	0.99743
	801.71	0.99689	0.99668	0.99645	0.99618	0.99586	0.99548	0.99504	0.99451	0.99387	0.99311	0.99217	0.99103	0.98961	0.98786	0.98568	0.98297	0.97967	0.97578	0.9715	0.96734	0.9642	0.96303	0.96424	0.9674	0.97156	0.97583	0.9797	0.98298	0.98567	0.98784	0.98958	0.99098	0.99212	0.99305	0.99381	0.99444	0.99497	0.99541	0.99578	0.99609	0.99636	0.99659	0.99679	0.99696	0.9971	0.99723	0.99733	0.99742
	801.72	0.99689	0.99669	0.99645	0.99618	0.99586	0.99549	0.99505	0.99452	0.99389	0.99312	0.99219	0.99106	0.98965	0.9879	0.98573	0.98304	0.97976	0.97589	0.97161	0.96745	0.96428	0.96306	0.96421	0.96733	0.97147	0.97574	0.97962	0.98291	0.98561	0.98779	0.98954	0.99095	0.9921	0.99303	0.99379	0.99443	0.99495	0.9954	0.99577	0.99609	0.99636	0.99659	0.99678	0.99695	0.9971	0.99722	0.99733	0.99742
	801.73	0.99689	0.99669	0.99646	0.99619	0.99587	0.9955	0.99506	0.99453	0.9939	0.99314	0.99222	0.99108	0.98968	0.98795	0.98579	0.98312	0.97985	0.97599	0.97173	0.96756	0.96436	0.96309	0.96419	0.96726	0.97138	0.97565	0.97954	0.98284	0.98555	0.98774	0.9895	0.99092	0.99207	0.99301	0.99377	0.99441	0.99494	0.99538	0.99576	0.99608	0.99635	0.99658	0.99678	0.99695	0.99709	0.99722	0.99732	0.99742
	801.74	0.99689	0.99669	0.99646	0.99619	0.99588	0.9955	0.99506	0.99454	0.99391	0.99316	0.99224	0.99111	0.98972	0.98799	0.98584	0.98318	0.97994	0.9761	0.97184	0.96767	0.96444	0.96312	0.96416	0.9672	0.9713	0.97556	0.97946	0.98278	0.9855	0.9877	0.98947	0.99089	0.99204	0.99298	0.99376	0.9944	0.99493	0.99537	0.99575	0.99607	0.99634	0.99657	0.99677	0.99694	0.99709	0.99721	0.99732	0.99741
	801.75	0.9969	0.9967	0.99647	0.9962	0.99588	0.99551	0.99507	0.99455	0.99393	0.99317	0.99226	0.99114	0.98975	0.98803	0.9859	0.98325	0.98002	0.9762	0.97195	0.96778	0.96452	0.96315	0.96414	0.96713	0.97121	0.97548	0.97938	0.98271	0.98544	0.98765	0.98943	0.99086	0.99202	0.99296	0.99374	0.99438	0.99491	0.99536	0.99574	0.99606	0.99633	0.99657	0.99677	0.99694	0.99708	0.99721	0.99732	0.99741
	801.76	0.9969	0.9967	0.99647	0.9962	0.99589	0.99552	0.99508	0.99456	0.99394	0.99319	0.99228	0.99116	0.98978	0.98808	0.98595	0.98332	0.9801	0.9763	0.97206	0.96788	0.9646	0.96318	0.96411	0.96707	0.97113	0.97539	0.9793	0.98264	0.98539	0.98761	0.98939	0.99083	0.99199	0.99294	0.99372	0.99437	0.9949	0.99535	0.99573	0.99605	0.99633	0.99656	0.99676	0.99693	0.99708	0.99721	0.99731	0.99741
	801.77	0.9969	0.9967	0.99647	0.99621	0.99589	0.99553	0.99509	0.99457	0.99395	0.99321	0.9923	0.99119	0.98982	0.98812	0.986	0.98339	0.98018	0.97639	0.97217	0.96799	0.96468	0.96321	0.96409	0.96701	0.97105	0.97531	0.97923	0.98258	0.98533	0.98756	0.98935	0.9908	0.99197	0.99292	0.9937	0.99435	0.99489	0.99534	0.99572	0.99604	0.99632	0.99655	0.99676	0.99693	0.99708	0.9972	0.99731	0.9974
	801.78	0.9969	0.99671	0.99648	0.99621	0.9959	0.99553	0.9951	0.99458	0.99397	0.99322	0.99232	0.99121	0.98985	0.98816	0.98605	0.98345	0.98026	0.97649	0.97228	0.96809	0.96476	0.96324	0.96407	0.96695	0.97097	0.97523	0.97915	0.98251	0.98528	0.98752	0.98932	0.99077	0.99194	0.9929	0.99369	0.99434	0.99488	0.99533	0.99571	0.99604	0.99631	0.99655	0.99675	0.99692	0.99707	0.9972	0.99731	0.9974
	801.79	0.99691	0.99671	0.99648	0.99622	0.9959	0.99554	0.99511	0.99459	0.99398	0.99324	0.99234	0.99124	0.98988	0.9882	0.9861	0.98351	0.98034	0.97658	0.97238	0.9682	0.96484	0.96328	0.96405	0.96689	0.97089	0.97514	0.97908	0.98245	0.98522	0.98747	0.98928	0.99074	0.99192	0.99288	0.99367	0.99432	0.99486	0.99532	0.9957	0.99603	0.99631	0.99654	0.99674	0.99692	0.99707	0.99719	0.9973	0.9974
	801.8	0.99691	0.99671	0.99648	0.99622	0.99591	0.99555	0.99512	0.9946	0.99399	0.99325	0.99236	0.99126	0.98991	0.98823	0.98615	0.98358	0.98042	0.97668	0.97249	0.9683	0.96492	0.96331	0.96404	0.96683	0.97081	0.97506	0.979	0.98238	0.98517	0.98743	0.98924	0.99071	0.99189	0.99286	0.99365	0.99431	0.99485	0.99531	0.99569	0.99602	0.9963	0.99654	0.99674	0.99691	0.99706	0.99719	0.9973	0.99739
	801.81	0.99691	0.99672	0.99649	0.99622	0.99592	0.99555	0.99512	0.99461	0.994	0.99327	0.99238	0.99129	0.98994	0.98827	0.9862	0.98364	0.9805	0.97677	0.97259	0.9684	0.965	0.96335	0.96402	0.96677	0.97073	0.97498	0.97893	0.98232	0.98512	0.98738	0.98921	0.99068	0.99187	0.99284	0.99364	0.99429	0.99484	0.9953	0.99569	0.99601	0.99629	0.99653	0.99673	0.99691	0.99706	0.99719	0.9973	0.99739
	801.82	0.99691	0.99672	0.99649	0.99623	0.99592	0.99556	0.99513	0.99462	0.99402	0.99328	0.9924	0.99131	0.98997	0.98831	0.98625	0.9837	0.98057	0.97686	0.97269	0.9685	0.96508	0.96338	0.964	0.96672	0.97065	0.9749	0.97885	0.98225	0.98506	0.98734	0.98917	0.99065	0.99185	0.99282	0.99362	0.99428	0.99483	0.99529	0.99568	0.99601	0.99628	0.99652	0.99673	0.9969	0.99705	0.99718	0.99729	0.99739
	801.83	0.99691	0.99672	0.9965	0.99623	0.99593	0.99557	0.99514	0.99463	0.99403	0.9933	0.99241	0.99133	0.99	0.98835	0.9863	0.98376	0.98065	0.97695	0.97279	0.96859	0.96515	0.96342	0.96399	0.96666	0.97058	0.97482	0.97878	0.98219	0.98501	0.9873	0.98914	0.99062	0.99182	0.9928	0.9936	0.99426	0.99482	0.99528	0.99567	0.996	0.99628	0.99652	0.99672	0.9969	0.99705	0.99718	0.99729	0.99738
	801.84	0.99692	0.99672	0.9965	0.99624	0.99593	0.99557	0.99515	0.99464	0.99404	0.99331	0.99243	0.99135	0.99003	0.98838	0.98634	0.98382	0.98072	0.97703	0.97289	0.96869	0.96523	0.96345	0.96398	0.96661	0.9705	0.97474	0.97871	0.98213	0.98496	0.98725	0.9891	0.99059	0.9918	0.99278	0.99358	0.99425	0.9948	0.99527	0.99566	0.99599	0.99627	0.99651	0.99672	0.99689	0.99705	0.99718	0.99729	0.99738
	801.85	0.99692	0.99673	0.9965	0.99624	0.99594	0.99558	0.99516	0.99465	0.99405	0.99333	0.99245	0.99138	0.99006	0.98842	0.98639	0.98387	0.98079	0.97712	0.97298	0.96879	0.96531	0.96349	0.96396	0.96655	0.97043	0.97466	0.97863	0.98206	0.98491	0.98721	0.98907	0.99056	0.99177	0.99276	0.99357	0.99424	0.99479	0.99526	0.99565	0.99598	0.99626	0.99651	0.99671	0.99689	0.99704	0.99717	0.99728	0.99738
	801.86	0.99692	0.99673	0.99651	0.99625	0.99594	0.99558	0.99516	0.99466	0.99406	0.99334	0.99247	0.9914	0.99008	0.98846	0.98643	0.98393	0.98086	0.9772	0.97308	0.96888	0.96538	0.96353	0.96395	0.9665	0.97036	0.97459	0.97856	0.982	0.98485	0.98717	0.98903	0.99053	0.99175	0.99274	0.99355	0.99422	0.99478	0.99525	0.99564	0.99597	0.99626	0.9965	0.99671	0.99689	0.99704	0.99717	0.99728	0.99737
	801.87	0.99692	0.99673	0.99651	0.99625	0.99595	0.99559	0.99517	0.99467	0.99407	0.99336	0.99249	0.99142	0.99011	0.98849	0.98648	0.98399	0.98093	0.97729	0.97317	0.96898	0.96546	0.96356	0.96394	0.96645	0.97029	0.97451	0.97849	0.98194	0.9848	0.98712	0.989	0.99051	0.99173	0.99272	0.99354	0.99421	0.99477	0.99524	0.99563	0.99597	0.99625	0.99649	0.9967	0.99688	0.99703	0.99716	0.99728	0.99737
	801.88	0.99692	0.99673	0.99651	0.99625	0.99595	0.9956	0.99518	0.99468	0.99409	0.99337	0.9925	0.99144	0.99014	0.98852	0.98652	0.98404	0.981	0.97737	0.97326	0.96907	0.96553	0.9636	0.96393	0.9664	0.97021	0.97443	0.97842	0.98188	0.98475	0.98708	0.98896	0.99048	0.9917	0.9927	0.99352	0.99419	0.99476	0.99523	0.99562	0.99596	0.99624	0.99649	0.9967	0.99688	0.99703	0.99716	0.99727	0.99737
	801.89	0.99693	0.99674	0.99652	0.99626	0.99596	0.9956	0.99518	0.99469	0.9941	0.99338	0.99252	0.99146	0.99016	0.98856	0.98656	0.98409	0.98107	0.97745	0.97336	0.96916	0.96561	0.96364	0.96392	0.96636	0.97014	0.97436	0.97835	0.98182	0.9847	0.98704	0.98893	0.99045	0.99168	0.99268	0.9935	0.99418	0.99475	0.99522	0.99562	0.99595	0.99624	0.99648	0.99669	0.99687	0.99703	0.99716	0.99727	0.99737
	801.9	0.99693	0.99674	0.99652	0.99626	0.99596	0.99561	0.99519	0.9947	0.99411	0.9934	0.99254	0.99148	0.99019	0.98859	0.98661	0.98415	0.98113	0.97753	0.97345	0.96925	0.96568	0.96368	0.96392	0.96631	0.97008	0.97428	0.97828	0.98176	0.98465	0.987	0.98889	0.99042	0.99166	0.99266	0.99349	0.99417	0.99473	0.99521	0.99561	0.99594	0.99623	0.99648	0.99669	0.99687	0.99702	0.99715	0.99727	0.99736
	801.91	0.99693	0.99674	0.99652	0.99626	0.99597	0.99561	0.9952	0.99471	0.99412	0.99341	0.99255	0.9915	0.99022	0.98862	0.98665	0.9842	0.9812	0.97761	0.97354	0.96934	0.96576	0.96372	0.96391	0.96626	0.97001	0.97421	0.97821	0.9817	0.9846	0.98696	0.98886	0.99039	0.99163	0.99264	0.99347	0.99415	0.99472	0.9952	0.9956	0.99594	0.99623	0.99647	0.99668	0.99686	0.99702	0.99715	0.99726	0.99736
	801.92	0.99693	0.99674	0.99652	0.99627	0.99597	0.99562	0.99521	0.99471	0.99413	0.99342	0.99257	0.99153	0.99024	0.98866	0.98669	0.98425	0.98126	0.97769	0.97362	0.96943	0.96583	0.96376	0.9639	0.96622	0.96994	0.97414	0.97814	0.98164	0.98455	0.98692	0.98883	0.99037	0.99161	0.99262	0.99346	0.99414	0.99471	0.99519	0.99559	0.99593	0.99622	0.99647	0.99668	0.99686	0.99701	0.99715	0.99726	0.99736
	801.93	0.99693	0.99675	0.99653	0.99627	0.99597	0.99562	0.99521	0.99472	0.99414	0.99344	0.99258	0.99155	0.99027	0.98869	0.98673	0.9843	0.98133	0.97776	0.97371	0.96952	0.9659	0.96379	0.9639	0.96617	0.96987	0.97407	0.97808	0.98158	0.9845	0.98688	0.98879	0.99034	0.99159	0.99261	0.99344	0.99413	0.9947	0.99518	0.99558	0.99592	0.99621	0.99646	0.99667	0.99685	0.99701	0.99714	0.99726	0.99735
	801.94	0.99694	0.99675	0.99653	0.99628	0.99598	0.99563	0.99522	0.99473	0.99415	0.99345	0.9926	0.99156	0.99029	0.98872	0.98677	0.98435	0.98139	0.97784	0.9738	0.96961	0.96598	0.96383	0.96389	0.96613	0.96981	0.97399	0.97801	0.98152	0.98445	0.98683	0.98876	0.99031	0.99157	0.99259	0.99342	0.99411	0.99469	0.99517	0.99557	0.99592	0.99621	0.99645	0.99667	0.99685	0.99701	0.99714	0.99725	0.99735
	801.95	0.99694	0.99675	0.99653	0.99628	0.99598	0.99564	0.99523	0.99474	0.99416	0.99346	0.99262	0.99158	0.99032	0.98875	0.98681	0.9844	0.98145	0.97791	0.97388	0.9697	0.96605	0.96387	0.96389	0.96609	0.96974	0.97392	0.97794	0.98146	0.9844	0.98679	0.98873	0.99028	0.99154	0.99257	0.99341	0.9941	0.99468	0.99516	0.99556	0.99591	0.9962	0.99645	0.99666	0.99685	0.997	0.99714	0.99725	0.99735
	801.96	0.99694	0.99675	0.99654	0.99628	0.99599	0.99564	0.99523	0.99475	0.99417	0.99347	0.99263	0.9916	0.99034	0.98878	0.98685	0.98445	0.98151	0.97799	0.97397	0.96978	0.96612	0.96391	0.96389	0.96605	0.96968	0.97385	0.97788	0.9814	0.98435	0.98675	0.98869	0.99026	0.99152	0.99255	0.99339	0.99409	0.99467	0.99515	0.99556	0.9959	0.99619	0.99644	0.99666	0.99684	0.997	0.99713	0.99725	0.99735
	801.97	0.99694	0.99676	0.99654	0.99629	0.99599	0.99565	0.99524	0.99476	0.99418	0.99349	0.99265	0.99162	0.99037	0.98881	0.98689	0.9845	0.98157	0.97806	0.97405	0.96987	0.96619	0.96395	0.96388	0.96601	0.96962	0.97378	0.97781	0.98135	0.9843	0.98671	0.98866	0.99023	0.9915	0.99253	0.99338	0.99407	0.99465	0.99514	0.99555	0.99589	0.99619	0.99644	0.99665	0.99684	0.99699	0.99713	0.99725	0.99734
	801.98	0.99694	0.99676	0.99654	0.99629	0.996	0.99565	0.99525	0.99476	0.99419	0.9935	0.99266	0.99164	0.99039	0.98884	0.98692	0.98455	0.98163	0.97813	0.97413	0.96995	0.96626	0.96399	0.96388	0.96597	0.96955	0.97371	0.97774	0.98129	0.98425	0.98667	0.98863	0.9902	0.99148	0.99251	0.99336	0.99406	0.99464	0.99513	0.99554	0.99589	0.99618	0.99643	0.99665	0.99683	0.99699	0.99713	0.99724	0.99734
	801.99	0.99695	0.99676	0.99654	0.99629	0.996	0.99566	0.99525	0.99477	0.9942	0.99351	0.99268	0.99166	0.99041	0.98887	0.98696	0.98459	0.98169	0.9782	0.97421	0.97003	0.96633	0.96403	0.96388	0.96593	0.96949	0.97365	0.97768	0.98123	0.98421	0.98663	0.98859	0.99018	0.99145	0.99249	0.99335	0.99405	0.99463	0.99512	0.99553	0.99588	0.99618	0.99643	0.99664	0.99683	0.99699	0.99712	0.99724	0.99734
	802	0.99695	0.99676	0.99655	0.9963	0.996	0.99566	0.99526	0.99478	0.99421	0.99352	0.99269	0.99168	0.99043	0.9889	0.987	0.98464	0.98175	0.97827	0.97429	0.97012	0.9664	0.96407	0.96388	0.96589	0.96943	0.97358	0.97761	0.98118	0.98416	0.98659	0.98856	0.99015	0.99143	0.99248	0.99333	0.99404	0.99462	0.99511	0.99552	0.99587	0.99617	0.99642	0.99664	0.99682	0.99698	0.99712	0.99724	0.99734
[truncated: 403 more columns]

## Sheet: Figure 3.(c)
	Wavelength (nm)	GMR reflectance
		G0=15.7 cm-1	G0=31.4 cm-1	G0=47.1 cm-1	G0=70.6 cm-1	G0=0 cm-1
	798	0.34302	0.34411	0.34521	0.34686	0.34193
	798.001	0.34302	0.34411	0.3452	0.34685	0.34193
	798.003	0.34301	0.3441	0.3452	0.34685	0.34192
	798.004	0.34301	0.3441	0.3452	0.34685	0.34192
	798.005	0.343	0.3441	0.34519	0.34685	0.34191
	798.006	0.343	0.34409	0.34519	0.34685	0.34191
	798.008	0.34299	0.34409	0.34519	0.34684	0.3419
	798.009	0.34299	0.34408	0.34518	0.34684	0.3419
	798.01	0.34298	0.34408	0.34518	0.34684	0.34189
	798.011	0.34298	0.34408	0.34518	0.34684	0.34188
	798.013	0.34297	0.34407	0.34517	0.34683	0.34188
	798.014	0.34297	0.34407	0.34517	0.34683	0.34187
	798.015	0.34296	0.34406	0.34517	0.34683	0.34187
	798.016	0.34296	0.34406	0.34516	0.34683	0.34186
	798.018	0.34295	0.34405	0.34516	0.34682	0.34186
	798.019	0.34295	0.34405	0.34516	0.34682	0.34185
	798.02	0.34294	0.34405	0.34515	0.34682	0.34185
	798.021	0.34294	0.34404	0.34515	0.34682	0.34184
	798.023	0.34293	0.34404	0.34515	0.34682	0.34184
	798.024	0.34293	0.34403	0.34514	0.34681	0.34183
	798.025	0.34293	0.34403	0.34514	0.34681	0.34182
	798.026	0.34292	0.34403	0.34514	0.34681	0.34182
	798.028	0.34292	0.34402	0.34513	0.34681	0.34181
	798.029	0.34291	0.34402	0.34513	0.3468	0.34181
	798.03	0.34291	0.34401	0.34513	0.3468	0.3418
	798.031	0.3429	0.34401	0.34512	0.3468	0.3418
	798.033	0.3429	0.34401	0.34512	0.3468	0.34179
	798.034	0.34289	0.344	0.34512	0.34679	0.34179
	798.035	0.34289	0.344	0.34511	0.34679	0.34178
	798.036	0.34288	0.34399	0.34511	0.34679	0.34178
	798.038	0.34288	0.34399	0.34511	0.34679	0.34177
	798.039	0.34287	0.34399	0.3451	0.34679	0.34176
	798.04	0.34287	0.34398	0.3451	0.34678	0.34176
	798.041	0.34286	0.34398	0.3451	0.34678	0.34175
	798.043	0.34286	0.34397	0.34509	0.34678	0.34175
	798.044	0.34285	0.34397	0.34509	0.34678	0.34174
	798.045	0.34285	0.34397	0.34509	0.34677	0.34174
	798.046	0.34284	0.34396	0.34508	0.34677	0.34173
	798.048	0.34284	0.34396	0.34508	0.34677	0.34173
	798.049	0.34283	0.34395	0.34508	0.34677	0.34172
	798.05	0.34283	0.34395	0.34507	0.34676	0.34171
	798.051	0.34282	0.34394	0.34507	0.34676	0.34171
	798.053	0.34282	0.34394	0.34507	0.34676	0.3417
	798.054	0.34281	0.34394	0.34506	0.34676	0.3417
	798.055	0.34281	0.34393	0.34506	0.34676	0.34169
	798.056	0.34281	0.34393	0.34506	0.34675	0.34169
	798.058	0.3428	0.34392	0.34505	0.34675	0.34168
	798.059	0.3428	0.34392	0.34505	0.34675	0.34168
	798.06	0.34279	0.34392	0.34504	0.34675	0.34167
	798.061	0.34279	0.34391	0.34504	0.34674	0.34166
	798.062	0.34278	0.34391	0.34504	0.34674	0.34166
	798.064	0.34278	0.3439	0.34503	0.34674	0.34165
	798.065	0.34277	0.3439	0.34503	0.34674	0.34165
	798.066	0.34277	0.3439	0.34503	0.34673	0.34164
	798.067	0.34276	0.34389	0.34502	0.34673	0.34164
	798.069	0.34276	0.34389	0.34502	0.34673	0.34163
	798.07	0.34275	0.34388	0.34502	0.34673	0.34163
	798.071	0.34275	0.34388	0.34501	0.34673	0.34162
	798.072	0.34274	0.34387	0.34501	0.34672	0.34161
	798.074	0.34274	0.34387	0.34501	0.34672	0.34161
	798.075	0.34273	0.34387	0.345	0.34672	0.3416
	798.076	0.34273	0.34386	0.345	0.34672	0.3416
	798.077	0.34272	0.34386	0.345	0.34671	0.34159
	798.079	0.34272	0.34385	0.34499	0.34671	0.34159
	798.08	0.34271	0.34385	0.34499	0.34671	0.34158
	798.081	0.34271	0.34385	0.34499	0.34671	0.34158
	798.082	0.3427	0.34384	0.34498	0.34671	0.34157
	798.084	0.3427	0.34384	0.34498	0.3467	0.34156
	798.085	0.34269	0.34383	0.34498	0.3467	0.34156
	798.086	0.34269	0.34383	0.34497	0.3467	0.34155
	798.087	0.34268	0.34382	0.34497	0.3467	0.34155
	798.089	0.34268	0.34382	0.34497	0.34669	0.34154
	798.09	0.34267	0.34382	0.34496	0.34669	0.34154
	798.091	0.34267	0.34381	0.34496	0.34669	0.34153
	798.092	0.34266	0.34381	0.34496	0.34669	0.34152
	798.094	0.34266	0.3438	0.34495	0.34668	0.34152
	798.095	0.34265	0.3438	0.34495	0.34668	0.34151
	798.096	0.34265	0.3438	0.34495	0.34668	0.34151
	798.097	0.34264	0.34379	0.34494	0.34668	0.3415
	798.099	0.34264	0.34379	0.34494	0.34668	0.3415
	798.1	0.34263	0.34378	0.34494	0.34667	0.34149
	798.101	0.34263	0.34378	0.34493	0.34667	0.34148
	798.102	0.34262	0.34377	0.34493	0.34667	0.34148
	798.104	0.34262	0.34377	0.34493	0.34667	0.34147
	798.105	0.34261	0.34377	0.34492	0.34666	0.34147
	798.106	0.34261	0.34376	0.34492	0.34666	0.34146
	798.107	0.3426	0.34376	0.34492	0.34666	0.34146
	798.109	0.3426	0.34375	0.34491	0.34666	0.34145
	798.11	0.34259	0.34375	0.34491	0.34666	0.34144
	798.111	0.34259	0.34375	0.34491	0.34665	0.34144
	798.112	0.34258	0.34374	0.3449	0.34665	0.34143
	798.114	0.34258	0.34374	0.3449	0.34665	0.34143
	798.115	0.34257	0.34373	0.3449	0.34665	0.34142
	798.116	0.34257	0.34373	0.34489	0.34664	0.34142
	798.117	0.34256	0.34372	0.34489	0.34664	0.34141
	798.119	0.34256	0.34372	0.34488	0.34664	0.3414
	798.12	0.34255	0.34372	0.34488	0.34664	0.3414
	798.121	0.34255	0.34371	0.34488	0.34664	0.34139
	798.122	0.34254	0.34371	0.34487	0.34663	0.34139
	798.124	0.34254	0.3437	0.34487	0.34663	0.34138
	798.125	0.34253	0.3437	0.34487	0.34663	0.34138
	798.126	0.34253	0.34369	0.34486	0.34663	0.34137
	798.128	0.34252	0.34369	0.34486	0.34662	0.34136
	798.129	0.34252	0.34369	0.34486	0.34662	0.34136
	798.13	0.34251	0.34368	0.34485	0.34662	0.34135
	798.131	0.34251	0.34368	0.34485	0.34662	0.34135
	798.133	0.3425	0.34367	0.34485	0.34662	0.34134
	798.134	0.3425	0.34367	0.34484	0.34661	0.34133
	798.135	0.34249	0.34367	0.34484	0.34661	0.34133
	798.136	0.34249	0.34366	0.34484	0.34661	0.34132
	798.138	0.34248	0.34366	0.34483	0.34661	0.34132
	798.139	0.34248	0.34365	0.34483	0.3466	0.34131
	798.14	0.34247	0.34365	0.34483	0.3466	0.34131
	798.141	0.34247	0.34364	0.34482	0.3466	0.3413
	798.143	0.34246	0.34364	0.34482	0.3466	0.34129
	798.144	0.34246	0.34364	0.34482	0.3466	0.34129
	798.145	0.34245	0.34363	0.34481	0.34659	0.34128
	798.146	0.34245	0.34363	0.34481	0.34659	0.34128
	798.148	0.34244	0.34362	0.34481	0.34659	0.34127
	798.149	0.34244	0.34362	0.3448	0.34659	0.34126
	798.15	0.34243	0.34361	0.3448	0.34658	0.34126
	798.151	0.34243	0.34361	0.3448	0.34658	0.34125
	798.153	0.34242	0.34361	0.34479	0.34658	0.34125
	798.154	0.34242	0.3436	0.34479	0.34658	0.34124
	798.155	0.34241	0.3436	0.34479	0.34658	0.34124
	798.156	0.34241	0.34359	0.34478	0.34657	0.34123
	798.158	0.3424	0.34359	0.34478	0.34657	0.34122
	798.159	0.3424	0.34358	0.34477	0.34657	0.34122
	798.16	0.34239	0.34358	0.34477	0.34657	0.34121
	798.161	0.34239	0.34358	0.34477	0.34656	0.34121
	798.163	0.34238	0.34357	0.34476	0.34656	0.3412
	798.164	0.34238	0.34357	0.34476	0.34656	0.34119
	798.165	0.34237	0.34356	0.34476	0.34656	0.34119
	798.166	0.34237	0.34356	0.34475	0.34656	0.34118
	798.168	0.34236	0.34355	0.34475	0.34655	0.34118
	798.169	0.34236	0.34355	0.34475	0.34655	0.34117
	798.17	0.34235	0.34355	0.34474	0.34655	0.34116
	798.171	0.34235	0.34354	0.34474	0.34655	0.34116
	798.173	0.34234	0.34354	0.34474	0.34654	0.34115
	798.174	0.34234	0.34353	0.34473	0.34654	0.34115
	798.175	0.34233	0.34353	0.34473	0.34654	0.34114
	798.176	0.34233	0.34352	0.34473	0.34654	0.34113
	798.178	0.34232	0.34352	0.34472	0.34654	0.34113
	798.179	0.34232	0.34352	0.34472	0.34653	0.34112
	798.18	0.34231	0.34351	0.34472	0.34653	0.34112
	798.181	0.34231	0.34351	0.34471	0.34653	0.34111
	798.183	0.3423	0.3435	0.34471	0.34653	0.3411
	798.184	0.3423	0.3435	0.34471	0.34653	0.3411
	798.185	0.34229	0.34349	0.3447	0.34652	0.34109
	798.186	0.34229	0.34349	0.3447	0.34652	0.34109
	798.188	0.34228	0.34349	0.3447	0.34652	0.34108
	798.189	0.34228	0.34348	0.34469	0.34652	0.34107
	798.19	0.34227	0.34348	0.34469	0.34651	0.34107
	798.191	0.34226	0.34347	0.34469	0.34651	0.34106
	798.192	0.34226	0.34347	0.34468	0.34651	0.34106
	798.194	0.34225	0.34346	0.34468	0.34651	0.34105
	798.195	0.34225	0.34346	0.34468	0.34651	0.34104
	798.196	0.34224	0.34346	0.34467	0.3465	0.34104
	798.197	0.34224	0.34345	0.34467	0.3465	0.34103
	798.199	0.34223	0.34345	0.34466	0.3465	0.34103
	798.2	0.34223	0.34344	0.34466	0.3465	0.34102
	798.201	0.34222	0.34344	0.34466	0.3465	0.34101
	798.202	0.34222	0.34343	0.34465	0.34649	0.34101
	798.204	0.34221	0.34343	0.34465	0.34649	0.341
	798.205	0.34221	0.34343	0.34465	0.34649	0.341
	798.206	0.3422	0.34342	0.34464	0.34649	0.34099
	798.207	0.3422	0.34342	0.34464	0.34648	0.34098
	798.209	0.34219	0.34341	0.34464	0.34648	0.34098
	798.21	0.34219	0.34341	0.34463	0.34648	0.34097
	798.211	0.34218	0.3434	0.34463	0.34648	0.34097
	798.212	0.34218	0.3434	0.34463	0.34648	0.34096
	798.214	0.34217	0.34339	0.34462	0.34647	0.34095
	798.215	0.34217	0.34339	0.34462	0.34647	0.34095
	798.216	0.34216	0.34339	0.34462	0.34647	0.34094
	798.217	0.34216	0.34338	0.34461	0.34647	0.34093
	798.219	0.34215	0.34338	0.34461	0.34647	0.34093
	798.22	0.34215	0.34337	0.34461	0.34646	0.34092
	798.221	0.34214	0.34337	0.3446	0.34646	0.34092
	798.222	0.34213	0.34336	0.3446	0.34646	0.34091
	798.224	0.34213	0.34336	0.3446	0.34646	0.3409
	798.225	0.34212	0.34336	0.34459	0.34646	0.3409
	798.226	0.34212	0.34335	0.34459	0.34645	0.34089
	798.227	0.34211	0.34335	0.34459	0.34645	0.34089
	798.229	0.34211	0.34334	0.34458	0.34645	0.34088
	798.23	0.3421	0.34334	0.34458	0.34645	0.34087
	798.231	0.3421	0.34333	0.34457	0.34644	0.34087
	798.232	0.34209	0.34333	0.34457	0.34644	0.34086
	798.234	0.34209	0.34332	0.34457	0.34644	0.34085
	798.235	0.34208	0.34332	0.34456	0.34644	0.34085
	798.236	0.34208	0.34332	0.34456	0.34644	0.34084
	798.237	0.34207	0.34331	0.34456	0.34643	0.34084
	798.239	0.34207	0.34331	0.34455	0.34643	0.34083
	798.24	0.34206	0.3433	0.34455	0.34643	0.34082
	798.241	0.34206	0.3433	0.34455	0.34643	0.34082
	798.242	0.34205	0.34329	0.34454	0.34643	0.34081
	798.244	0.34204	0.34329	0.34454	0.34642	0.34081
	798.245	0.34204	0.34329	0.34454	0.34642	0.3408
	798.246	0.34203	0.34328	0.34453	0.34642	0.34079
	798.247	0.34203	0.34328	0.34453	0.34642	0.34079
	798.249	0.34202	0.34327	0.34453	0.34642	0.34078
	798.25	0.34202	0.34327	0.34452	0.34641	0.34077
	798.251	0.34201	0.34326	0.34452	0.34641	0.34077
	798.253	0.34201	0.34326	0.34452	0.34641	0.34076
	798.254	0.342	0.34325	0.34451	0.34641	0.34076
	798.255	0.342	0.34325	0.34451	0.34641	0.34075
	798.256	0.34199	0.34325	0.34451	0.3464	0.34074
	798.258	0.34199	0.34324	0.3445	0.3464	0.34074
	798.259	0.34198	0.34324	0.3445	0.3464	0.34073
	798.26	0.34198	0.34323	0.3445	0.3464	0.34072
	798.261	0.34197	0.34323	0.34449	0.3464	0.34072
	798.263	0.34196	0.34322	0.34449	0.34639	0.34071
	798.264	0.34196	0.34322	0.34448	0.34639	0.34071
	798.265	0.34195	0.34321	0.34448	0.34639	0.3407
	798.266	0.34195	0.34321	0.34448	0.34639	0.34069
	798.268	0.34194	0.34321	0.34447	0.34639	0.34069
	798.269	0.34194	0.3432	0.34447	0.34638	0.34068
	798.27	0.34193	0.3432	0.34447	0.34638	0.34067
	798.271	0.34193	0.34319	0.34446	0.34638	0.34067
	798.273	0.34192	0.34319	0.34446	0.34638	0.34066
	798.274	0.34192	0.34318	0.34446	0.34638	0.34065
	798.275	0.34191	0.34318	0.34445	0.34637	0.34065
	798.276	0.34191	0.34318	0.34445	0.34637	0.34064
	798.278	0.3419	0.34317	0.34445	0.34637	0.34064
	798.279	0.34189	0.34317	0.34444	0.34637	0.34063
	798.28	0.34189	0.34316	0.34444	0.34637	0.34062
	798.281	0.34188	0.34316	0.34444	0.34636	0.34062
	798.283	0.34188	0.34315	0.34443	0.34636	0.34061
	798.284	0.34187	0.34315	0.34443	0.34636	0.3406
	798.285	0.34187	0.34314	0.34443	0.34636	0.3406
	798.286	0.34186	0.34314	0.34442	0.34636	0.34059
	798.288	0.34186	0.34314	0.34442	0.34635	0.34058
	798.289	0.34185	0.34313	0.34442	0.34635	0.34058
	798.29	0.34185	0.34313	0.34441	0.34635	0.34057
	798.291	0.34184	0.34312	0.34441	0.34635	0.34057
	798.293	0.34183	0.34312	0.3444	0.34635	0.34056
	798.294	0.34183	0.34311	0.3444	0.34634	0.34055
	798.295	0.34182	0.34311	0.3444	0.34634	0.34055
	798.296	0.34182	0.3431	0.34439	0.34634	0.34054
	798.298	0.34181	0.3431	0.34439	0.34634	0.34053
	798.299	0.34181	0.34309	0.34439	0.34634	0.34053
	798.3	0.3418	0.34309	0.34438	0.34633	0.34052
	798.301	0.3418	0.34309	0.34438	0.34633	0.34051
	798.303	0.34179	0.34308	0.34438	0.34633	0.34051
	798.304	0.34179	0.34308	0.34437	0.34633	0.3405
	798.305	0.34178	0.34307	0.34437	0.34633	0.34049
	798.306	0.34177	0.34307	0.34437	0.34632	0.34049
	798.308	0.34177	0.34306	0.34436	0.34632	0.34048
	798.309	0.34176	0.34306	0.34436	0.34632	0.34047
	798.31	0.34176	0.34305	0.34436	0.34632	0.34047
	798.311	0.34175	0.34305	0.34435	0.34632	0.34046
	798.312	0.34175	0.34305	0.34435	0.34631	0.34046
	798.314	0.34174	0.34304	0.34435	0.34631	0.34045
	798.315	0.34174	0.34304	0.34434	0.34631	0.34044
	798.316	0.34173	0.34303	0.34434	0.34631	0.34044
	798.317	0.34173	0.34303	0.34434	0.34631	0.34043
	798.319	0.34172	0.34302	0.34433	0.3463	0.34042
	798.32	0.34171	0.34302	0.34433	0.3463	0.34042
	798.321	0.34171	0.34301	0.34432	0.3463	0.34041
	798.322	0.3417	0.34301	0.34432	0.3463	0.3404
	798.324	0.3417	0.34301	0.34432	0.3463	0.3404
	798.325	0.34169	0.343	0.34431	0.34629	0.34039
	798.326	0.34169	0.343	0.34431	0.34629	0.34038
	798.327	0.34168	0.34299	0.34431	0.34629	0.34038
	798.329	0.34168	0.34299	0.3443	0.34629	0.34037
	798.33	0.34167	0.34298	0.3443	0.34629	0.34036
	798.331	0.34166	0.34298	0.3443	0.34629	0.34036
	798.332	0.34166	0.34297	0.34429	0.34628	0.34035
	798.334	0.34165	0.34297	0.34429	0.34628	0.34034
	798.335	0.34165	0.34296	0.34429	0.34628	0.34034
	798.336	0.34164	0.34296	0.34428	0.34628	0.34033
	798.337	0.34164	0.34296	0.34428	0.34628	0.34032
	798.339	0.34163	0.34295	0.34428	0.34627	0.34032
	798.34	0.34163	0.34295	0.34427	0.34627	0.34031
	798.341	0.34162	0.34294	0.34427	0.34627	0.3403
	798.342	0.34161	0.34294	0.34427	0.34627	0.3403
	798.344	0.34161	0.34293	0.34426	0.34627	0.34029
	798.345	0.3416	0.34293	0.34426	0.34626	0.34028
	798.346	0.3416	0.34292	0.34426	0.34626	0.34028
	798.347	0.34159	0.34292	0.34425	0.34626	0.34027
	798.349	0.34159	0.34291	0.34425	0.34626	0.34026
	798.35	0.34158	0.34291	0.34425	0.34626	0.34026
	798.351	0.34157	0.34291	0.34424	0.34626	0.34025
	798.352	0.34157	0.3429	0.34424	0.34625	0.34024
	798.354	0.34156	0.3429	0.34423	0.34625	0.34024
	798.355	0.34156	0.34289	0.34423	0.34625	0.34023
	798.356	0.34155	0.34289	0.34423	0.34625	0.34022
	798.357	0.34155	0.34288	0.34422	0.34625	0.34022
	798.359	0.34154	0.34288	0.34422	0.34624	0.34021
	798.36	0.34154	0.34287	0.34422	0.34624	0.3402
	798.361	0.34153	0.34287	0.34421	0.34624	0.3402
	798.362	0.34152	0.34286	0.34421	0.34624	0.34019
	798.364	0.34152	0.34286	0.34421	0.34624	0.34018
	798.365	0.34151	0.34286	0.3442	0.34624	0.34018
	798.366	0.34151	0.34285	0.3442	0.34623	0.34017
	798.367	0.3415	0.34285	0.3442	0.34623	0.34016
	798.369	0.3415	0.34284	0.34419	0.34623	0.34016
	798.37	0.34149	0.34284	0.34419	0.34623	0.34015
	798.371	0.34148	0.34283	0.34419	0.34623	0.34014
	798.372	0.34148	0.34283	0.34418	0.34622	0.34014
	798.374	0.34147	0.34282	0.34418	0.34622	0.34013
	798.375	0.34147	0.34282	0.34418	0.34622	0.34012
	798.376	0.34146	0.34281	0.34417	0.34622	0.34012
	798.378	0.34146	0.34281	0.34417	0.34622	0.34011
	798.379	0.34145	0.3428	0.34417	0.34622	0.3401
	798.38	0.34144	0.3428	0.34416	0.34621	0.3401
	798.381	0.34144	0.3428	0.34416	0.34621	0.34009
	798.383	0.34143	0.34279	0.34415	0.34621	0.34008
	798.384	0.34143	0.34279	0.34415	0.34621	0.34008
	798.385	0.34142	0.34278	0.34415	0.34621	0.34007
	798.386	0.34142	0.34278	0.34414	0.34621	0.34006
	798.388	0.34141	0.34277	0.34414	0.3462	0.34005
	798.389	0.3414	0.34277	0.34414	0.3462	0.34005
	798.39	0.3414	0.34276	0.34413	0.3462	0.34004
	798.391	0.34139	0.34276	0.34413	0.3462	0.34003
	798.393	0.34139	0.34275	0.34413	0.3462	0.34003
	798.394	0.34138	0.34275	0.34412	0.34619	0.34002
	798.395	0.34138	0.34275	0.34412	0.34619	0.34001
	798.396	0.34137	0.34274	0.34412	0.34619	0.34001
	798.398	0.34136	0.34274	0.34411	0.34619	0.34
	798.399	0.34136	0.34273	0.34411	0.34619	0.33999
	798.4	0.34135	0.34273	0.34411	0.34619	0.33999
	798.401	0.34135	0.34272	0.3441	0.34618	0.33998
	798.403	0.34134	0.34272	0.3441	0.34618	0.33997
	798.404	0.34134	0.34271	0.3441	0.34618	0.33997
	798.405	0.34133	0.34271	0.34409	0.34618	0.33996
	798.406	0.34132	0.3427	0.34409	0.34618	0.33995
	798.408	0.34132	0.3427	0.34409	0.34618	0.33994
	798.409	0.34131	0.34269	0.34408	0.34617	0.33994
	798.41	0.34131	0.34269	0.34408	0.34617	0.33993
	798.411	0.3413	0.34269	0.34408	0.34617	0.33992
	798.413	0.3413	0.34268	0.34407	0.34617	0.33992
	798.414	0.34129	0.34268	0.34407	0.34617	0.33991
	798.415	0.34128	0.34267	0.34406	0.34617	0.3399
	798.416	0.34128	0.34267	0.34406	0.34616	0.3399
	798.418	0.34127	0.34266	0.34406	0.34616	0.33989
	798.419	0.34127	0.34266	0.34405	0.34616	0.33988
	798.42	0.34126	0.34265	0.34405	0.34616	0.33988
	798.421	0.34125	0.34265	0.34405	0.34616	0.33987
	798.423	0.34125	0.34264	0.34404	0.34616	0.33986
	798.424	0.34124	0.34264	0.34404	0.34615	0.33985
	798.425	0.34124	0.34263	0.34404	0.34615	0.33985
	798.426	0.34123	0.34263	0.34403	0.34615	0.33984
	798.428	0.34123	0.34262	0.34403	0.34615	0.33983
	798.429	0.34122	0.34262	0.34403	0.34615	0.33983
	798.43	0.34121	0.34262	0.34402	0.34615	0.33982
	798.431	0.34121	0.34261	0.34402	0.34614	0.33981
	798.433	0.3412	0.34261	0.34402	0.34614	0.3398
	798.434	0.3412	0.3426	0.34401	0.34614	0.3398
	798.435	0.34119	0.3426	0.34401	0.34614	0.33979
	798.436	0.34118	0.34259	0.34401	0.34614	0.33978
	798.438	0.34118	0.34259	0.344	0.34614	0.33978
	798.439	0.34117	0.34258	0.344	0.34613	0.33977
	798.44	0.34117	0.34258	0.344	0.34613	0.33976
	798.441	0.34116	0.34257	0.34399	0.34613	0.33976
	798.442	0.34115	0.34257	0.34399	0.34613	0.33975
	798.444	0.34115	0.34256	0.34399	0.34613	0.33974
	798.445	0.34114	0.34256	0.34398	0.34613	0.33973
	798.446	0.34114	0.34255	0.34398	0.34612	0.33973
	798.447	0.34113	0.34255	0.34398	0.34612	0.33972
	798.449	0.34113	0.34255	0.34397	0.34612	0.33971
	798.45	0.34112	0.34254	0.34397	0.34612	0.33971
	798.451	0.34111	0.34254	0.34396	0.34612	0.3397
	798.452	0.34111	0.34253	0.34396	0.34612	0.33969
	798.454	0.3411	0.34253	0.34396	0.34612	0.33968
	798.455	0.3411	0.34252	0.34395	0.34611	0.33968
	798.456	0.34109	0.34252	0.34395	0.34611	0.33967
	798.457	0.34108	0.34251	0.34395	0.34611	0.33966
	798.459	0.34108	0.34251	0.34394	0.34611	0.33966
	798.46	0.34107	0.3425	0.34394	0.34611	0.33965
	798.461	0.34107	0.3425	0.34394	0.34611	0.33964
	798.462	0.34106	0.34249	0.34393	0.3461	0.33963
	798.464	0.34105	0.34249	0.34393	0.3461	0.33963
	798.465	0.34105	0.34248	0.34393	0.3461	0.33962
	798.466	0.34104	0.34248	0.34392	0.3461	0.33961
	798.467	0.34104	0.34247	0.34392	0.3461	0.3396
	798.469	0.34103	0.34247	0.34392	0.3461	0.3396
	798.47	0.34102	0.34247	0.34391	0.3461	0.33959
	798.471	0.34102	0.34246	0.34391	0.34609	0.33958
	798.472	0.34101	0.34246	0.34391	0.34609	0.33958
	798.474	0.34101	0.34245	0.3439	0.34609	0.33957
	798.475	0.341	0.34245	0.3439	0.34609	0.33956
	798.476	0.34099	0.34244	0.3439	0.34609	0.33955
	798.477	0.34099	0.34244	0.34389	0.34609	0.33955
	798.479	0.34098	0.34243	0.34389	0.34609	0.33954
	798.48	0.34098	0.34243	0.34389	0.34608	0.33953
	798.481	0.34097	0.34242	0.34388	0.34608	0.33952
	798.482	0.34096	0.34242	0.34388	0.34608	0.33952
	798.484	0.34096	0.34241	0.34388	0.34608	0.33951
	798.485	0.34095	0.34241	0.34387	0.34608	0.3395
	798.486	0.34095	0.3424	0.34387	0.34608	0.3395
	798.487	0.34094	0.3424	0.34387	0.34608	0.33949
	798.489	0.34093	0.34239	0.34386	0.34607	0.33948
	798.49	0.34093	0.34239	0.34386	0.34607	0.33947
	798.491	0.34092	0.34239	0.34386	0.34607	0.33947
	798.492	0.34092	0.34238	0.34385	0.34607	0.33946
	798.494	0.34091	0.34238	0.34385	0.34607	0.33945
	798.495	0.3409	0.34237	0.34384	0.34607	0.33944
	798.496	0.3409	0.34237	0.34384	0.34607	0.33944
	798.497	0.34089	0.34236	0.34384	0.34606	0.33943
	798.499	0.34089	0.34236	0.34383	0.34606	0.33942
	798.5	0.34088	0.34235	0.34383	0.34606	0.33941
	798.501	0.34087	0.34235	0.34383	0.34606	0.33941
	798.503	0.34087	0.34234	0.34382	0.34606	0.3394
	798.504	0.34086	0.34234	0.34382	0.34606	0.33939
	798.505	0.34086	0.34233	0.34382	0.34606	0.33938
	798.506	0.34085	0.34233	0.34381	0.34605	0.33938
	798.508	0.34084	0.34232	0.34381	0.34605	0.33937
	798.509	0.34084	0.34232	0.34381	0.34605	0.33936
	798.51	0.34083	0.34231	0.3438	0.34605	0.33936
	798.511	0.34082	0.34231	0.3438	0.34605	0.33935
	798.513	0.34082	0.3423	0.3438	0.34605	0.33934
	798.514	0.34081	0.3423	0.34379	0.34605	0.33933
	798.515	0.34081	0.34229	0.34379	0.34605	0.33933
	798.516	0.3408	0.34229	0.34379	0.34604	0.33932
	798.518	0.34079	0.34229	0.34378	0.34604	0.33931
	798.519	0.34079	0.34228	0.34378	0.34604	0.3393
	798.52	0.34078	0.34228	0.34378	0.34604	0.3393
	798.521	0.34078	0.34227	0.34377	0.34604	0.33929
	798.523	0.34077	0.34227	0.34377	0.34604	0.33928
	798.524	0.34076	0.34226	0.34377	0.34604	0.33927
	798.525	0.34076	0.34226	0.34376	0.34603	0.33927
	798.526	0.34075	0.34225	0.34376	0.34603	0.33926
	798.528	0.34074	0.34225	0.34376	0.34603	0.33925
	798.529	0.34074	0.34224	0.34375	0.34603	0.33924
	798.53	0.34073	0.34224	0.34375	0.34603	0.33924
	798.531	0.34073	0.34223	0.34375	0.34603	0.33923
	798.533	0.34072	0.34223	0.34374	0.34603	0.33922
	798.534	0.34071	0.34222	0.34374	0.34603	0.33921
	798.535	0.34071	0.34222	0.34374	0.34602	0.3392
	798.536	0.3407	0.34221	0.34373	0.34602	0.3392
	798.538	0.3407	0.34221	0.34373	0.34602	0.33919
	798.539	0.34069	0.3422	0.34373	0.34602	0.33918
	798.54	0.34068	0.3422	0.34372	0.34602	0.33917
	798.541	0.34068	0.34219	0.34372	0.34602	0.33917
	798.543	0.34067	0.34219	0.34372	0.34602	0.33916
	798.544	0.34066	0.34218	0.34371	0.34602	0.33915
	798.545	0.34066	0.34218	0.34371	0.34601	0.33914
	798.546	0.34065	0.34218	0.34371	0.34601	0.33914
	798.548	0.34065	0.34217	0.3437	0.34601	0.33913
	798.549	0.34064	0.34217	0.3437	0.34601	0.33912
	798.55	0.34063	0.34216	0.3437	0.34601	0.33911
	798.551	0.34063	0.34216	0.34369	0.34601	0.33911
	798.553	0.34062	0.34215	0.34369	0.34601	0.3391
	798.554	0.34061	0.34215	0.34369	0.34601	0.33909
	798.555	0.34061	0.34214	0.34368	0.34601	0.33908
	798.556	0.3406	0.34214	0.34368	0.346	0.33907
	798.558	0.3406	0.34213	0.34368	0.346	0.33907
	798.559	0.34059	0.34213	0.34367	0.346	0.33906
	798.56	0.34058	0.34212	0.34367	0.346	0.33905
	798.561	0.34058	0.34212	0.34367	0.346	0.33904
	798.562	0.34057	0.34211	0.34366	0.346	0.33904
	798.564	0.34056	0.34211	0.34366	0.346	0.33903
	798.565	0.34056	0.3421	0.34366	0.346	0.33902
	798.566	0.34055	0.3421	0.34365	0.346	0.33901
	798.567	0.34054	0.34209	0.34365	0.34599	0.33901
	798.569	0.34054	0.34209	0.34365	0.34599	0.339
	798.57	0.34053	0.34208	0.34364	0.34599	0.33899
	798.571	0.34053	0.34208	0.34364	0.34599	0.33898
	798.572	0.34052	0.34207	0.34364	0.34599	0.33897
	798.574	0.34051	0.34207	0.34363	0.34599	0.33897
	798.575	0.34051	0.34206	0.34363	0.34599	0.33896
	798.576	0.3405	0.34206	0.34363	0.34599	0.33895
	798.577	0.34049	0.34205	0.34362	0.34599	0.33894
	798.579	0.34049	0.34205	0.34362	0.34598	0.33893
	798.58	0.34048	0.34204	0.34362	0.34598	0.33893
	798.581	0.34048	0.34204	0.34361	0.34598	0.33892
	798.582	0.34047	0.34204	0.34361	0.34598	0.33891
	798.584	0.34046	0.34203	0.34361	0.34598	0.3389
	798.585	0.34046	0.34203	0.3436	0.34598	0.3389
	798.586	0.34045	0.34202	0.3436	0.34598	0.33889
	798.587	0.34044	0.34202	0.3436	0.34598	0.33888
	798.589	0.34044	0.34201	0.34359	0.34598	0.33887
	798.59	0.34043	0.34201	0.34359	0.34598	0.33886
	798.591	0.34042	0.342	0.34359	0.34597	0.33886
	798.592	0.34042	0.342	0.34358	0.34597	0.33885
	798.594	0.34041	0.34199	0.34358	0.34597	0.33884
	798.595	0.34041	0.34199	0.34358	0.34597	0.33883
	798.596	0.3404	0.34198	0.34357	0.34597	0.33882
	798.597	0.34039	0.34198	0.34357	0.34597	0.33882
	798.599	0.34039	0.34197	0.34357	0.34597	0.33881
	798.6	0.34038	0.34197	0.34356	0.34597	0.3388
	798.601	0.34037	0.34196	0.34356	0.34597	0.33879
	798.602	0.34037	0.34196	0.34356	0.34597	0.33878
	798.604	0.34036	0.34195	0.34355	0.34597	0.33878
	798.605	0.34035	0.34195	0.34355	0.34596	0.33877
	798.606	0.34035	0.34194	0.34355	0.34596	0.33876
	798.607	0.34034	0.34194	0.34354	0.34596	0.33875
	798.609	0.34033	0.34193	0.34354	0.34596	0.33874
	798.61	0.34033	0.34193	0.34354	0.34596	0.33874
	798.611	0.34032	0.34192	0.34353	0.34596	0.33873
	798.612	0.34032	0.34192	0.34353	0.34596	0.33872
	798.614	0.34031	0.34191	0.34353	0.34596	0.33871
	798.615	0.3403	0.34191	0.34352	0.34596	0.3387
	798.616	0.3403	0.3419	0.34352	0.34596	0.3387
	798.617	0.34029	0.3419	0.34352	0.34596	0.33869
	798.619	0.34028	0.34189	0.34351	0.34596	0.33868
	798.62	0.34028	0.34189	0.34351	0.34595	0.33867
	798.621	0.34027	0.34188	0.34351	0.34595	0.33866
	798.622	0.34026	0.34188	0.3435	0.34595	0.33866
	798.624	0.34026	0.34187	0.3435	0.34595	0.33865
	798.625	0.34025	0.34187	0.3435	0.34595	0.33864
	798.626	0.34024	0.34186	0.34349	0.34595	0.33863
	798.628	0.34024	0.34186	0.34349	0.34595	0.33862
	798.629	0.34023	0.34185	0.34349	0.34595	0.33862
	798.63	0.34022	0.34185	0.34348	0.34595	0.33861
	798.631	0.34022	0.34185	0.34348	0.34595	0.3386
	798.633	0.34021	0.34184	0.34348	0.34595	0.33859
	798.634	0.3402	0.34184	0.34347	0.34595	0.33858
	798.635	0.3402	0.34183	0.34347	0.34595	0.33857
	798.636	0.34019	0.34183	0.34347	0.34594	0.33857
	798.638	0.34018	0.34182	0.34346	0.34594	0.33856
	798.639	0.34018	0.34182	0.34346	0.34594	0.33855
	798.64	0.34017	0.34181	0.34346	0.34594	0.33854
	798.641	0.34017	0.34181	0.34346	0.34594	0.33853
	798.643	0.34016	0.3418	0.34345	0.34594	0.33853
	798.644	0.34015	0.3418	0.34345	0.34594	0.33852
	798.645	0.34015	0.34179	0.34345	0.34594	0.33851
	798.646	0.34014	0.34179	0.34344	0.34594	0.3385
	798.648	0.34013	0.34178	0.34344	0.34594	0.33849
	798.649	0.34013	0.34178	0.34344	0.34594	0.33848
	798.65	0.34012	0.34177	0.34343	0.34594	0.33848
	798.651	0.34011	0.34177	0.34343	0.34594	0.33847
	798.653	0.34011	0.34176	0.34343	0.34594	0.33846
	798.654	0.3401	0.34176	0.34342	0.34594	0.33845
	798.655	0.34009	0.34175	0.34342	0.34593	0.33844
	798.656	0.34009	0.34175	0.34342	0.34593	0.33843
	798.658	0.34008	0.34174	0.34341	0.34593	0.33843
	798.659	0.34007	0.34174	0.34341	0.34593	0.33842
	798.66	0.34007	0.34173	0.34341	0.34593	0.33841
	798.661	0.34006	0.34173	0.3434	0.34593	0.3384
	798.663	0.34005	0.34172	0.3434	0.34593	0.33839
	798.664	0.34005	0.34172	0.3434	0.34593	0.33838
	798.665	0.34004	0.34171	0.34339	0.34593	0.33838
	798.666	0.34003	0.34171	0.34339	0.34593	0.33837
	798.668	0.34003	0.3417	0.34339	0.34593	0.33836
	798.669	0.34002	0.3417	0.34338	0.34593	0.33835
	798.67	0.34001	0.34169	0.34338	0.34593	0.33834
	798.671	0.34001	0.34169	0.34338	0.34593	0.33833
	798.673	0.34	0.34168	0.34338	0.34593	0.33833
	798.674	0.33999	0.34168	0.34337	0.34593	0.33832
	798.675	0.33999	0.34167	0.34337	0.34593	0.33831
	798.676	0.33998	0.34167	0.34337	0.34593	0.3383
	798.678	0.33997	0.34166	0.34336	0.34593	0.33829
	798.679	0.33997	0.34166	0.34336	0.34593	0.33828
	798.68	0.33996	0.34165	0.34336	0.34592	0.33828
	798.681	0.33995	0.34165	0.34335	0.34592	0.33827
	798.683	0.33995	0.34164	0.34335	0.34592	0.33826
	798.684	0.33994	0.34164	0.34335	0.34592	0.33825
	798.685	0.33993	0.34163	0.34334	0.34592	0.33824
	798.686	0.33993	0.34163	0.34334	0.34592	0.33823
	798.688	0.33992	0.34162	0.34334	0.34592	0.33822
	798.689	0.33991	0.34162	0.34333	0.34592	0.33822
	798.69	0.33991	0.34161	0.34333	0.34592	0.33821
	798.691	0.3399	0.34161	0.34333	0.34592	0.3382
	798.692	0.33989	0.3416	0.34333	0.34592	0.33819
	798.694	0.33989	0.3416	0.34332	0.34592	0.33818
	798.695	0.33988	0.34159	0.34332	0.34592	0.33817
	798.696	0.33987	0.34159	0.34332	0.34592	0.33816
	798.697	0.33987	0.34158	0.34331	0.34592	0.33816
	798.699	0.33986	0.34158	0.34331	0.34592	0.33815
	798.7	0.33985	0.34157	0.34331	0.34592	0.33814
	798.701	0.33984	0.34157	0.3433	0.34592	0.33813
	798.702	0.33984	0.34156	0.3433	0.34592	0.33812
	798.704	0.33983	0.34156	0.3433	0.34592	0.33811
	798.705	0.33982	0.34155	0.34329	0.34592	0.3381
	798.706	0.33982	0.34155	0.34329	0.34592	0.3381
	798.707	0.33981	0.34155	0.34329	0.34592	0.33809
	798.709	0.3398	0.34154	0.34329	0.34592	0.33808
	798.71	0.3398	0.34154	0.34328	0.34592	0.33807
	798.711	0.33979	0.34153	0.34328	0.34592	0.33806
	798.712	0.33978	0.34153	0.34328	0.34592	0.33805
	798.714	0.33978	0.34152	0.34327	0.34592	0.33804
	798.715	0.33977	0.34152	0.34327	0.34592	0.33804
	798.716	0.33976	0.34151	0.34327	0.34592	0.33803
	798.717	0.33976	0.34151	0.34326	0.34592	0.33802
	798.719	0.33975	0.3415	0.34326	0.34592	0.33801
	798.72	0.33974	0.3415	0.34326	0.34592	0.338
	798.721	0.33974	0.34149	0.34325	0.34592	0.33799
	798.722	0.33973	0.34149	0.34325	0.34592	0.33798
	798.724	0.33972	0.34148	0.34325	0.34592	0.33797
	798.725	0.33972	0.34148	0.34325	0.34592	0.33797
	798.726	0.33971	0.34147	0.34324	0.34592	0.33796
	798.727	0.3397	0.34147	0.34324	0.34592	0.33795
	798.729	0.33969	0.34146	0.34324	0.34591	0.33794
	798.73	0.33969	0.34146	0.34323	0.34591	0.33793
	798.731	0.33968	0.34145	0.34323	0.34591	0.33792
	798.732	0.33967	0.34145	0.34323	0.34591	0.33791
	798.734	0.33967	0.34144	0.34322	0.34591	0.3379
	798.735	0.33966	0.34144	0.34322	0.34591	0.33789
	798.736	0.33965	0.34143	0.34322	0.34591	0.33789
	798.737	0.33965	0.34143	0.34322	0.34591	0.33788
	798.739	0.33964	0.34142	0.34321	0.34591	0.33787
	798.74	0.33963	0.34142	0.34321	0.34591	0.33786
	798.741	0.33963	0.34141	0.34321	0.34591	0.33785
	798.742	0.33962	0.34141	0.3432	0.34591	0.33784
	798.744	0.33961	0.3414	0.3432	0.34592	0.33783
	798.745	0.3396	0.3414	0.3432	0.34592	0.33782
	798.746	0.3396	0.34139	0.34319	0.34592	0.33781
	798.747	0.33959	0.34139	0.34319	0.34592	0.33781
	798.749	0.33958	0.34138	0.34319	0.34592	0.3378
	798.75	0.33958	0.34138	0.34319	0.34592	0.33779
	798.751	0.33957	0.34137	0.34318	0.34592	0.33778
	798.753	0.33956	0.34137	0.34318	0.34592	0.33777
	798.754	0.33956	0.34136	0.34318	0.34592	0.33776
	798.755	0.33955	0.34136	0.34317	0.34592	0.33775
	798.756	0.33954	0.34135	0.34317	0.34592	0.33774
	798.758	0.33954	0.34135	0.34317	0.34592	0.33773
	798.759	0.33953	0.34134	0.34317	0.34592	0.33773
	798.76	0.33952	0.34134	0.34316	0.34592	0.33772
	798.761	0.33951	0.34133	0.34316	0.34592	0.33771
	798.763	0.33951	0.34133	0.34316	0.34592	0.3377
	798.764	0.3395	0.34132	0.34315	0.34592	0.33769
	798.765	0.33949	0.34132	0.34315	0.34592	0.33768
	798.766	0.33949	0.34131	0.34315	0.34592	0.33767
	798.768	0.33948	0.34131	0.34315	0.34592	0.33766
	798.769	0.33947	0.3413	0.34314	0.34592	0.33765
	798.77	0.33946	0.3413	0.34314	0.34592	0.33764
	798.771	0.33946	0.34129	0.34314	0.34592	0.33763
	798.773	0.33945	0.34129	0.34313	0.34592	0.33763
	798.774	0.33944	0.34128	0.34313	0.34592	0.33762
	798.775	0.33944	0.34128	0.34313	0.34592	0.33761
	798.776	0.33943	0.34127	0.34313	0.34592	0.3376
	798.778	0.33942	0.34127	0.34312	0.34592	0.33759
	798.779	0.33942	0.34126	0.34312	0.34592	0.33758
	798.78	0.33941	0.34126	0.34312	0.34592	0.33757
	798.781	0.3394	0.34125	0.34311	0.34592	0.33756
	798.783	0.33939	0.34125	0.34311	0.34592	0.33755
	798.784	0.33939	0.34124	0.34311	0.34592	0.33754
	798.785	0.33938	0.34124	0.34311	0.34592	0.33753
	798.786	0.33937	0.34123	0.3431	0.34592	0.33752
	798.788	0.33937	0.34123	0.3431	0.34592	0.33752
	798.789	0.33936	0.34122	0.3431	0.34592	0.33751
	798.79	0.33935	0.34122	0.34309	0.34593	0.3375
	798.791	0.33934	0.34121	0.34309	0.34593	0.33749
	798.793	0.33934	0.34121	0.34309	0.34593	0.33748
	798.794	0.33933	0.3412	0.34309	0.34593	0.33747
	798.795	0.33932	0.3412	0.34308	0.34593	0.33746
	798.796	0.33932	0.34119	0.34308	0.34593	0.33745
	798.798	0.33931	0.34119	0.34308	0.34593	0.33744
	798.799	0.3393	0.34118	0.34308	0.34593	0.33743
	798.8	0.33929	0.34118	0.34307	0.34593	0.33742
	798.801	0.33929	0.34117	0.34307	0.34593	0.33741
	798.803	0.33928	0.34117	0.34307	0.34593	0.3374
	798.804	0.33927	0.34116	0.34306	0.34593	0.33739
	798.805	0.33927	0.34116	0.34306	0.34593	0.33739
	798.806	0.33926	0.34115	0.34306	0.34593	0.33738
	798.808	0.33925	0.34115	0.34306	0.34593	0.33737
	798.809	0.33924	0.34114	0.34305	0.34593	0.33736
	798.81	0.33924	0.34114	0.34305	0.34593	0.33735
	798.811	0.33923	0.34113	0.34305	0.34594	0.33734
	798.812	0.33922	0.34113	0.34305	0.34594	0.33733
	798.814	0.33922	0.34112	0.34304	0.34594	0.33732
	798.815	0.33921	0.34112	0.34304	0.34594	0.33731
	798.816	0.3392	0.34111	0.34304	0.34594	0.3373
	798.817	0.33919	0.34111	0.34303	0.34594	0.33729
	798.819	0.33919	0.3411	0.34303	0.34594	0.33728
	798.82	0.33918	0.3411	0.34303	0.34594	0.33727
	798.821	0.33917	0.34109	0.34303	0.34594	0.33726
	798.822	0.33917	0.34109	0.34302	0.34594	0.33725
	798.824	0.33916	0.34108	0.34302	0.34594	0.33724
	798.825	0.33915	0.34108	0.34302	0.34594	0.33723
	798.826	0.33914	0.34107	0.34302	0.34594	0.33723
	798.827	0.33914	0.34107	0.34301	0.34595	0.33722
	798.829	0.33913	0.34106	0.34301	0.34595	0.33721
	798.83	0.33912	0.34106	0.34301	0.34595	0.3372
	798.831	0.33911	0.34105	0.34301	0.34595	0.33719
	798.832	0.33911	0.34105	0.343	0.34595	0.33718
	798.834	0.3391	0.34104	0.343	0.34595	0.33717
	798.835	0.33909	0.34104	0.343	0.34595	0.33716
	798.836	0.33909	0.34103	0.34299	0.34595	0.33715
	798.837	0.33908	0.34103	0.34299	0.34595	0.33714
	798.839	0.33907	0.34102	0.34299	0.34595	0.33713
	798.84	0.33906	0.34102	0.34299	0.34596	0.33712
	798.841	0.33906	0.34101	0.34298	0.34596	0.33711
	798.842	0.33905	0.34101	0.34298	0.34596	0.3371
	798.844	0.33904	0.341	0.34298	0.34596	0.33709
	798.845	0.33903	0.341	0.34298	0.34596	0.33708
	798.846	0.33903	0.34099	0.34297	0.34596	0.33707
	798.847	0.33902	0.34099	0.34297	0.34596	0.33706
	798.849	0.33901	0.34099	0.34297	0.34596	0.33705
	798.85	0.339	0.34098	0.34297	0.34596	0.33704
	798.851	0.339	0.34098	0.34296	0.34597	0.33703
	798.852	0.33899	0.34097	0.34296	0.34597	0.33702
	798.854	0.33898	0.34097	0.34296	0.34597	0.33701
	798.855	0.33898	0.34096	0.34296	0.34597	0.337
	798.856	0.33897	0.34096	0.34295	0.34597	0.33699
	798.857	0.33896	0.34095	0.34295	0.34597	0.33698
	798.859	0.33895	0.34095	0.34295	0.34597	0.33697
	798.86	0.33895	0.34094	0.34295	0.34597	0.33696
	798.861	0.33894	0.34094	0.34294	0.34598	0.33695
	798.862	0.33893	0.34093	0.34294	0.34598	0.33694
	798.864	0.33892	0.34093	0.34294	0.34598	0.33693
	798.865	0.33892	0.34092	0.34294	0.34598	0.33693
	798.866	0.33891	0.34092	0.34293	0.34598	0.33692
	798.867	0.3389	0.34091	0.34293	0.34598	0.33691
	798.869	0.33889	0.34091	0.34293	0.34598	0.3369
	798.87	0.33889	0.3409	0.34293	0.34598	0.33689
	798.871	0.33888	0.3409	0.34293	0.34599	0.33688
	798.872	0.33887	0.34089	0.34292	0.34599	0.33687
	798.874	0.33886	0.34089	0.34292	0.34599	0.33686
	798.875	0.33886	0.34088	0.34292	0.34599	0.33685
	798.876	0.33885	0.34088	0.34292	0.34599	0.33684
	798.878	0.33884	0.34087	0.34291	0.34599	0.33683
	798.879	0.33883	0.34087	0.34291	0.34599	0.33682
	798.88	0.33883	0.34086	0.34291	0.346	0.33681
	798.881	0.33882	0.34086	0.34291	0.346	0.3368
	798.883	0.33881	0.34085	0.3429	0.346	0.33679
	798.884	0.3388	0.34085	0.3429	0.346	0.33678
	798.885	0.3388	0.34084	0.3429	0.346	0.33677
	798.886	0.33879	0.34084	0.3429	0.346	0.33676
	798.888	0.33878	0.34083	0.34289	0.34601	0.33675
	798.889	0.33877	0.34083	0.34289	0.34601	0.33674
	798.89	0.33877	0.34082	0.34289	0.34601	0.33673
	798.891	0.33876	0.34082	0.34289	0.34601	0.33672
	798.893	0.33875	0.34081	0.34289	0.34601	0.33671
	798.894	0.33874	0.34081	0.34288	0.34601	0.3367
	798.895	0.33874	0.3408	0.34288	0.34602	0.33669
	798.896	0.33873	0.3408	0.34288	0.34602	0.33668
	798.898	0.33872	0.34079	0.34288	0.34602	0.33667
	798.899	0.33871	0.34079	0.34287	0.34602	0.33666
	798.9	0.33871	0.34078	0.34287	0.34602	0.33665
	798.901	0.3387	0.34078	0.34287	0.34602	0.33664
	798.903	0.33869	0.34077	0.34287	0.34603	0.33663
	798.904	0.33868	0.34077	0.34287	0.34603	0.33662
	798.905	0.33868	0.34076	0.34286	0.34603	0.3366
	798.906	0.33867	0.34076	0.34286	0.34603	0.33659
	798.908	0.33866	0.34075	0.34286	0.34603	0.33658
	798.909	0.33865	0.34075	0.34286	0.34604	0.33657
	798.91	0.33865	0.34074	0.34285	0.34604	0.33656
	798.911	0.33864	0.34074	0.34285	0.34604	0.33655
	798.913	0.33863	0.34073	0.34285	0.34604	0.33654
	798.914	0.33862	0.34073	0.34285	0.34604	0.33653
	798.915	0.33862	0.34072	0.34285	0.34605	0.33652
	798.916	0.33861	0.34072	0.34284	0.34605	0.33651
	798.918	0.3386	0.34072	0.34284	0.34605	0.3365
	798.919	0.33859	0.34071	0.34284	0.34605	0.33649
	798.92	0.33859	0.34071	0.34284	0.34605	0.33648
	798.921	0.33858	0.3407	0.34284	0.34606	0.33647
	798.923	0.33857	0.3407	0.34283	0.34606	0.33646
	798.924	0.33856	0.34069	0.34283	0.34606	0.33645
	798.925	0.33856	0.34069	0.34283	0.34606	0.33644
	798.926	0.33855	0.34068	0.34283	0.34607	0.33643
	798.928	0.33854	0.34068	0.34282	0.34607	0.33642
	798.929	0.33853	0.34067	0.34282	0.34607	0.33641
	798.93	0.33853	0.34067	0.34282	0.34607	0.3364
	798.931	0.33852	0.34066	0.34282	0.34607	0.33639
	798.933	0.33851	0.34066	0.34282	0.34608	0.33638
	798.934	0.3385	0.34065	0.34281	0.34608	0.33637
	798.935	0.33849	0.34065	0.34281	0.34608	0.33636
	798.936	0.33849	0.34064	0.34281	0.34608	0.33635
	798.938	0.33848	0.34064	0.34281	0.34609	0.33634
	798.939	0.33847	0.34063	0.34281	0.34609	0.33633
	798.94	0.33846	0.34063	0.34281	0.34609	0.33632
	798.941	0.33846	0.34062	0.3428	0.34609	0.3363
	798.942	0.33845	0.34062	0.3428	0.3461	0.33629
	798.944	0.33844	0.34061	0.3428	0.3461	0.33628
	798.945	0.33843	0.34061	0.3428	0.3461	0.33627
	798.946	0.33843	0.3406	0.3428	0.3461	0.33626
	798.947	0.33842	0.3406	0.34279	0.34611	0.33625
	798.949	0.33841	0.34059	0.34279	0.34611	0.33624
	798.95	0.3384	0.34059	0.34279	0.34611	0.33623
	798.951	0.33839	0.34058	0.34279	0.34611	0.33622
	798.952	0.33839	0.34058	0.34279	0.34612	0.33621
	798.954	0.33838	0.34058	0.34278	0.34612	0.3362
	798.955	0.33837	0.34057	0.34278	0.34612	0.33619
	798.956	0.33836	0.34057	0.34278	0.34612	0.33618
	798.957	0.33836	0.34056	0.34278	0.34613	0.33617
	798.959	0.33835	0.34056	0.34278	0.34613	0.33616
	798.96	0.33834	0.34055	0.34278	0.34613	0.33615
	798.961	0.33833	0.34055	0.34277	0.34613	0.33614
	798.962	0.33833	0.34054	0.34277	0.34614	0.33612
	798.964	0.33832	0.34054	0.34277	0.34614	0.33611
	798.965	0.33831	0.34053	0.34277	0.34614	0.3361
	798.966	0.3383	0.34053	0.34277	0.34615	0.33609
	798.967	0.33829	0.34052	0.34276	0.34615	0.33608
	798.969	0.33829	0.34052	0.34276	0.34615	0.33607
	798.97	0.33828	0.34051	0.34276	0.34615	0.33606
	798.971	0.33827	0.34051	0.34276	0.34616	0.33605
	798.972	0.33826	0.3405	0.34276	0.34616	0.33604
	798.974	0.33826	0.3405	0.34276	0.34616	0.33603
	798.975	0.33825	0.34049	0.34275	0.34617	0.33602
	798.976	0.33824	0.34049	0.34275	0.34617	0.33601
	798.977	0.33823	0.34048	0.34275	0.34617	0.336
	798.979	0.33822	0.34048	0.34275	0.34618	0.33598
	798.98	0.33822	0.34048	0.34275	0.34618	0.33597
	798.981	0.33821	0.34047	0.34275	0.34618	0.33596
	798.982	0.3382	0.34047	0.34275	0.34619	0.33595
	798.984	0.33819	0.34046	0.34274	0.34619	0.33594
	798.985	0.33818	0.34046	0.34274	0.34619	0.33593
	798.986	0.33818	0.34045	0.34274	0.34619	0.33592
	798.987	0.33817	0.34045	0.34274	0.3462	0.33591
	798.989	0.33816	0.34044	0.34274	0.3462	0.3359
	798.99	0.33815	0.34044	0.34274	0.3462	0.33589
	798.991	0.33815	0.34043	0.34273	0.34621	0.33588
	798.992	0.33814	0.34043	0.34273	0.34621	0.33586
	798.994	0.33813	0.34042	0.34273	0.34621	0.33585
	798.995	0.33812	0.34042	0.34273	0.34622	0.33584
	798.996	0.33811	0.34041	0.34273	0.34622	0.33583
	798.997	0.33811	0.34041	0.34273	0.34622	0.33582
	798.999	0.3381	0.3404	0.34273	0.34623	0.33581
	799	0.33809	0.3404	0.34272	0.34623	0.3358
	799.001	0.33808	0.3404	0.34272	0.34624	0.33579
	799.003	0.33807	0.34039	0.34272	0.34624	0.33578
	799.004	0.33807	0.34039	0.34272	0.34624	0.33576
	799.005	0.33806	0.34038	0.34272	0.34625	0.33575
	799.006	0.33805	0.34038	0.34272	0.34625	0.33574
	799.008	0.33804	0.34037	0.34272	0.34625	0.33573
	799.009	0.33804	0.34037	0.34271	0.34626	0.33572
	799.01	0.33803	0.34036	0.34271	0.34626	0.33571
	799.011	0.33802	0.34036	0.34271	0.34626	0.3357
	799.013	0.33801	0.34035	0.34271	0.34627	0.33569
	799.014	0.338	0.34035	0.34271	0.34627	0.33568
	799.015	0.338	0.34034	0.34271	0.34628	0.33566
	799.016	0.33799	0.34034	0.34271	0.34628	0.33565
	799.018	0.33798	0.34034	0.34271	0.34628	0.33564
	799.019	0.33797	0.34033	0.3427	0.34629	0.33563
	799.02	0.33796	0.34033	0.3427	0.34629	0.33562
	799.021	0.33796	0.34032	0.3427	0.3463	0.33561
	799.023	0.33795	0.34032	0.3427	0.3463	0.3356
	799.024	0.33794	0.34031	0.3427	0.3463	0.33559
	799.025	0.33793	0.34031	0.3427	0.34631	0.33557
	799.026	0.33792	0.3403	0.3427	0.34631	0.33556
	799.028	0.33792	0.3403	0.3427	0.34632	0.33555
	799.029	0.33791	0.34029	0.34269	0.34632	0.33554
	799.03	0.3379	0.34029	0.34269	0.34632	0.33553
	799.031	0.33789	0.34028	0.34269	0.34633	0.33552
	799.033	0.33788	0.34028	0.34269	0.34633	0.33551
	799.034	0.33788	0.34028	0.34269	0.34634	0.33549
	799.035	0.33787	0.34027	0.34269	0.34634	0.33548
	799.036	0.33786	0.34027	0.34269	0.34634	0.33547
	799.038	0.33785	0.34026	0.34269	0.34635	0.33546
	799.039	0.33784	0.34026	0.34269	0.34635	0.33545
	799.04	0.33784	0.34025	0.34269	0.34636	0.33544
	799.041	0.33783	0.34025	0.34268	0.34636	0.33543
	799.043	0.33782	0.34024	0.34268	0.34637	0.33541
	799.044	0.33781	0.34024	0.34268	0.34637	0.3354
	799.045	0.3378	0.34023	0.34268	0.34638	0.33539
	799.046	0.3378	0.34023	0.34268	0.34638	0.33538
	799.048	0.33779	0.34023	0.34268	0.34638	0.33537
	799.049	0.33778	0.34022	0.34268	0.34639	0.33536
	799.05	0.33777	0.34022	0.34268	0.34639	0.33535
	799.051	0.33776	0.34021	0.34268	0.3464	0.33533
	799.053	0.33776	0.34021	0.34268	0.3464	0.33532
	799.054	0.33775	0.3402	0.34268	0.34641	0.33531
	799.055	0.33774	0.3402	0.34267	0.34641	0.3353
	799.056	0.33773	0.34019	0.34267	0.34642	0.33529
	799.058	0.33772	0.34019	0.34267	0.34642	0.33528
	799.059	0.33772	0.34019	0.34267	0.34643	0.33526
	799.06	0.33771	0.34018	0.34267	0.34643	0.33525
	799.061	0.3377	0.34018	0.34267	0.34644	0.33524
	799.062	0.33769	0.34017	0.34267	0.34644	0.33523
	799.064	0.33768	0.34017	0.34267	0.34645	0.33522
	799.065	0.33767	0.34016	0.34267	0.34645	0.33521
	799.066	0.33767	0.34016	0.34267	0.34646	0.33519
	799.067	0.33766	0.34015	0.34267	0.34646	0.33518
	799.069	0.33765	0.34015	0.34267	0.34647	0.33517
	799.07	0.33764	0.34015	0.34267	0.34647	0.33516
	799.071	0.33763	0.34014	0.34267	0.34648	0.33515
	799.072	0.33763	0.34014	0.34267	0.34648	0.33513
	799.074	0.33762	0.34013	0.34266	0.34649	0.33512
	799.075	0.33761	0.34013	0.34266	0.34649	0.33511
	799.076	0.3376	0.34012	0.34266	0.3465	0.3351
	799.077	0.33759	0.34012	0.34266	0.3465	0.33509
	799.079	0.33759	0.34012	0.34266	0.34651	0.33508
	799.08	0.33758	0.34011	0.34266	0.34651	0.33506
	799.081	0.33757	0.34011	0.34266	0.34652	0.33505
	799.082	0.33756	0.3401	0.34266	0.34652	0.33504
	799.084	0.33755	0.3401	0.34266	0.34653	0.33503
	799.085	0.33754	0.34009	0.34266	0.34653	0.33502
	799.086	0.33754	0.34009	0.34266	0.34654	0.335
	799.087	0.33753	0.34009	0.34266	0.34655	0.33499
	799.089	0.33752	0.34008	0.34266	0.34655	0.33498
	799.09	0.33751	0.34008	0.34266	0.34656	0.33497
	799.091	0.3375	0.34007	0.34266	0.34656	0.33496
	799.092	0.3375	0.34007	0.34266	0.34657	0.33494
	799.094	0.33749	0.34006	0.34266	0.34657	0.33493
	799.095	0.33748	0.34006	0.34266	0.34658	0.33492
	799.096	0.33747	0.34006	0.34266	0.34659	0.33491
	799.097	0.33746	0.34005	0.34266	0.34659	0.3349
	799.099	0.33745	0.34005	0.34266	0.3466	0.33488
	799.1	0.33745	0.34004	0.34266	0.3466	0.33487
	799.101	0.33744	0.34004	0.34266	0.34661	0.33486
	799.102	0.33743	0.34003	0.34266	0.34661	0.33485
	799.104	0.33742	0.34003	0.34266	0.34662	0.33483
	799.105	0.33741	0.34003	0.34266	0.34663	0.33482
	799.106	0.33741	0.34002	0.34266	0.34663	0.33481
	799.107	0.3374	0.34002	0.34266	0.34664	0.3348
	799.109	0.33739	0.34001	0.34266	0.34665	0.33479
	799.11	0.33738	0.34001	0.34266	0.34665	0.33477
	799.111	0.33737	0.34001	0.34266	0.34666	0.33476
	799.112	0.33736	0.34	0.34266	0.34666	0.33475
	799.114	0.33736	0.34	0.34266	0.34667	0.33474
	799.115	0.33735	0.33999	0.34266	0.34668	0.33472
	799.116	0.33734	0.33999	0.34266	0.34668	0.33471
	799.117	0.33733	0.33998	0.34266	0.34669	0.3347
	799.119	0.33732	0.33998	0.34266	0.3467	0.33469
	799.12	0.33732	0.33998	0.34266	0.3467	0.33468
	799.121	0.33731	0.33997	0.34266	0.34671	0.33466
	799.122	0.3373	0.33997	0.34266	0.34672	0.33465
	799.124	0.33729	0.33996	0.34266	0.34672	0.33464
	799.125	0.33728	0.33996	0.34266	0.34673	0.33463
	799.126	0.33727	0.33996	0.34266	0.34674	0.33461
	799.128	0.33727	0.33995	0.34266	0.34674	0.3346
	799.129	0.33726	0.33995	0.34266	0.34675	0.33459
	799.13	0.33725	0.33994	0.34266	0.34676	0.33458
	799.131	0.33724	0.33994	0.34266	0.34676	0.33456
	799.133	0.33723	0.33994	0.34266	0.34677	0.33455
	799.134	0.33722	0.33993	0.34266	0.34678	0.33454
	799.135	0.33722	0.33993	0.34266	0.34678	0.33453
	799.136	0.33721	0.33992	0.34266	0.34679	0.33451
	799.138	0.3372	0.33992	0.34266	0.3468	0.3345
	799.139	0.33719	0.33992	0.34266	0.3468	0.33449
	799.14	0.33718	0.33991	0.34266	0.34681	0.33448
	799.141	0.33717	0.33991	0.34266	0.34682	0.33446
	799.143	0.33717	0.3399	0.34266	0.34683	0.33445
	799.144	0.33716	0.3399	0.34266	0.34683	0.33444
	799.145	0.33715	0.3399	0.34266	0.34684	0.33443
	799.146	0.33714	0.33989	0.34266	0.34685	0.33441
	799.148	0.33713	0.33989	0.34266	0.34685	0.3344
	799.149	0.33712	0.33988	0.34266	0.34686	0.33439
	799.15	0.33712	0.33988	0.34267	0.34687	0.33437
	799.151	0.33711	0.33988	0.34267	0.34688	0.33436
	799.153	0.3371	0.33987	0.34267	0.34688	0.33435
	799.154	0.33709	0.33987	0.34267	0.34689	0.33434
	799.155	0.33708	0.33987	0.34267	0.3469	0.33432
	799.156	0.33707	0.33986	0.34267	0.34691	0.33431
	799.158	0.33707	0.33986	0.34267	0.34692	0.3343
	799.159	0.33706	0.33985	0.34267	0.34692	0.33429
	799.16	0.33705	0.33985	0.34267	0.34693	0.33427
	799.161	0.33704	0.33985	0.34267	0.34694	0.33426
	799.163	0.33703	0.33984	0.34267	0.34695	0.33425
	799.164	0.33702	0.33984	0.34267	0.34695	0.33423
	799.165	0.33702	0.33984	0.34267	0.34696	0.33422
	799.166	0.33701	0.33983	0.34268	0.34697	0.33421
	799.168	0.337	0.33983	0.34268	0.34698	0.3342
	799.169	0.33699	0.33982	0.34268	0.34699	0.33418
	799.17	0.33698	0.33982	0.34268	0.347	0.33417
	799.171	0.33697	0.33982	0.34268	0.347	0.33416
	799.173	0.33697	0.33981	0.34268	0.34701	0.33414
	799.174	0.33696	0.33981	0.34268	0.34702	0.33413
	799.175	0.33695	0.33981	0.34268	0.34703	0.33412
	799.176	0.33694	0.3398	0.34268	0.34704	0.3341
	799.178	0.33693	0.3398	0.34269	0.34704	0.33409
	799.179	0.33692	0.3398	0.34269	0.34705	0.33408
	799.18	0.33692	0.33979	0.34269	0.34706	0.33407
	799.181	0.33691	0.33979	0.34269	0.34707	0.33405
	799.183	0.3369	0.33978	0.34269	0.34708	0.33404
	799.184	0.33689	0.33978	0.34269	0.34709	0.33403
	799.185	0.33688	0.33978	0.34269	0.3471	0.33401
	799.186	0.33687	0.33977	0.34269	0.34711	0.334
	799.188	0.33687	0.33977	0.3427	0.34711	0.33399
	799.189	0.33686	0.33977	0.3427	0.34712	0.33397
	799.19	0.33685	0.33976	0.3427	0.34713	0.33396
	799.191	0.33684	0.33976	0.3427	0.34714	0.33395
	799.192	0.33683	0.33976	0.3427	0.34715	0.33393
	799.194	0.33682	0.33975	0.3427	0.34716	0.33392
	799.195	0.33682	0.33975	0.34271	0.34717	0.33391
	799.196	0.33681	0.33975	0.34271	0.34718	0.33389
	799.197	0.3368	0.33974	0.34271	0.34719	0.33388
	799.199	0.33679	0.33974	0.34271	0.3472	0.33387
	799.2	0.33678	0.33974	0.34271	0.34721	0.33385
	799.201	0.33677	0.33973	0.34271	0.34721	0.33384
	799.202	0.33677	0.33973	0.34271	0.34722	0.33383
	799.204	0.33676	0.33973	0.34272	0.34723	0.33381
	799.205	0.33675	0.33972	0.34272	0.34724	0.3338
	799.206	0.33674	0.33972	0.34272	0.34725	0.33379
	799.207	0.33673	0.33972	0.34272	0.34726	0.33377
	799.209	0.33672	0.33971	0.34272	0.34727	0.33376
	799.21	0.33671	0.33971	0.34273	0.34728	0.33375
	799.211	0.33671	0.33971	0.34273	0.34729	0.33373
	799.212	0.3367	0.3397	0.34273	0.3473	0.33372
	799.214	0.33669	0.3397	0.34273	0.34731	0.33371
	799.215	0.33668	0.3397	0.34273	0.34732	0.33369
	799.216	0.33667	0.33969	0.34274	0.34733	0.33368
	799.217	0.33666	0.33969	0.34274	0.34734	0.33367
	799.219	0.33666	0.33969	0.34274	0.34735	0.33365
	799.22	0.33665	0.33968	0.34274	0.34736	0.33364
	799.221	0.33664	0.33968	0.34274	0.34737	0.33363
	799.222	0.33663	0.33968	0.34275	0.34738	0.33361
	799.224	0.33662	0.33967	0.34275	0.34739	0.3336
	799.225	0.33661	0.33967	0.34275	0.3474	0.33358
	799.226	0.33661	0.33967	0.34275	0.34741	0.33357
	799.227	0.3366	0.33967	0.34276	0.34742	0.33356
	799.229	0.33659	0.33966	0.34276	0.34744	0.33354
	799.23	0.33658	0.33966	0.34276	0.34745	0.33353
	799.231	0.33657	0.33966	0.34276	0.34746	0.33352
	799.232	0.33656	0.33965	0.34277	0.34747	0.3335
	799.234	0.33656	0.33965	0.34277	0.34748	0.33349
	799.235	0.33655	0.33965	0.34277	0.34749	0.33347
	799.236	0.33654	0.33964	0.34277	0.3475	0.33346
	799.237	0.33653	0.33964	0.34278	0.34751	0.33345
	799.239	0.33652	0.33964	0.34278	0.34752	0.33343
	799.24	0.33651	0.33964	0.34278	0.34753	0.33342
	799.241	0.3365	0.33963	0.34278	0.34754	0.33341
	799.242	0.3365	0.33963	0.34279	0.34756	0.33339
	799.244	0.33649	0.33963	0.34279	0.34757	0.33338
	799.245	0.33648	0.33962	0.34279	0.34758	0.33336
	799.246	0.33647	0.33962	0.3428	0.34759	0.33335
	799.247	0.33646	0.33962	0.3428	0.3476	0.33334
	799.249	0.33645	0.33962	0.3428	0.34761	0.33332
	799.25	0.33645	0.33961	0.3428	0.34762	0.33331
	799.251	0.33644	0.33961	0.34281	0.34764	0.33329
	799.253	0.33643	0.33961	0.34281	0.34765	0.33328
	799.254	0.33642	0.3396	0.34281	0.34766	0.33327
	799.255	0.33641	0.3396	0.34282	0.34767	0.33325
	799.256	0.3364	0.3396	0.34282	0.34768	0.33324
	799.258	0.3364	0.3396	0.34282	0.3477	0.33322
	799.259	0.33639	0.33959	0.34283	0.34771	0.33321
	799.26	0.33638	0.33959	0.34283	0.34772	0.3332
	799.261	0.33637	0.33959	0.34283	0.34773	0.33318
	799.263	0.33636	0.33959	0.34284	0.34774	0.33317
	799.264	0.33635	0.33958	0.34284	0.34776	0.33315
	799.265	0.33634	0.33958	0.34284	0.34777	0.33314
	799.266	0.33634	0.33958	0.34285	0.34778	0.33313
	799.268	0.33633	0.33958	0.34285	0.34779	0.33311
	799.269	0.33632	0.33957	0.34285	0.34781	0.3331
	799.27	0.33631	0.33957	0.34286	0.34782	0.33308
	799.271	0.3363	0.33957	0.34286	0.34783	0.33307
	799.273	0.33629	0.33957	0.34286	0.34784	0.33305
	799.274	0.33629	0.33956	0.34287	0.34786	0.33304
	799.275	0.33628	0.33956	0.34287	0.34787	0.33303
	799.276	0.33627	0.33956	0.34287	0.34788	0.33301
	799.278	0.33626	0.33956	0.34288	0.3479	0.333
	799.279	0.33625	0.33955	0.34288	0.34791	0.33298
	799.28	0.33624	0.33955	0.34289	0.34792	0.33297
	799.281	0.33624	0.33955	0.34289	0.34794	0.33295
	799.283	0.33623	0.33955	0.34289	0.34795	0.33294
	799.284	0.33622	0.33955	0.3429	0.34796	0.33292
	799.285	0.33621	0.33954	0.3429	0.34798	0.33291
	799.286	0.3362	0.33954	0.34291	0.34799	0.3329
	799.288	0.33619	0.33954	0.34291	0.348	0.33288
	799.289	0.33619	0.33954	0.34291	0.34802	0.33287
	799.29	0.33618	0.33953	0.34292	0.34803	0.33285
	799.291	0.33617	0.33953	0.34292	0.34804	0.33284
	799.293	0.33616	0.33953	0.34293	0.34806	0.33282
	799.294	0.33615	0.33953	0.34293	0.34807	0.33281
	799.295	0.33614	0.33953	0.34294	0.34809	0.33279
	799.296	0.33614	0.33952	0.34294	0.3481	0.33278
	799.298	0.33613	0.33952	0.34294	0.34812	0.33276
	799.299	0.33612	0.33952	0.34295	0.34813	0.33275
	799.3	0.33611	0.33952	0.34295	0.34814	0.33274
	799.301	0.3361	0.33952	0.34296	0.34816	0.33272
	799.303	0.33609	0.33951	0.34296	0.34817	0.33271
	799.304	0.33609	0.33951	0.34297	0.34819	0.33269
	799.305	0.33608	0.33951	0.34297	0.3482	0.33268
	799.306	0.33607	0.33951	0.34298	0.34822	0.33266
	799.308	0.33606	0.33951	0.34298	0.34823	0.33265
	799.309	0.33605	0.33951	0.34299	0.34825	0.33263
	799.31	0.33604	0.3395	0.34299	0.34826	0.33262
	799.311	0.33604	0.3395	0.343	0.34828	0.3326
	799.312	0.33603	0.3395	0.343	0.34829	0.33259
	799.314	0.33602	0.3395	0.34301	0.34831	0.33257
	799.315	0.33601	0.3395	0.34301	0.34832	0.33256
	799.316	0.336	0.3395	0.34302	0.34834	0.33254
	799.317	0.33599	0.33949	0.34302	0.34835	0.33253
	799.319	0.33599	0.33949	0.34303	0.34837	0.33251
	799.32	0.33598	0.33949	0.34303	0.34839	0.3325
	799.321	0.33597	0.33949	0.34304	0.3484	0.33248
	799.322	0.33596	0.33949	0.34304	0.34842	0.33247
	799.324	0.33595	0.33949	0.34305	0.34843	0.33245
	799.325	0.33594	0.33948	0.34305	0.34845	0.33244
	799.326	0.33594	0.33948	0.34306	0.34846	0.33242
	799.327	0.33593	0.33948	0.34307	0.34848	0.33241
	799.329	0.33592	0.33948	0.34307	0.3485	0.33239
	799.33	0.33591	0.33948	0.34308	0.34851	0.33238
	799.331	0.3359	0.33948	0.34308	0.34853	0.33236
	799.332	0.33589	0.33948	0.34309	0.34855	0.33235
	799.334	0.33589	0.33948	0.34309	0.34856	0.33233
	799.335	0.33588	0.33947	0.3431	0.34858	0.33232
	799.336	0.33587	0.33947	0.34311	0.3486	0.3323
	799.337	0.33586	0.33947	0.34311	0.34861	0.33229
	799.339	0.33585	0.33947	0.34312	0.34863	0.33227
	799.34	0.33584	0.33947	0.34312	0.34865	0.33226
	799.341	0.33584	0.33947	0.34313	0.34866	0.33224
	799.342	0.33583	0.33947	0.34314	0.34868	0.33223
	799.344	0.33582	0.33947	0.34314	0.3487	0.33221
	799.345	0.33581	0.33947	0.34315	0.34872	0.3322
	799.346	0.3358	0.33946	0.34316	0.34873	0.33218
	799.347	0.3358	0.33946	0.34316	0.34875	0.33217
	799.349	0.33579	0.33946	0.34317	0.34877	0.33215
[truncated: 2,121 more rows]

## Sheet: Figure 3.(d)
	Optical path length (um)	Material gain constant (cm-1) - Conventional VCSEL		Optical path length (um)	Material gain constant (cm-1) - Inverse-cavity
[truncated: 16 more rows]

[truncated: 7 more sheets: Figure 4.(b), Figure 4.(c), Figure 4.(d), Figure S2.(a), Figure S2.(b), Figure S2.(c), Figure S2.(d)]
